# Supplementary material for: Impact of non-LTR retrotransposons in the differentiation and evolution of anatomically modern humans
Source: Mob DNA. 2018 Aug 15;9:28. doi: 10.1186/s13100-018-0133-4 (PMC6094920; doi:10.1186/s13100-018-0133-4)
Supplement: Supplementary file 2 — List of all identified and validated Chimp-specific RIs. (XLS 195 kb) [file 13100_2018_133_MOESM2_ESM.xls]

## Sheet: Chimp-specific RIs
CHROMOSOME	START	END	RepeatMasker ELEMENT	SENSE
chr1	559211	559514	AluSp	+
chr1	1027819	1028119	AluY	+
chr1	4704080	4704358	AluY	+
chr1	8273459	8273763	AluYk2	+
chr1	8291335	8291641	AluYk2	+
chr1	9398095	9398417	AluY	+
chr1	24587569	24587839	AluY	+
chr1	27517059	27517371	AluY	+
chr1	29175807	29176105	AluY	+
chr1	41670489	41670801	AluY	+
chr1	44992601	44992900	AluYf1	+
chr1	52251694	52252001	AluY	+
chr1	52436779	52437079	AluSx3	+
chr1	54386381	54386638	AluY	+
chr1	54901239	54901536	AluY	+
chr1	60065128	60065389	AluY	+
chr1	61615473	61615787	AluY	+
chr1	62033323	62033623	AluY	+
chr1	69198015	69198327	AluY	+
chr1	72774228	72774534	AluYk2	+
chr1	74045994	74046292	AluY	+
chr1	74271485	74271793	AluY	+
chr1	76270143	76270452	AluY	+
chr1	78722495	78722804	AluY	+
chr1	78816483	78816751	AluY	+
chr1	79044585	79044884	AluY	+
chr1	79204182	79204489	AluY	+
chr1	84176841	84177149	AluY	+
chr1	90166721	90167026	AluY	+
chr1	96541233	96541533	AluY	+
chr1	103090724	103091022	AluY	+
chr1	105316252	105316559	AluY	+
chr1	106012803	106013098	AluYc	+
chr1	107523723	107524015	AluYk11	+
chr1	107612334	107612639	AluYe6	+
chr1	108088889	108089187	AluYa5	+
chr1	111943205	111943514	AluSp	+
chr1	118361173	118361474	AluY	+
chr1	121936738	121937040	AluYk3	+
chr1	122560440	122560750	AluYk2	+
chr1	124282647	124282940	AluYc3	+
chr1	124420340	124420634	AluY	+
chr1	129180746	129181012	AluSz	-
chr1	129892650	129892951	AluY	+
chr1	130934389	130934694	AluY	+
chr1	130972984	130973293	AluY	+
chr1	132477470	132477774	AluY	+
chr1	133732319	133732614	AluSp	+
chr1	136855008	136855318	AluY	+
chr1	139838693	139838994	AluY	+
chr1	142396504	142396814	AluY	+
chr1	146848804	146849106	AluY	+
chr1	149507530	149507823	AluY	+
chr1	157029684	157029992	AluYk2	+
chr1	157149954	157150236	AluYe5	+
chr1	159157368	159157670	AluY	+
chr1	163912592	163912859	AluYk2	+
chr1	164227475	164227786	AluY	+
chr1	167554054	167554354	AluY	+
chr1	168845665	168845968	AluY	+
chr1	171961298	171961608	AluY	+
chr1	173719063	173719359	AluYd8	+
chr1	177974484	177974795	AluY	+
chr1	178585634	178585944	AluY	+
chr1	194774491	194774799	AluY	+
chr1	197411666	197411973	AluY	+
chr1	200451728	200452050	AluY	+
chr1	201033189	201033517	AluSq2	+
chr1	204149480	204149766	AluYc3	+
chr1	205945560	205945860	AluYk2	-
chr1	209165506	209165800	AluY	+
chr1	210029547	210029849	AluY	+
chr1	214726319	214726623	AluYf1	+
chr1	215246392	215246703	AluY	+
chr1	215840590	215840892	AluY	+
chr1	215921760	215922059	AluY	+
chr1	220523397	220523669	AluY	+
chr1	221033113	221033393	AluY	+
chr1	223691806	223692113	AluY	+
chr10	7690223	7690498	AluY	+
chr10	9675561	9675863	AluY	+
chr10	9992530	9992822	AluY	+
chr10	10265666	10265980	AluYk2	+
chr10	13433998	13434307	AluY	+
chr10	14865284	14865623	AluY	+
chr10	17087272	17087553	AluY	+
chr10	17153813	17154080	AluY	+
chr10	22736722	22737020	AluY	+
chr10	23021042	23021335	AluY	+
chr10	25694801	25695115	AluYf1	+
chr10	26667197	26667504	AluY	+
chr10	31969377	31969652	AluY	+
chr10	33116581	33116887	AluSx	+
chr10	35311233	35311531	AluYe5	+
chr10	45356558	45356854	AluY	+
chr10	48651302	48651604	AluY	+
chr10	53461665	53461964	AluY	+
chr10	56546228	56546532	AluY	+
chr10	57840296	57840583	AluY	+
chr10	61068878	61069190	AluY	+
chr10	62144410	62144743	AluY	+
chr10	64860668	64860967	AluY	+
chr10	65027713	65028023	AluY	+
chr10	65299694	65299992	AluY	+
chr10	65356789	65357122	AluY	+
chr10	66708123	66708422	AluY	+
chr10	67861789	67862098	AluY	+
chr10	68041329	68041638	AluY	+
chr10	68280107	68280419	AluYk3	+
chr10	71553324	71553617	AluSx1	+
chr10	72116701	72117011	AluY	+
chr10	81381394	81381704	AluY	+
chr10	81906873	81907135	AluY	+
chr10	83777232	83777525	AluY	+
chr10	86086771	86087080	AluY	+
chr10	89512930	89513207	AluY	+
chr10	89827891	89828201	AluYh3	+
chr10	102920456	102920752	AluY	+
chr10	104623323	104623632	AluY	+
chr10	106724372	106724671	AluY	+
chr10	107206500	107206779	AluY	+
chr10	107498547	107498852	AluY	+
chr10	109102633	109102933	AluY	+
chr10	110132779	110133089	AluY	+
chr10	110568219	110568526	AluY	+
chr10	112031938	112032252	AluY	+
chr10	118675332	118675636	AluY	+
chr10	118792329	118792640	AluYk2	+
chr10	119290610	119290912	AluY	+
chr10	119683622	119683933	AluY	+
chr10	122020494	122020804	AluY	+
chr10	123902816	123903124	AluY	-
chr10	126714614	126714919	AluY	+
chr10	126715098	126715373	AluSg	-
chr10	131396704	131396996	AluYk2	+
chr10	131600247	131600557	AluY	-
chr10	132183544	132183844	AluY	-
chr11	177393	177689	AluY	-
chr11	5313756	5314054	AluYa5	+
chr11	5595148	5595438	AluYk2	+
chr11	6464300	6464603	AluY	+
chr11	11209443	11209752	AluY	+
chr11	11511398	11511706	AluY	+
chr11	18935493	18935803	AluY	+
chr11	21121038	21121347	AluY	+
chr11	23288799	23289100	AluY	+
chr11	24044931	24045229	AluY	+
chr11	27391877	27392165	AluYa5	+
chr11	35004853	35005159	AluY	+
chr11	36052829	36053134	AluY	+
chr11	36244535	36244816	AluSz	-
chr11	42599327	42599630	AluY	+
chr11	43137581	43137883	AluY	+
chr11	43158105	43158415	AluYh3	+
chr11	46450443	46450709	AluY	+
chr11	47171177	47171464	AluY	+
chr11	47274117	47274428	AluSp	+
chr11	47950240	47950538	AluSp	+
chr11	50516219	50516513	AluY	+
chr11	54198102	54198410	AluY	+
chr11	60338268	60338568	AluY	+
chr11	60991458	60991758	AluSp	-
chr11	61542568	61542848	AluSg	-
chr11	61963779	61964055	AluSq2	-
chr11	61964056	61964353	AluSq2	-
chr11	62723473	62723733	AluSx	-
chr11	63810922	63811216	AluSc	-
chr11	64612929	64613257	AluYk11	-
chr11	64782124	64782417	AluSq2	+
chr11	66590818	66591112	AluY	-
chr11	67782307	67782594	AluYc	-
chr11	68394122	68394418	AluY	-
chr11	68922239	68922549	AluY	+
chr11	70257079	70257372	AluY	+
chr11	72376062	72376361	AluYk2	+
chr11	77695931	77696228	AluY	+
chr11	77806644	77806951	AluY	+
chr11	79584685	79584993	AluY	+
chr11	83253628	83253932	AluY	+
chr11	83694858	83695171	AluY	+
chr11	84636209	84636518	AluY	+
chr11	86079562	86079866	AluY	+
chr11	88924342	88924653	AluY	+
chr11	90517431	90517741	AluYk11	+
chr11	93390465	93390773	AluY	+
chr11	93736284	93736593	AluY	+
chr11	94070739	94071042	AluY	+
chr11	94916985	94917285	AluY	+
chr11	101298399	101298708	AluY	+
chr11	109655277	109655582	AluY	+
chr11	109688730	109689041	AluY	+
chr11	109818066	109818353	AluY	+
chr11	110144474	110144784	AluY	+
chr11	110305981	110306263	AluY	+
chr11	112294999	112295312	AluSq2	+
chr11	117316750	117317053	AluY	+
chr11	122628282	122628613	AluY	+
chr11	123731839	123732141	AluYm1	+
chr11	128508700	128509003	AluYh3	-
chr11	129222197	129222504	AluY	-
chr11	132007200	132007476	AluYk2	-
chr11	133389158	133389461	AluY	-
chr12	973792	974100	AluYk2	+
chr12	1621519	1621818	AluY	+
chr12	2344081	2344389	AluY	-
chr12	6353581	6353876	AluY	+
chr12	7595926	7596234	AluY	+
chr12	12785353	12785654	AluY	+
chr12	12979059	12979353	AluY	+
chr12	15401746	15402009	AluY	+
chr12	20505323	20505626	AluY	+
chr12	21341200	21341501	AluY	+
chr12	23554167	23554486	AluY	+
chr12	25297428	25297722	AluY	+
chr12	25867612	25867911	AluY	+
chr12	26121426	26121721	AluY	-
chr12	30206429	30206756	AluY	-
chr12	30972740	30973010	AluY	+
chr12	31635763	31636074	AluY	+
chr12	32706486	32706803	AluSx	+
chr12	33141541	33141844	AluSx	-
chr12	33268337	33268623	AluSz	+
chr12	33805177	33805476	AluSg7	+
chr12	33809245	33809551	AluSx3	-
chr12	35445782	35446094	AluSx1	-
chr12	37872354	37872663	AluY	-
chr12	38806713	38806993	AluSx1	+
chr12	39095691	39095991	AluY	+
chr12	44457506	44457805	AluY	+
chr12	48514172	48514482	AluYa5	+
chr12	49734558	49734832	AluY	+
chr12	51923613	51923882	AluYk2	+
chr12	56601517	56601821	AluY	+
chr12	57883170	57883466	AluSz	-
chr12	58101945	58102256	AluY	+
chr12	58666410	58666697	AluYk2	+
chr12	67454148	67454458	AluY	+
chr12	67883659	67883969	AluY	+
chr12	73761431	73761728	AluY	+
chr12	76613166	76613475	AluY	+
chr12	83462650	83462954	AluY	+
chr12	97552250	97552557	AluYk4	+
chr12	99710828	99711126	AluY	+
chr12	100306972	100307272	AluY	+
chr12	100708005	100708313	AluY	+
chr12	101067714	101068022	AluY	+
chr12	103255289	103255598	AluY	+
chr12	104229087	104229394	AluY	+
chr12	106804898	106805203	AluY	+
chr12	106805588	106805898	AluY	+
chr12	109145657	109145959	AluY	+
chr12	110751917	110752209	AluSx3	-
chr12	112044683	112044988	AluY	+
chr12	113282788	113283086	AluSp	-
chr12	113747148	113747422	AluSx1	-
chr12	114633260	114633555	AluSc	-
chr12	115732263	115732560	AluY	-
chr12	117673758	117674070	AluSx	+
chr12	121235501	121235835	AluY	+
chr12	124604033	124604331	AluSc8	+
chr12	125282431	125282717	AluJr	-
chr12	125942262	125942553	AluSx	+
chr12	127013467	127013766	AluY	+
chr12	132162132	132162442	AluY	+
chr13	7358932	7359235	AluY	+
chr13	7488415	7488724	AluY	+
chr13	7509404	7509713	AluY	+
chr13	7986844	7987143	AluY	+
chr13	8810941	8811206	AluY	+
chr13	9805625	9805935	AluY	+
chr13	10839785	10840056	AluY	-
chr13	13504898	13505186	AluSc8	-
chr13	13877125	13877434	AluY	-
chr13	16885821	16886128	AluY	-
chr13	16974250	16974558	AluYk2	-
chr13	56175312	56175629	AluY	+
chr13	58670854	58671162	AluY	+
chr13	61136925	61137223	AluYa5	+
chr13	62655089	62655393	AluYk3	+
chr13	63467306	63467603	AluY	-
chr13	65157532	65157833	AluYi6	-
chr13	66400339	66400650	AluY	+
chr13	67125354	67125661	AluY	+
chr13	67250575	67250884	AluY	+
chr13	68825881	68826141	AluY	+
chr13	71142359	71142675	AluY	+
chr13	72475616	72475909	AluY	+
chr13	72817469	72817765	AluY	+
chr13	75002327	75002621	AluY	+
chr13	84805353	84805659	AluY	+
chr13	88566512	88566818	AluY	+
chr13	96525238	96525528	AluY	+
chr13	97500952	97501250	AluY	-
chr13	99729415	99729717	AluYk11	-
chr14	8150750	8151042	AluY	+
chr14	9134345	9134642	AluY	+
chr14	10014584	10014846	AluY	+
chr14	11570778	11571077	AluY	+
chr14	12254626	12254930	AluY	+
chr14	13417303	13417592	AluYc3	+
chr14	18757533	18757812	AluY	+
chr14	20035898	20036207	AluY	+
chr14	20269337	20269645	AluY	+
chr14	20458423	20458732	AluYk2	+
chr14	20612373	20612671	AluY	+
chr14	21466618	21466928	AluYk2	+
chr14	26030807	26031105	AluY	+
chr14	28149669	28149990	AluYk2	+
chr14	31756135	31756445	AluY	+
chr14	35973349	35973639	AluY	+
chr14	38652169	38652466	AluY	+
chr14	39523583	39523893	AluY	+
chr14	48382590	48382877	AluY	+
chr14	49776527	49776805	AluSq2	-
chr14	49914588	49914882	AluYi6	+
chr14	51421953	51422263	AluY	+
chr14	51730039	51730314	AluY	+
chr14	55308129	55308422	AluY	+
chr14	58444834	58445127	AluYk2	+
chr14	58501990	58502262	AluY	+
chr14	58649188	58649486	AluSx1	+
chr14	62312063	62312368	AluYi6	-
chr14	64772463	64772761	AluY	+
chr14	72586942	72587239	AluY	+
chr14	72728799	72729059	AluYk2	+
chr14	73304304	73304614	AluY	+
chr14	80174537	80174812	AluY	+
chr14	82858851	82859156	AluYk4	+
chr14	87953730	87954036	AluY	+
chr14	91636780	91637068	AluYc	+
chr15	3923375	3923677	AluY	+
chr15	5082667	5082981	AluY	+
chr15	6770405	6770713	AluY	+
chr15	7044057	7044363	AluY	+
chr15	14467495	14467771	AluYh3a3	+
chr15	17006889	17007190	AluY	+
chr15	17308367	17308669	AluY	+
chr15	22088972	22089276	AluSq2	-
chr15	23081896	23082179	AluSq2	-
chr15	24528555	24528865	AluY	+
chr15	24793712	24794017	AluY	+
chr15	24853249	24853563	AluY	+
chr15	37724083	37724388	AluY	+
chr15	40221363	40221666	AluYa5	-
chr15	40396916	40397213	AluSx3	+
chr15	44490861	44491162	AluY	+
chr15	47174795	47175099	AluY	+
chr15	53674480	53674789	AluY	+
chr15	55877072	55877378	AluY	+
chr15	56059641	56059941	AluY	+
chr15	58345403	58345713	AluYk3	+
chr15	60200952	60201255	AluSc8	+
chr15	60729374	60729657	AluY	+
chr15	61245624	61245929	AluY	-
chr15	64474320	64474635	AluYi6	-
chr15	65444006	65444305	AluYk11	+
chr15	67522068	67522376	AluY	+
chr15	68384177	68384487	AluY	+
chr15	69478316	69478598	AluY	-
chr15	70379551	70379868	AluY	-
chr15	70630188	70630488	AluY	+
chr15	72827112	72827451	AluY	-
chr15	73717895	73718196	AluY	-
chr15	73766547	73766850	AluY	-
chr15	73993447	73993747	AluYm1	-
chr15	78875738	78876038	AluY	+
chr15	78992744	78993054	AluY	+
chr15	80262271	80262583	AluY	+
chr16	255082	255378	AluSc8	+
chr16	4906631	4906935	AluY	+
chr16	6457616	6457911	AluY	-
chr16	6514169	6514474	AluY	-
chr16	6752989	6753281	AluY	+
chr16	7700397	7700701	AluY	+
chr16	8576669	8576986	AluY	-
chr16	9817769	9818035	AluY	+
chr16	12282700	12282996	AluY	+
chr16	12906182	12906486	AluY	-
chr16	13933034	13933340	AluY	+
chr16	14552187	14552481	AluYk2	+
chr16	15067385	15067680	AluY	+
chr16	15685944	15686230	AluYk2	+
chr16	16262279	16262588	AluY	+
chr16	19313642	19313949	AluY	-
chr16	19848505	19848818	AluY	+
chr16	21684480	21684735	AluY	+
chr16	27765924	27766204	AluSp	-
chr16	27767819	27768124	AluSp	+
chr16	29948201	29948498	AluSx3	-
chr16	30048211	30048491	AluSp	+
chr16	44775048	44775353	AluYk2	+
chr16	44905237	44905539	AluY	+
chr16	46813976	46814284	AluY	+
chr16	48912457	48912762	AluY	+
chr16	53005362	53005681	AluY	-
chr16	55354762	55355060	AluY	-
chr16	55482559	55482857	AluY	+
chr16	58398495	58398800	AluSx	-
chr16	58707376	58707678	AluYc	-
chr16	58710064	58710361	AluY	-
chr16	59778737	59779054	AluY	-
chr16	59967371	59967681	AluY	+
chr16	62103412	62103723	AluY	+
chr16	62923279	62923588	AluYk2	+
chr16	66170380	66170683	AluY	+
chr16	66323649	66323910	AluY	+
chr16	78695735	78696027	AluSx1	-
chr16	81433693	81433995	AluY	-
chr17	253096	253402	AluY	+
chr17	2799150	2799444	AluSx	+
chr17	4558378	4558682	AluSx	-
chr17	4989779	4990040	AluSp	-
chr17	13800164	13800461	AluYk2	+
chr17	14676781	14677055	AluY	+
chr17	14725520	14725829	AluSp	-
chr17	15114637	15114918	AluSz	-
chr17	17201847	17202163	AluY	+
chr17	17790490	17790794	AluY	+
chr17	20392356	20392646	AluY	+
chr17	28576925	28577264	AluYk2	+
chr17	36552152	36552450	AluYc	+
chr17	42129045	42129347	AluYk2	+
chr17	47121958	47122259	AluYk2	+
chr17	47932069	47932364	AluY	+
chr17	48542256	48542552	AluSz6	-
chr17	49395470	49395773	AluY	+
chr17	50717840	50718152	AluYk11	+
chr17	59766438	59766743	AluY	+
chr17	60525904	60526203	AluYc3	+
chr17	66935703	66936004	AluYe5	-
chr17	67565377	67565680	AluY	+
chr17	68216134	68216440	AluY	-
chr17	68983718	68984062	AluY	+
chr17	69513506	69513810	AluYk2	+
chr17	71357105	71357404	AluY	+
chr17	72490542	72490847	AluYk3	+
chr17	73196957	73197254	AluSg	-
chr17	74331120	74331396	AluJb	-
chr17	76244562	76244867	AluSx	-
chr17	76612617	76612911	AluYk3	-
chr17	82282435	82282729	AluSx	-
chr18	5360841	5361142	AluY	+
chr18	5789886	5790184	AluY	+
chr18	10856023	10856336	AluSq2	-
chr18	10867953	10868258	AluY	+
chr18	11074770	11075075	AluY	+
chr18	11280841	11281151	AluY	+
chr18	11479906	11480186	AluY	+
chr18	13262819	13263126	AluYk2	+
chr18	13585928	13586228	AluY	+
chr18	14683421	14683734	AluY	+
chr18	14750367	14750673	AluY	+
chr18	17333468	17333772	AluYm1	+
chr18	19003127	19003427	AluYk4	+
chr18	25288630	25288970	AluY	+
chr18	28468842	28469125	AluYk2	+
chr18	29678641	29678948	AluY	+
chr18	38871603	38871908	AluY	+
chr18	40397136	40397434	AluY	+
chr18	44221684	44221990	AluYe5	-
chr18	44311966	44312282	AluY	+
chr18	44869061	44869385	AluYk2	+
chr18	48194760	48195062	AluY	+
chr18	48939122	48939406	AluYc3	+
chr18	50497604	50497900	AluY	+
chr18	50511419	50511731	AluY	+
chr18	62091366	62091667	AluY	+
chr18	64149446	64149744	AluY	+
chr18	69103181	69103491	AluY	+
chr18	69434878	69435173	AluY	+
chr18	70501018	70501350	AluY	-
chr18	70631146	70631449	AluY	+
chr18	74649523	74649832	AluYi6	-
chr18	75950829	75951133	AluY	-
chr18	77221535	77221826	AluYc3	+
chr18	78084401	78084695	AluY	-
chr19	2311701	2311995	AluY	-
chr19	4126872	4127164	AluY	-
chr19	4654894	4655196	AluY	-
chr19	5010246	5010543	AluY	-
chr19	5072272	5072564	AluY	-
chr19	5085364	5085669	AluY	-
chr19	5690938	5691229	AluY	-
chr19	6611360	6611657	AluY	-
chr19	8407548	8407843	AluYk2	-
chr19	8729641	8729937	AluYk2	+
chr19	9050788	9051094	AluSx	-
chr19	11113784	11114088	AluSg	+
chr19	11524732	11525037	AluSx1	-
chr19	11726789	11727100	AluY	-
chr19	12481570	12481871	AluY	-
chr19	13244580	13244846	AluSx1	-
chr19	17206396	17206731	AluY	-
chr19	17282891	17283203	AluY	+
chr19	18257058	18257358	AluY	-
chr19	18522484	18522777	AluSx	-
chr19	19241789	19242085	AluSg	-
chr19	19490301	19490599	AluY	+
chr19	19910454	19910747	AluSx1	-
chr19	21416419	21416716	AluYk2	+
chr19	21654356	21654656	AluY	+
chr19	23129277	23129580	AluYi6	+
chr19	23551082	23551379	AluY	+
chr19	30429616	30429926	AluY	+
chr19	39283092	39283393	AluSx1	-
chr19	44399252	44399551	AluYh3	+
chr19	46220509	46220835	AluY	+
chr19	46245577	46245873	AluY	+
chr19	46931664	46931978	AluSq2	+
chr19	49054492	49054773	AluSx1	-
chr19	49376471	49376808	AluSz	-
chr19	52758008	52758283	AluY	+
chr19	54528843	54529151	AluY	+
chr19	55260387	55260694	AluYa5	+
chr19	59062384	59062687	AluY	+
chr20	138129	138430	AluY	+
chr20	1971979	1972273	AluY	+
chr20	2243888	2244192	AluY	+
chr20	8319867	8320177	AluY	+
chr20	9188615	9188924	AluSx4	+
chr20	13864149	13864446	AluYk2	+
chr20	45224445	45224754	AluSz	-
chr20	47629560	47629828	AluJr	-
chr20	52337777	52338076	AluY	-
chr20	57184018	57184324	AluY	-
chr20	59926955	59927263	AluY	-
chr20	61587073	61587386	AluYk3	+
chr20	62357546	62357843	AluY	+
chr20	62832576	62832877	AluY	+
chr20	65565701	65566004	AluY	+
chr20	66207420	66207702	AluSx1	-
chr21	973397	973702	AluY	+
chr21	4417383	4417689	AluY	+
chr21	5987820	5988130	AluY	+
chr21	6549417	6549679	AluY	+
chr21	8018274	8018579	AluY	+
chr21	9768160	9768499	AluY	+
chr21	10182874	10183152	AluY	+
chr21	10225684	10225980	AluY	-
chr21	12089272	12089570	AluY	+
chr21	14090697	14091004	AluY	+
chr21	14325320	14325617	AluSc	-
chr21	20580405	20580712	AluY	-
chr21	21561374	21561674	AluYk2	-
chr21	22010524	22010816	AluY	-
chr21	22236254	22236545	AluYk2	+
chr21	24400177	24400498	AluY	-
chr21	24766586	24766896	AluY	-
chr21	25288489	25288801	AluY	+
chr21	26079638	26079930	AluYc3	+
chr21	26125010	26125314	AluY	+
chr21	27018474	27018781	AluY	-
chr21	27776616	27776905	AluY	-
chr21	28716535	28716840	AluY	+
chr21	30283809	30284104	AluSx4	-
chr21	32391433	32391718	AluYa5	-
chr22	8131931	8132219	AluSg4	+
chr22	9121275	9121585	AluY	+
chr22	10787516	10787819	AluY	+
chr22	14946561	14946831	AluSc	-
chr22	16946478	16946784	AluSg	+
chr22	19819447	19819756	AluYe5	+
chr22	22986290	22986600	AluY	+
chr22	24065977	24066228	AluY	+
chr22	24353963	24354271	AluY	-
chr22	25264630	25264935	AluYc3	+
chr22	29370498	29370784	AluSx1	+
chr22	33553729	33554032	AluY	-
chr22	33822965	33823258	AluY	-
chr22	33878683	33878940	AluY	+
chr2A	6413249	6413559	AluYk2	+
chr2A	7478888	7479199	AluY	+
chr2A	10704804	10705106	AluY	+
chr2A	11658887	11659185	AluSx	-
chr2A	12772287	12772587	AluYk2	-
chr2A	13422543	13422847	AluY	+
chr2A	13432009	13432317	AluY	-
chr2A	15205761	15206066	AluY	-
chr2A	16670447	16670726	AluY	-
chr2A	17647285	17647580	AluY	+
chr2A	19997432	19997742	AluYk2	-
chr2A	21207228	21207530	AluYk11	+
chr2A	21213872	21214174	AluY	-
chr2A	21574802	21575122	AluY	-
chr2A	22492490	22492749	AluY	+
chr2A	23021179	23021504	AluY	-
chr2A	24017844	24018156	AluY	-
chr2A	24412118	24412425	AluSc	-
chr2A	24515911	24516222	AluY	+
chr2A	29281980	29282289	AluY	+
chr2A	29994045	29994353	AluYa5	+
chr2A	30707004	30707304	AluY	+
chr2A	32624537	32624836	AluYk2	+
chr2A	32768502	32768812	AluY	+
chr2A	42665881	42666188	AluY	+
chr2A	43593017	43593317	AluY	+
chr2A	43672373	43672646	AluY	+
chr2A	46470025	46470357	AluY	+
chr2A	48644874	48645172	AluY	+
chr2A	50574021	50574327	AluY	+
chr2A	51908877	51909188	AluYi6	+
chr2A	54311209	54311511	AluY	+
chr2A	56001380	56001680	AluY	+
chr2A	56992409	56992714	AluY	+
chr2A	57764511	57764820	AluY	+
chr2A	59006037	59006299	AluY	+
chr2A	59828664	59828965	AluY	+
chr2A	60661079	60661380	AluY	+
chr2A	61354843	61355129	AluY	+
chr2A	62971905	62972204	AluSx1	-
chr2A	70771401	70771701	AluY	+
chr2A	74611295	74611597	AluY	+
chr2A	79795961	79796271	AluY	+
chr2A	85694990	85695279	AluYk2	+
chr2A	86981071	86981372	AluY	+
chr2A	88038871	88039204	AluY	+
chr2A	96556924	96557225	AluY	-
chr2A	98218194	98218493	AluY	-
chr2A	98226395	98226697	AluY	-
chr2A	100199657	100199960	AluY	-
chr2A	100213349	100213648	AluY	-
chr2A	102645241	102645553	AluY	-
chr2A	103693860	103694148	AluYd8	+
chr2A	106213468	106213778	AluY	+
chr2A	107315907	107316215	AluY	+
chr2A	107905623	107905922	AluY	+
chr2A	108917702	108918002	AluYc	-
chr2B	1074395	1074705	AluYk2	+
chr2B	3731933	3732243	AluY	+
chr2B	8018975	8019277	AluSx	+
chr2B	10541441	10541770	AluY	+
chr2B	23316186	23316491	AluY	+
chr2B	25291882	25292190	AluY	+
chr2B	26745745	26746056	AluY	-
chr2B	27122637	27122949	AluY	+
chr2B	27741693	27741999	AluY	-
chr2B	27981661	27981962	AluY	+
chr2B	28748009	28748303	AluY	+
chr2B	30889911	30890191	AluY	+
chr2B	35671705	35672015	AluY	+
chr2B	39143968	39144244	AluY	+
chr2B	40704936	40705246	AluY	+
chr2B	40981333	40981628	AluYk2	+
chr2B	41479904	41480182	AluY	+
chr2B	44102089	44102352	AluY	+
chr2B	44256472	44256775	AluY	+
chr2B	49433500	49433802	AluYk2	+
chr2B	50008060	50008371	AluY	+
chr2B	51162968	51163256	AluSx3	+
chr2B	52819136	52819440	AluY	+
chr2B	58183378	58183683	AluYk4	+
chr2B	64329906	64330185	AluY	+
chr2B	67034199	67034502	AluY	+
chr2B	70027304	70027608	AluY	+
chr2B	72611785	72612088	AluY	+
chr2B	75218904	75219204	AluY	+
chr2B	76556713	76557016	AluY	+
chr2B	83281453	83281754	AluYi6	+
chr2B	83600258	83600568	AluY	+
chr2B	84971898	84972207	AluY	+
chr2B	86731752	86732059	AluY	+
chr2B	87115741	87116018	AluY	+
chr2B	91426801	91427089	AluY	+
chr2B	93270165	93270469	AluY	+
chr2B	93734501	93734779	AluY	+
chr2B	96756651	96756946	AluY	+
chr2B	99478436	99478745	AluY	+
chr2B	102339208	102339516	AluY	+
chr2B	107336456	107336755	AluY	+
chr2B	110331084	110331387	AluYk2	+
chr2B	116092655	116092952	AluYf1	+
chr2B	117276272	117276582	AluY	+
chr2B	120156212	120156499	AluY	+
chr2B	126410324	126410624	AluY	+
chr2B	127242422	127242764	AluY	-
chr2B	127286992	127287323	AluY	-
chr2B	127678831	127679096	AluY	-
chr2B	128870332	128870632	AluY	+
chr2B	129690896	129691160	AluY	-
chr3	693277	693575	AluY	+
chr3	2403035	2403346	AluY	+
chr3	2417645	2417957	AluY	+
chr3	4105636	4105946	AluY	+
chr3	7222215	7222521	AluY	+
chr3	9598917	9599212	AluY	+
chr3	10039898	10040156	AluSq	-
chr3	12379272	12379575	AluY	+
chr3	15922606	15922913	AluYi6	+
chr3	19261129	19261438	AluY	+
chr3	22952597	22952906	AluY	+
chr3	22958919	22959219	AluY	+
chr3	26946522	26946826	AluY	+
chr3	30372255	30372562	AluY	+
chr3	32339192	32339490	AluYa5	+
chr3	32546677	32546985	AluY	+
chr3	36467935	36468240	AluY	+
chr3	37865490	37865767	AluYk2	+
chr3	41827329	41827634	AluY	+
chr3	47371642	47371954	AluY	+
chr3	49903951	49904256	AluY	+
chr3	51391283	51391591	AluY	-
chr3	57011915	57012189	AluY	+
chr3	60463962	60464228	AluYc3	+
chr3	62108361	62108671	AluY	+
chr3	64824192	64824499	AluY	+
chr3	65925422	65925731	AluY	+
chr3	70706961	70707246	AluYi6	+
chr3	77749107	77749374	AluY	+
chr3	77757947	77758252	AluYk3	+
chr3	78186989	78187287	AluY	+
chr3	84088817	84089125	AluY	+
chr3	85491318	85491624	AluY	+
chr3	87320426	87320735	AluSg	+
chr3	88482152	88482462	AluY	+
chr3	98007410	98007684	AluY	+
chr3	100328682	100328994	AluY	+
chr3	106147118	106147428	AluY	+
chr3	111138433	111138739	AluY	+
chr3	111308121	111308427	AluY	+
chr3	112272336	112272645	AluY	+
chr3	112866084	112866394	AluY	+
chr3	113745313	113745615	AluY	+
chr3	115890255	115890563	AluY	+
chr3	117271087	117271388	AluY	+
chr3	117890347	117890660	AluY	+
chr3	118072063	118072369	AluY	+
chr3	118636581	118636873	AluY	+
chr3	121091631	121091941	AluY	+
chr3	124383096	124383406	AluY	+
chr3	125383944	125384260	AluSz6	+
chr3	128404317	128404618	AluY	+
chr3	131157265	131157561	AluY	+
chr3	135157700	135158002	AluY	+
chr3	135891387	135891676	AluY	+
chr3	138067314	138067618	AluY	+
chr3	139043359	139043671	AluY	+
chr3	142109705	142109966	AluY	+
chr3	148101501	148101802	AluYf1	+
chr3	150923047	150923356	AluY	+
chr3	152552944	152553244	AluY	+
chr3	152655526	152655813	AluY	+
chr3	155876729	155877038	AluY	+
chr3	156102650	156102960	AluY	+
chr3	156638075	156638373	AluY	+
chr3	159327598	159327905	AluSp	+
chr3	166605757	166606061	AluY	+
chr3	169403195	169403500	AluY	+
chr3	170640508	170640818	AluY	+
chr3	171889958	171890210	AluY	+
chr3	175099769	175100071	AluY	+
chr3	176052410	176052703	AluYf1	+
chr3	180291173	180291481	AluYk2	+
chr3	182509724	182510025	AluY	+
chr3	185193140	185193447	AluY	+
chr3	189024079	189024376	AluYm1	+
chr3	189756658	189756962	AluY	+
chr3	195298271	195298603	AluY	+
chr3	195341249	195341557	AluY	+
chr3	196564736	196565047	AluYk2	+
chr3	197031192	197031502	AluY	+
chr3	198522777	198523086	AluY	+
chr4	138413	138710	AluY	+
chr4	246152	246407	AluY	+
chr4	2724372	2724677	AluY	+
chr4	5135989	5136290	AluY	+
chr4	8948270	8948557	AluYh3	+
chr4	12351659	12351948	AluYc	+
chr4	12706658	12706963	AluY	+
chr4	22574445	22574745	AluY	+
chr4	34367974	34368282	AluY	+
chr4	36395661	36395934	AluYe5	+
chr4	38498797	38499105	AluYk2	+
chr4	39648986	39649286	AluY	+
chr4	43204544	43204842	AluY	-
chr4	43446102	43446410	AluY	+
chr4	45029785	45030090	AluY	+
chr4	49099185	49099483	AluY	+
chr4	50595083	50595380	AluYk2	+
chr4	56516686	56516976	AluY	+
chr4	57454629	57454928	AluY	+
chr4	58246800	58247109	AluY	+
chr4	60574707	60575018	AluY	+
chr4	60646041	60646340	AluYc3	+
chr4	60800907	60801191	AluY	+
chr4	62626996	62627304	AluY	+
chr4	68503128	68503449	AluY	+
chr4	68553828	68554131	AluY	+
chr4	75295706	75295965	AluYk2	+
chr4	84629147	84629435	AluYc	+
chr4	86446746	86447054	AluY	+
chr4	88428074	88428371	AluYi6	+
chr4	89594420	89594731	AluY	+
chr4	90339804	90340103	AluY	+
chr4	90719818	90720122	AluY	+
chr4	91169157	91169454	AluY	+
chr4	91645090	91645391	AluY	+
chr4	93057050	93057345	AluYk2	+
chr4	93069394	93069698	AluY	+
chr4	95196886	95197203	AluY	+
chr4	99674494	99674790	AluYk2	+
chr4	101625980	101626287	AluY	+
chr4	102047545	102047862	AluY	+
chr4	104548015	104548323	AluY	+
chr4	119370190	119370501	AluY	+
chr4	120601322	120601630	AluY	+
chr4	120997318	120997617	AluY	+
chr4	121082256	121082526	AluY	+
chr4	123137073	123137360	AluYc3	+
chr4	126602131	126602432	AluY	+
chr4	128649971	128650264	AluYh3a3	+
chr4	130716574	130716878	AluY	+
chr4	131291807	131292101	AluY	+
chr4	132288207	132288509	AluY	+
chr4	134520057	134520365	AluY	+
chr4	134632477	134632783	AluY	+
chr4	138344007	138344311	AluY	+
chr4	138848469	138848767	AluY	+
chr4	140165207	140165514	AluY	+
chr4	141483500	141483811	AluY	+
chr4	142504420	142504754	AluY	+
chr4	154677897	154678194	AluYc3	+
chr4	157024533	157024810	AluY	+
chr4	157606973	157607275	AluY	+
chr4	158616336	158616641	AluY	+
chr4	164376885	164377150	AluY	+
chr4	164753383	164753679	AluYk2	+
chr4	165284532	165284836	AluY	+
chr4	165798688	165798982	AluYc	+
chr4	167532088	167532394	AluYk2	+
chr4	167654619	167654925	AluY	+
chr4	170911862	170912166	AluYe5	+
chr4	172335396	172335696	AluY	+
chr4	173565271	173565541	AluY	+
chr4	182408392	182408699	AluY	+
chr4	185720584	185720869	AluY	+
chr4	187716632	187716930	AluY	+
chr5	13330602	13330892	AluY	+
chr5	14181925	14182234	AluY	+
chr5	15123050	15123358	AluY	+
chr5	18457173	18457474	AluY	+
chr5	20526012	20526318	AluYm1	+
chr5	20859018	20859323	AluY	+
chr5	23426798	23427095	AluY	+
chr5	25749536	25749845	AluY	+
chr5	26400419	26400744	AluY	+
chr5	27257021	27257331	AluY	+
chr5	28574267	28574580	AluY	+
chr5	30544394	30544682	AluY	+
chr5	34149004	34149312	AluY	+
chr5	39464567	39464873	AluY	+
chr5	41936205	41936466	AluY	+
chr5	45153548	45153854	AluSc	+
chr5	45376048	45376374	AluY	+
chr5	47684445	47684815	AluY	+
chr5	47819725	47820029	AluY	+
chr5	49282008	49282321	AluY	+
chr5	51047218	51047523	AluY	+
chr5	58116796	58117101	AluYk2	+
chr5	60484875	60485167	AluY	+
chr5	61998320	61998629	AluY	+
chr5	62826306	62826643	AluY	+
chr5	70380893	70381200	AluY	+
chr5	73324604	73324913	AluY	+
chr5	73927257	73927561	AluYk11	+
chr5	76475274	76475576	AluY	+
chr5	77469784	77470069	AluY	+
chr5	78372814	78373079	AluY	+
chr5	79129024	79129284	AluYk3	+
chr5	83713732	83714038	AluY	+
chr5	83853700	83854007	AluY	+
chr5	83960003	83960302	AluY	+
chr5	88025634	88025937	AluY	+
chr5	89252205	89252494	AluY	+
chr5	107047755	107048013	AluY	+
chr5	107717022	107717331	AluY	+
chr5	114962804	114963113	AluY	+
chr5	115577668	115578001	AluY	+
chr5	117421948	117422253	AluY	+
chr5	123865773	123866076	AluYi6	+
chr5	124418961	124419273	AluY	+
chr5	131759645	131759955	AluY	+
chr5	132911735	132912028	AluY	+
chr5	133112591	133112894	AluYk2	+
chr5	138605918	138606209	AluY	+
chr5	139287138	139287450	AluJb	-
chr5	139741971	139742267	AluSx	-
chr5	142234947	142235254	AluSq2	-
chr5	142757155	142757462	AluY	+
chr5	145301137	145301443	AluY	+
chr5	145359782	145360091	AluY	+
chr5	148601103	148601413	AluY	+
chr5	149254838	149255142	AluY	+
chr5	153530903	153531199	AluY	+
chr5	154614289	154614596	AluSc	+
chr5	156551816	156552108	AluY	+
chr5	157991052	157991362	AluY	+
chr5	158618973	158619286	AluY	+
chr5	158972406	158972725	AluY	+
chr5	167577788	167578079	AluYk2	+
chr5	172007747	172008043	AluSp	-
chr5	172814630	172814932	AluSz	-
chr5	176121376	176121681	AluY	-
chr5	176167394	176167714	AluYk2	-
chr5	177571870	177572167	AluYk2	+
chr5	178668603	178668888	AluYc	-
chr5	180940111	180940403	AluSq2	-
chr5	181341335	181341636	AluY	-
chr6	1883470	1883764	AluY	+
chr6	3982979	3983281	AluYe5	+
chr6	4335587	4335896	AluY	+
chr6	6110226	6110533	AluY	+
chr6	7540806	7541101	AluSp	+
chr6	15392629	15392937	AluY	+
chr6	20046680	20046990	AluY	+
chr6	24507796	24508097	AluYh3	+
chr6	25011959	25012258	AluY	+
chr6	25495269	25495568	AluY	+
chr6	28081832	28082142	AluY	+
chr6	34579911	34580212	AluSg	+
chr6	35034904	35035211	AluY	+
chr6	39619508	39619814	AluY	+
chr6	39623139	39623446	AluYe5	+
chr6	42934727	42935032	AluY	+
chr6	49805452	49805754	AluSc	+
chr6	50761181	50761477	AluY	+
chr6	51439671	51439937	AluY	+
chr6	52187002	52187306	AluY	+
chr6	53656002	53656276	AluY	+
chr6	56315750	56316077	AluY	+
chr6	57313862	57314153	AluY	+
chr6	57504849	57505156	AluYk2	+
chr6	66212936	66213219	AluY	+
chr6	71371240	71371525	AluY	+
chr6	77349909	77350216	AluY	+
chr6	78080290	78080592	AluY	+
chr6	78527115	78527427	AluY	+
chr6	79909634	79909940	AluY	+
chr6	83573232	83573538	AluYm1	+
chr6	84386130	84386434	AluYk2	+
chr6	85201703	85202007	AluY	+
chr6	85410604	85410911	AluY	+
chr6	86147848	86148153	AluY	+
chr6	86271494	86271803	AluY	+
chr6	89663260	89663568	AluY	+
chr6	91427195	91427498	AluY	+
chr6	91938954	91939252	AluY	+
chr6	92644945	92645249	AluY	+
chr6	92979574	92979882	AluY	+
chr6	93629944	93630246	AluYa5	+
chr6	96127297	96127603	AluY	+
chr6	100713634	100713943	AluY	+
chr6	100809182	100809489	AluY	+
chr6	102620924	102621224	AluY	+
chr6	103147210	103147512	AluY	+
chr6	104137790	104138100	AluYk4	+
chr6	104840617	104840930	AluYk2	+
chr6	105643313	105643595	AluY	+
chr6	105907264	105907574	AluY	+
chr6	106270436	106270744	AluYe6	+
chr6	111535892	111536202	AluY	+
chr6	114426990	114427298	AluY	+
chr6	116669690	116669977	AluY	+
chr6	116989233	116989524	AluY	+
chr6	118107765	118108071	AluY	+
chr6	119032924	119033225	AluY	+
chr6	122832721	122833022	AluY	+
chr6	122970092	122970391	AluY	+
chr6	126542184	126542493	AluY	+
chr6	126844823	126845128	AluY	+
chr6	130368270	130368568	AluY	+
chr6	134077528	134077795	AluY	+
chr6	135644188	135644489	AluY	+
chr6	137187913	137188221	AluY	+
chr6	138001983	138002287	AluY	+
chr6	149953470	149953772	AluY	+
chr6	150759638	150759944	AluY	+
chr6	151981927	151982260	AluY	+
chr6	152933420	152933728	AluY	+
chr6	153955816	153956126	AluY	+
chr6	157621067	157621363	AluYe5	+
chr6	163665726	163666006	AluYk2	+
chr6	169644160	169644427	AluYk2	+
chr6	172389529	172389831	AluY	-
chr7	4801116	4801408	AluSz	-
chr7	8524967	8525277	AluY	+
chr7	16894592	16894899	AluY	+
chr7	20610433	20610742	AluY	+
chr7	24291747	24292051	AluY	+
chr7	25071174	25071498	AluY	-
chr7	25168524	25168836	AluY	-
chr7	25186299	25186593	AluYc	-
chr7	25841798	25842070	AluY	-
chr7	26071955	26072262	AluY	+
chr7	27382226	27382536	AluY	+
chr7	28576648	28576964	AluYe5	+
chr7	29496939	29497249	AluYe5	-
chr7	32452311	32452611	AluYf1	+
chr7	32550498	32550796	AluY	+
chr7	33815078	33815381	AluY	+
chr7	39682369	39682676	AluY	+
chr7	39984396	39984706	AluY	+
chr7	41340803	41341076	AluY	+
chr7	41664084	41664394	AluY	+
chr7	43029490	43029797	AluSp	-
chr7	48849620	48849926	AluY	+
chr7	65117368	65117667	AluY	-
chr7	67301176	67301486	AluY	+
chr7	67389448	67389755	AluYi6	+
chr7	70292020	70292322	AluY	+
chr7	72684211	72684519	AluSx	-
chr7	77933392	77933688	AluY	-
chr7	79365054	79365360	AluSx1	-
chr7	79776777	79777081	AluSx1	-
chr7	81845749	81846059	AluY	+
chr7	82713478	82713781	AluY	+
chr7	83690575	83690883	AluY	+
chr7	84517143	84517449	AluY	+
chr7	88522629	88522927	AluY	-
chr7	93555099	93555415	AluY	-
chr7	95441006	95441299	AluY	+
chr7	100331439	100331737	AluY	+
chr7	102282650	102282934	AluY	-
chr7	103152055	103152360	AluY	+
chr7	103273198	103273496	AluY	+
chr7	104362177	104362478	AluSc8	-
chr7	107174397	107174672	AluY	+
chr7	107241961	107242263	AluY	-
chr7	108146449	108146753	AluY	-
chr7	111082451	111082755	AluY	-
chr7	111791125	111791432	AluY	+
chr7	121957438	121957739	AluY	+
chr7	125019334	125019648	AluY	+
chr7	126006041	126006349	AluY	+
chr7	130140852	130141127	AluY	+
chr7	132985882	132986199	AluY	+
chr7	139388632	139388941	AluY	+
chr7	143486835	143487133	AluY	+
chr7	144766487	144766789	AluY	+
chr7	151657232	151657536	AluY	+
chr7	153725859	153726170	AluY	-
chr7	153998422	153998725	AluYk11	+
chr7	162627690	162627994	AluY	-
chr7	162750303	162750596	AluY	-
chr8	7853941	7854251	AluY	+
chr8	13135313	13135617	AluY	+
chr8	21177135	21177437	AluYk3	+
chr8	22043827	22044132	AluY	+
chr8	24451922	24452225	AluY	+
chr8	28303969	28304277	AluYe5	+
chr8	28333036	28333341	AluY	+
chr8	28861898	28862208	AluSp	+
chr8	29710072	29710329	AluYc3	+
chr8	31459417	31459729	AluY	+
chr8	31532048	31532358	AluY	+
chr8	34355496	34355801	AluYk2	+
chr8	39046229	39046531	AluY	+
chr8	48579761	48580057	AluY	+
chr8	60738565	60738872	AluY	+
chr8	64169822	64170132	AluY	+
chr8	65213077	65213346	AluY	+
chr8	66340166	66340443	AluY	+
chr8	67793059	67793367	AluY	+
chr8	71757277	71757577	AluY	+
chr8	81131944	81132218	AluY	+
chr8	81133598	81133898	AluYk2	+
chr8	81151669	81151949	AluY	+
chr8	81901103	81901407	AluY	+
chr8	83618867	83619169	AluY	+
chr8	89019147	89019447	AluY	-
chr8	89918667	89918967	AluY	+
chr8	92691263	92691572	AluY	+
chr8	98658583	98658893	AluY	+
chr8	99176855	99177156	AluY	+
chr8	101802092	101802410	AluY	+
chr8	107645371	107645702	AluYk2	+
chr8	111981488	111981800	AluY	+
chr8	115432934	115433243	AluY	+
chr8	116241288	116241563	AluY	+
chr8	116938815	116939122	AluYk4	+
chr8	120390953	120391264	AluY	+
chr8	125799072	125799375	AluY	+
chr8	128281972	128282269	AluY	+
chr8	128859691	128859993	AluYc	+
chr8	130116916	130117220	AluY	+
chr8	132415906	132416218	AluY	+
chr8	133565015	133565385	AluYk2	+
chr8	135549968	135550277	AluY	+
chr8	136350930	136351236	AluY	+
chr8	136551917	136552224	AluY	+
chr8	137064755	137065063	AluY	+
chr8	139952433	139952734	AluY	+
chr8	141092439	141092745	AluY	+
chr8	142381031	142381335	AluY	+
chr9	7987687	7987983	AluYk2	+
chr9	10650709	10651015	AluYe5	+
chr9	11554012	11554285	AluY	+
chr9	12244523	12244832	AluY	+
chr9	13533127	13533399	AluY	+
chr9	14771984	14772297	AluY	+
chr9	17734151	17734459	AluY	+
chr9	25137931	25138231	AluY	+
chr9	27859260	27859569	AluY	+
chr9	30709308	30709585	AluY	+
chr9	31115785	31116084	AluY	+
chr9	31377857	31378158	AluY	+
chr9	34007934	34008244	AluY	+
chr9	46499293	46499596	AluY	+
chr9	56825107	56825417	AluY	+
chr9	58035779	58036090	AluYe5	+
chr9	61169449	61169752	AluSc	+
chr9	61468676	61468992	AluY	+
chr9	61494613	61494922	AluY	+
chr9	65734042	65734332	AluYc	+
chr9	69755325	69755633	AluY	+
chr9	70080922	70081210	AluYk3	+
chr9	75020847	75021128	AluYh3a3	+
chr9	76279402	76279712	AluY	+
chr9	76956104	76956414	AluY	+
chr9	109042553	109042863	AluY	-
chrX	3380629	3380935	AluY	+
chrX	4151208	4151508	AluY	+
chrX	16071965	16072256	AluYf1	+
chrX	18527750	18528051	AluY	+
chrX	19197222	19197515	AluY	+
chrX	22033252	22033562	AluY	+
chrX	26934370	26934642	AluY	+
chrX	28127229	28127530	AluYi6	+
chrX	31149753	31150033	AluY	+
chrX	35962702	35963006	AluY	+
chrX	37569760	37570069	AluY	+
chrX	38417606	38417908	AluY	+
chrX	40376878	40377148	AluSz	+
chrX	40885440	40885699	AluSz6	-
chrX	42139536	42139834	AluY	+
chrX	45703137	45703430	AluY	+
chrX	49583962	49584265	AluY	+
chrX	78210447	78210755	AluY	+
chrX	90871424	90871730	AluY	+
chrX	96358788	96359098	AluY	+
chrX	96769609	96769908	AluY	+
chrX	102404871	102405141	AluYk2	+
chrX	103292972	103293281	AluY	+
chrX	109298841	109299146	AluY	+
chrX	110587205	110587488	AluYk2	+
chrX	115041432	115041698	AluY	+
chrX	117170712	117171003	AluY	+
chrX	119410903	119411202	AluY	-
chrX	122187052	122187342	AluY	+
chrX	124631351	124631659	AluY	+
chrX	126435498	126435772	AluY	+
chrX	131166824	131167131	AluYk2	+
chrX	136530289	136530586	AluYa5	+
chrX	138372387	138372685	AluY	+
chrX	138629482	138629775	AluY	+
chrX	140839125	140839427	AluY	+
chrX	140857248	140857558	AluY	+
chrX	143969323	143969601	AluYc	+
chrX	146161230	146161503	AluY	+
chrX	146370901	146371169	AluY	+
chrX	146570938	146571241	AluY	+
chrX	146881001	146881310	AluY	+
chrX	152145134	152145444	AluY	+
chrY	17320999	17321311	AluYk2	+
chrY	17570047	17570340	AluY	+
chrY	19555140	19555437	AluY	+
chrY	19761453	19761751	AluY	+
chrY	20322058	20322330	AluY	+
chrY	20567306	20567613	AluY	+
chrY	25418427	25418738	AluY	+
chrY	25554674	25554976	AluY	+
chr1	49432733	49433125	L1P1	+
chr1	57453095	57453164	L1Pt	+
chr1	69569122	69570792	L1PA3	+
chr1	73849291	73849607	L1Pt	+
chr1	74715796	74716679	L1Pt	+
chr1	77222941	77223255	L1PA2	+
chr1	77936573	77936835	L1PA2	+
chr1	78081660	78081983	L1PA2	-
chr1	81536563	81537435	L1Pt	+
chr1	82624254	82624317	L1Pt	+
chr1	84448797	84448858	L1Pt	+
chr1	84593153	84593434	L1Pt	+
chr1	93073518	93074022	L1Pt	+
chr1	98945976	98946185	L1PA2	+
chr1	105171977	105172100	L1Pt	-
chr1	105728589	105729338	L1Pt	-
chr1	138013180	138013613	L1Pt	+
chr1	139873591	139874544	L1Pt	+
chr1	150167832	150167922	L1Pt	+
chr1	155011012	155012904	L1PA2	+
chr1	155280916	155281165	L1PA2	-
chr1	155522411	155522796	L1Pt	-
chr1	164741900	164743176	L1Pt	+
chr1	164790391	164790865	L1Pt	+
chr1	165560821	165561020	L1P1	-
chr1	167470161	167470286	L1Pt	+
chr1	168537922	168538123	L1Pt	+
chr1	169192732	169193097	L1Pt	+
chr1	169597361	169597938	L1Pt	+
chr1	175274536	175274837	L1PA2	+
chr1	176068148	176068347	L1Pt	-
chr1	178322209	178322450	L1Pt	+
chr1	178677707	178677795	L1Pt	+
chr1	186375469	186376020	L1Pt	+
chr1	188075992	188076238	L1Pt	+
chr1	194154359	194154579	L1Pt	+
chr1	196018954	196019474	L1Pt	-
chr1	196035487	196036288	L1Pt	+
chr1	196326813	196327097	L1Pt	-
chr1	196844908	196845027	L1Pt	-
chr1	201115498	201115628	L1Pt	-
chr1	206120798	206121728	L1P1	+
chr1	212800885	212801280	L1PA2	-
chr1	217945133	217946377	L1Pt	+
chr1	219413271	219413534	L1Pt	-
chr1	222132222	222132657	L1PA2	+
chr1	223059422	223059544	L1Pt	+
chr1	227455632	227456267	L1PA3	-
chr1	227698960	227699057	L1Pt	-
chr3	1314192	1314457	L1Pt	+
chr3	1542644	1543587	L1PA2	+
chr3	1750259	1750984	L1PA3	+
chr3	4195155	4195695	L1PA3	+
chr3	29583024	29583160	L1Pt	+
chr3	30920951	30921753	L1Pt	+
chr3	35313054	35313384	L1Pt	+
chr3	37274029	37274270	L1PA2	+
chr3	37280735	37281241	L1Pt	+
chr3	40560744	40561112	L1Pt	+
chr3	105525763	105526202	L1Pt	+
chr3	113203877	113204298	L1Pt	+
chr3	148211825	148214583	L1Pt	+
chr3	170250265	170251159	L1PA2	+
chr3	171689340	171690275	L1Pt	-
chr3	174353237	174353986	L1Pt	+
chr3	179029039	179029108	L1PA3	+
chr3	181297886	181298229	L1Pt	+
chr3	182393820	182393933	L1Pt	+
chr3	186332959	186333151	L1PA2	+
chr3	188010074	188010277	L1Pt	-
chr3	190151036	190151426	L1PA2	+
chr3	191742238	191743045	L1Pt	+
chr3	193681578	193682021	L1PA2	-
chr4	51379842	51381003	L1P1	-
chr4	17342114	17342323	L1PA2	-
chr4	19752555	19752735	L1PA2	-
chr4	21346682	21347391	L1PA2	+
chr4	21972892	21972948	L1PA3	-
chr4	22067950	22068190	L1Pt	-
chr4	29823681	29824092	L1PA2	-
chr4	33099006	33100821	L1Pt	+
chr4	34482609	34482777	L1PA3	-
chr4	36210141	36210386	L1Pt	-
chr4	36535741	36535977	L1Pt	+
chr4	39555721	39558184	L1PA2	+
chr4	40528454	40528606	L1Pt	+
chr4	41994360	41994534	L1Pt	+
chr4	45290507	45290790	L1PA2	+
chr4	45952173	45952432	L1PREC2	-
chr4	45965719	45965809	L1Pt	-
chr4	46255852	46255944	L1Pt	+
chr4	49519988	49520270	L1Pt	+
chr4	50498903	50499734	L1PA3	+
chr4	52476058	52476122	L1Pt	-
chr4	55448901	55449098	L1PA2	+
chr4	60395316	60395825	L1PA2	-
chr4	60546195	60546918	L1PA2	-
chr4	60695578	60695850	L1Pt	+
chr4	62614210	62615921	L1PA3	+
chr4	62798485	62798637	L1Pt	-
chr4	64721802	64721920	L1Pt	+
chr4	64909758	64910106	L1PA2	-
chr4	66706726	66707187	L1Pt	+
chr4	70045779	70046026	L1PA2	+
chr4	70510644	70510973	L1Pt	+
chr4	70782162	70782486	L1PA2	+
chr4	71083217	71083348	L1Pt	+
chr4	71692360	71693299	L1Pt	-
chr4	74564179	74564487	L1Pt	+
chr4	91732066	91732426	L1Pt	+
chr4	95108227	95108414	L1PA2	+
chr4	99605398	99605642	L1Pt	+
chr4	100678879	100682837	L1PA2	+
chr4	106838845	106838925	L1Pt	+
chr4	123387402	123389541	L1Pt	+
chr4	152607962	152608702	L1Pt	+
chr4	153495418	153495892	L1PA2	+
chr4	161222714	161223323	L1PA2	+
chr4	161802021	161802907	L1Pt	+
chr4	165903224	165903914	L1Pt	+
chr4	168385037	168385125	L1Pt	-
chr4	168468052	168469525	L1PA3	+
chr4	171131753	171131891	L1Pt	-
chr4	171165071	171165146	L1Pt	+
chr4	171275554	171276532	L1PA3	-
chr4	174560033	174561136	L1PA2	+
chr4	174910947	174911306	L1PA2	+
chr4	176818448	176818646	L1Pt	-
chr4	176964791	176967000	L1PA2	-
chr4	179467313	179467525	L1Pt	+
chr4	180639481	180640090	L1PA2	-
chr4	180969485	180969528	L1PA14	-
chr4	181185746	181185970	L1P3	-
chr4	184504141	184504785	L1PA2	-
chr4	184740004	184740168	L1Pt	+
chr4	184749552	184749993	L1PA2	-
chr4	185088739	185090224	L1Pt	+
chr4	188468744	188469119	L1Pt	-
chr4	190009379	190009467	L1Pt	-
chr4	193428139	193428587	L1Pt	-
chr5	9542378	9542493	L1PA4	-
chr5	12510188	12510772	L1PA2	-
chr5	12575738	12575773	L1Pt	-
chr5	12711475	12712179	L1Pt	+
chr5	21155957	21156119	L1Pt	-
chr5	27635795	27635868	L1Pt	-
chr5	28768215	28768804	L1PA2	+
chr5	29380796	29381356	L1Pt	+
chr5	29479072	29480090	L1Pt	-
chr5	31499375	31499957	L1Pt	+
chr5	39239085	39239216	L1Pt	+
chr5	39679839	39680047	L1Pt	-
chr5	40896831	40897467	L1PA2	-
chr5	41819304	41819617	L1PA3	-
chr5	48177357	48177424	L1Pt	+
chr5	50188985	50189558	L1PA2	+
chr5	50436475	50436792	L1Pt	+
chr5	50854049	50854137	L1Pt	+
chr5	50920483	50921073	L1PA3	+
chr5	58179260	58179356	L1Pt	-
chr5	68941980	68942025	L1Pt	+
chr5	72463978	72464120	L1Pt	+
chr5	75101427	75101683	L1Pt	+
chr5	75945689	75948588	L1Pt	+
chr5	83321232	83321648	L1PA2	+
chr5	83325661	83325714	L1PA3	+
chr5	85016323	85016844	L1Pt	+
chr5	90290592	90293004	L1Pt	-
chr5	91481903	91482196	L1PA3	-
chr5	91941298	91942142	L1Pt	-
chr5	92648031	92648379	L1Pt	-
chr5	94271611	94273417	L1Pt	-
chr5	94599492	94599717	L1PA2	+
chr5	97866886	97867540	L1PA2	+
chr5	98739582	98741017	L1Pt	+
chr5	99451164	99451441	L1P1	+
chr5	104406477	104406830	L1PA2	+
chr5	117822376	117822456	L1Pt	+
chr5	118334558	118334677	L1Pt	+
chr5	121079753	121080026	L1Pt	+
chr5	121275539	121275726	L1PA2	+
chr5	130452534	130452630	L1Pt	+
chr5	130626259	130626593	L1PA2	-
chr5	131138353	131140795	L1Pt	+
chr5	143603139	143603324	L1PA2	+
chr5	145477746	145478202	L1Pt	-
chr5	151678697	151678961	L1PA2	+
chr5	156343357	156343732	L1PA2	+
chr5	161468162	161468667	L1Pt	-
chr5	162518762	162519014	L1PA2	-
chr5	164756419	164756734	L1PA2	+
chr5	166486168	166486385	L1Pt	+
chr5	169863523	169863953	L1Pt	-
chr5	170177288	170177537	L1PA2	+
chr5	175982720	175984055	L1PA2	+
chr6	8580669	8581724	L1Pt	+
chr6	23796717	23797329	L1PA2	+
chr6	23983592	23984186	L1Pt	+
chr6	27548414	27548474	L1Pt	+
chr6	38303091	38303456	L1PA2	+
chr6	46871905	46872729	L1Pt	+
chr6	52236724	52236948	L1PA2	+
chr6	54134169	54134896	L1Pt	+
chr6	70076262	70077627	L1Pt	+
chr6	71018589	71019195	L1Pt	+
chr6	77272126	77272524	L1PA2	+
chr6	77380599	77380884	L1PA2	+
chr6	84026780	84028576	L1Pt	+
chr6	84088753	84091628	L1PA2	+
chr6	84405390	84405607	L1PA2	+
chr6	96034394	96035212	L1Pt	+
chr6	107017359	107018120	L1Pt	+
chr6	107673405	107673627	L1Pt	+
chr6	114989840	114992397	L1PA2	+
chr6	116220742	116220829	L1Pt	+
chr6	116477826	116478146	L1Pt	+
chr6	117071009	117071206	L1PA2	+
chr6	118604165	118605149	L1PA2	+
chr6	119239258	119239338	L1Pt	+
chr6	125798919	125798999	L1Pt	+
chr6	136915834	136916015	L1Pt	+
chr6	140113837	140114200	L1PA2	+
chr6	159387849	159387916	L1Pt	+
chr6	166485711	166486586	L1Pt	-
chr6	166853615	166853870	L1Pt	+
chr6	170100221	170100687	L1PA2	-
chr6	175097637	175098096	L1PA2	+
chr7	85720485	85722063	L1Pt	+
chr7	10696721	10696954	L1P1	+
chr7	11045959	11046452	L1PA2	+
chr7	12448674	12449058	L1PA2	+
chr7	15936835	15936911	L1Pt	+
chr7	17867976	17868230	L1Pt	+
chr7	47633692	47633904	L1Pt	+
chr7	82440531	82440659	L1PA8	+
chr7	89197132	89200207	L1Pt	+
chr7	97811084	97811185	L1Pt	+
chr7	107351006	107352923	L1Pt	+
chr7	107789721	107789983	L1Pt	+
chr7	107827959	107830169	L1Pt	+
chr7	107875328	107876106	L1PA2	+
chr7	108028826	108030182	L1PA2	+
chr7	113843566	113843854	L1PA6	+
chr7	128989095	128989535	L1PA2	+
chr7	138193071	138194540	L1PA2	-
chr7	150847953	150848349	L1Pt	+
chr7	150852092	150852626	L1Pt	+
chr7	151575925	151576090	L1Pt	+
chr7	152347479	152347774	L1Pt	-
chr7	158276521	158277372	L1PA2	-
chr7	158501894	158502030	L1Pt	+
chr8	529926	531921	L1PA2	+
chr8	1556248	1556557	L1Pt	+
chr8	4313586	4313704	L1Pt	+
chr8	12198293	12198419	L1Pt	+
chr8	13568986	13570969	L1PA2	+
chr8	35464821	35464992	L1Pt	+
chr8	49979150	49979277	L1Pt	+
chr8	50958651	50958938	L1Pt	+
chr8	58196723	58197358	L1Pt	+
chr8	58788636	58788887	L1Pt	+
chr8	63079298	63079670	L1Pt	+
chr8	80332052	80332969	L1Pt	+
chr8	87698507	87698660	L1Pt	+
chr8	98794184	98795106	L1PA2	+
chr8	110035944	110036159	L1Pt	+
chr8	114667089	114667300	L1Pt	+
chr8	124244148	124244360	L1Pt	+
chr8	124822932	124823070	L1Pt	+
chr8	134968853	134968953	L1Pt	+
chr8	137394046	137394205	L1Pt	-
chr8	138457261	138457371	L1Pt	+
chr8	138747680	138748093	L1PA3	+
chr8	144767860	144770210	L1Pt	-
chr9	8708559	8709598	L1Pt	+
chr9	12524295	12524413	L1Pt	+
chr9	13125867	13126038	L1PA2	+
chr9	18074456	18075133	L1Pt	+
chr9	18357874	18357966	L1P1	-
chr9	23643199	23643419	L1Pt	+
chr9	32780563	32781324	L1PA2	+
chr9	49358126	49358660	L1Pt	+
chr9	56188625	56188746	L1Pt	+
chr9	60913222	60913715	L1Pt	+
chr9	66399275	66399325	L1Pt	+
chr9	67777566	67777951	L1PA2	+
chr9	78623392	78625633	L1Pt	+
chr9	79554372	79554822	L1Pt	+
chr9	95025930	95026084	L1Pt	+
chr9	112879289	112879942	L1PA3	-
chrX	3888204	3888282	L1Pt	-
chrX	4043844	4044035	L1Pt	+
chrX	8079358	8079821	L1PA2	+
chrX	9012561	9015230	L1Pt	+
chrX	9923939	9924033	L1Pt	+
chrX	10559235	10559312	L1Pt	-
chrX	10689483	10689944	L1PA2	-
chrX	27993347	27993542	L1Pt	+
chrX	32340860	32341477	L1Pt	+
chrX	33938562	33938933	L1PA2	+
chrX	36866350	36866771	L1PA2	-
chrX	36964756	36966591	L1Pt	+
chrX	43264736	43265219	L1Pt	+
chrX	56320536	56321170	L1Pt	-
chrX	63607028	63607295	L1PA2	+
chrX	65163088	65163146	L1PBa	-
chrX	72482923	72483269	L1PB1	-
chrX	75727424	75727779	L1PB1	-
chrX	78508213	78509028	L1PA2	+
chrX	83292636	83294009	L1PA2	+
chrX	83747444	83747631	L1Pt	+
chrX	90301713	90301877	L1PA2	+
chrX	91240324	91242950	L1PA2	+
chrX	95284424	95286720	L1PA2	+
chrX	95604387	95604822	L1Pt	-
chrX	96641667	96641842	L1PA2	+
chrX	102980728	102981403	L1Pt	-
chrX	104235493	104236915	L1PA2	-
chrX	134002860	134002993	L1Pt	+
chrX	146006905	146009732	L1PA10	-
chrX	146121046	146123211	L1PA2	+
chrX	147144921	147145277	L1PA2	+
chrX	149042354	149042866	L1Pt	+
chrX	149434586	149434798	L1PA2	+
chrY	17908743	17909258	L1Pt	+
chrY	18388469	18389333	L1Pt	-
chrY	21945497	21946224	L1Pt	-
chrY	22205771	22206670	L1Pt	-
chr10	1271049	1273525	L1PA2	+
chr10	8971400	8972721	L1PA3	+
chr10	9314082	9315994	L1PA2	+
chr10	14905920	14906050	L1Pt	+
chr10	26249712	26250266	L1PA2	+
chr10	28969395	28969874	L1PA2	+
chr10	29149538	29149642	L1Pt	+
chr10	34703925	34704089	L1PA2	+
chr10	35229501	35230957	L1Pt	+
chr10	52711033	52711402	L1Pt	-
chr10	55382007	55382563	L1Pt	+
chr10	67997470	67997618	L1Pt	+
chr10	78556576	78557302	L1Pt	+
chr10	80223143	80223744	L1Pt	+
chr10	82253301	82255502	L1Pt	+
chr10	92291107	92291532	L1PA2	+
chr10	100176551	100176667	L1Pt	-
chr10	109388242	109389622	L1Pt	+
chr10	110162715	110163805	L1Pt	+
chr10	112846209	112846357	L1Pt	-
chr10	112977135	112977241	L1PA3	+
chr10	116336578	116336969	L1PA2	-
chr10	121671074	121671760	L1PA2	+
chr10	133018989	133019385	L1Pt	-
chr11	4463567	4464035	L1Pt	+
chr11	5216685	5219196	L1Pt	+
chr11	6556403	6556774	L1PA2	+
chr11	12285556	12285766	L1PA2	-
chr11	19527634	19527856	L1Pt	-
chr11	20757645	20758329	L1Pt	+
chr11	21594562	21595582	L1PA2	+
chr11	22661901	22662178	L1PA2	-
chr11	22687503	22687729	L1PA2	+
chr11	38016530	38017040	L1PA2	+
chr11	39110640	39110991	L1Pt	+
chr11	41113639	41114128	L1Pt	+
chr11	41328746	41328812	L1Pt	+
chr11	60593383	60593435	L1PA3	-
chr11	76044394	76044591	L1Pt	-
chr11	79604518	79604624	L1Pt	-
chr11	82898568	82898980	L1PA2	+
chr11	85003481	85003718	L1Pt	+
chr11	89112408	89112537	L1PA3	+
chr11	90504237	90504538	L1Pt	+
chr11	101513632	101513988	L1PB1	-
chr11	102982567	102982745	L1Pt	+
chr11	104039894	104040176	L1Pt	+
chr11	105450615	105450740	L1Pt	+
chr11	105926669	105926877	L1Pt	-
chr11	106886349	106886410	L1Pt	+
chr11	107097562	107097843	L1Pt	+
chr11	111523850	111524181	L1PA2	+
chr11	113995876	113996561	L1PA3	-
chr11	124501473	124501578	L1Pt	+
chr11	131818468	131819290	L1Pt	+
chr12	2784727	2784770	L1Pt	+
chr12	5195010	5195195	L1Pt	+
chr12	19261933	19262105	L1PA2	+
chr12	29781482	29781715	L1Pt	+
chr12	30067645	30068049	L1Pt	+
chr12	30813924	30814346	L1Pt	+
chr12	34424606	34424665	L1Pt	+
chr12	42778614	42778682	L1Pt	+
chr12	50336609	50336713	L1Pt	+
chr12	52286724	52287174	L1Pt	+
chr12	55904825	55905404	L1Pt	+
chr12	79469954	79470013	L1Pt	+
chr12	79884170	79884212	L1Pt	+
chr12	80185132	80185346	L1P1	+
chr12	81223881	81223986	L1Pt	+
chr12	82142029	82142079	L1Pt	+
chr12	83627376	83627544	L1Pt	+
chr12	83648160	83648217	L1Pt	+
chr12	84310062	84310132	L1Pt	+
chr12	85657106	85658440	L1Pt	+
chr12	93310806	93310926	L1Pt	+
chr12	110981869	110982833	L1Pt	+
chr12	111042778	111043004	L1Pt	+
chr13	17048297	17050525	L1PA2	+
chr13	19898381	19898883	L1PA5	+
chr13	19904221	19904382	L1PA2	+
chr13	19905126	19905376	L1PA4	+
chr13	22340249	22341047	L1Pt	+
chr13	22650413	22650707	L1Pt	+
chr13	43125261	43125427	L1Pt	+
chr13	46366709	46366845	L1PA12	+
chr13	47379897	47380156	L1Pt	-
chr13	47920679	47920995	L1PA2	+
chr13	48248246	48248485	L1Pt	-
chr13	49089642	49091979	L1Pt	+
chr13	52234362	52234986	L1PA2	+
chr13	54767196	54767439	L1Pt	-
chr13	55803467	55803944	L1Pt	-
chr13	56450376	56450730	L1Pt	-
chr13	56779213	56780367	L1Pt	+
chr13	65137070	65137781	L1Pt	-
chr13	67021714	67021910	L1Pt	-
chr13	68357860	68357970	L1Pt	+
chr13	69828624	69828749	L1Pt	+
chr13	70681322	70681583	L1Pt	+
chr13	71298851	71299321	L1Pt	+
chr13	71537239	71540174	L1PA2	+
chr13	71647918	71648329	L1Pt	+
chr13	72080409	72080482	L1Pt	-
chr13	72911579	72913239	L1Pt	-
chr13	76294260	76294391	L1Pt	+
chr13	76953907	76954944	L1PA2	-
chr13	77254056	77254250	L1PA2	+
chr13	77652045	77652491	L1PA2	+
chr13	78566338	78566694	L1Pt	+
chr13	79254678	79254764	L1Pt	-
chr13	79565725	79565993	L1Pt	+
chr13	79622790	79623168	L1Pt	+
chr13	82223799	82224055	L1Pt	+
chr13	82741034	82742207	L1Pt	-
chr13	87648689	87648734	L1Pt	-
chr13	90646625	90647298	L1P1	-
chr13	90679101	90679328	L1PA2	-
chr13	91612153	91612857	L1Pt	-
chr13	92941407	92942091	L1Pt	-
chr14	5761209	5761808	L1Pt	+
chr14	17484511	17484780	L1Pt	+
chr14	20741142	20741444	L1PA2	+
chr14	21739857	21740169	L1Pt	+
chr14	25028355	25028762	L1PA2	+
chr14	30569490	30571633	L1Pt	+
chr14	31409980	31410122	L1Pt	+
chr14	43959917	43960210	L1Pt	-
chr14	44389635	44389815	L1PA2	-
chr14	45951710	45951968	L1Pt	+
chr14	46588547	46590942	L1Pt	-
chr14	47165876	47166217	L1Pt	+
chr14	47389829	47390499	L1PA2	+
chr14	55007940	55010130	L1Pt	+
chr14	56887020	56888166	L1PA3	-
chr14	64016628	64016729	L1Pt	-
chr14	68047245	68047556	L1Pt	-
chr14	69482766	69483415	L1PA2	-
chr14	70706815	70707046	L1Pt	+
chr14	71105712	71106118	L1Pt	-
chr14	78086426	78086647	L1Pt	-
chr14	82706616	82707110	L1PA2	+
chr14	83707408	83708840	L1PA3	+
chr14	86675578	86676275	L1Pt	+
chr15	16655144	16655374	L1Pt	+
chr15	17903562	17905239	L1PA2	+
chr15	28848886	28849208	L1Pt	+
chr15	32395080	32395240	L1Pt	+
chr15	40576827	40577014	L1PA3	+
chr15	52486028	52486178	L1Pt	+
chr15	60576179	60576257	L1Pt	-
chr15	62736488	62736643	L1Pt	+
chr15	68225757	68225865	L1Pt	+
chr15	73802566	73802727	L1Pt	-
chr15	77681378	77681598	L1PA2	-
chr16	6498228	6498522	L1PA2	-
chr16	8209012	8211978	L1PA2	+
chr16	13879940	13882291	L1PA3	-
chr16	17735744	17736120	L1Pt	-
chr16	22251527	22251629	L1Pt	-
chr16	29997166	29997821	L1Pt	-
chr16	40683352	40683489	L1Pt	+
chr16	42879939	42880583	L1Pt	+
chr16	44729543	44730384	L1PA2	-
chr16	46677466	46677758	L1Pt	+
chr16	66962281	66962366	L1Pt	-
chr16	67167520	67169545	L1PA2	-
chr16	67948811	67949075	L1Pt	-
chr16	68636394	68636888	L1PA2	+
chr16	70751863	70752939	L1Pt	+
chr16	71231595	71231878	L1Pt	-
chr16	71704392	71704795	L1PA2	-
chr16	71901578	71903153	L1Pt	+
chr16	73463719	73464008	L1PA2	-
chr17	23842604	23843344	L1PA2	+
chr17	42570014	42570101	L1Pt	+
chr17	45422843	45422898	L1Pt	+
chr17	73392357	73393469	L1Pt	+
chr17	73652696	73652854	L1Pt	+
chr18	16470019	16470248	L1Pt	+
chr18	16754980	16755971	L1PA2	+
chr18	40225374	40225760	L1Pt	+
chr18	44760455	44760795	L1PA2	-
chr18	50670503	50670761	L1Pt	-
chr18	50701296	50703183	L1Pt	+
chr18	51101160	51101448	L1PA2	-
chr18	51271883	51273397	L1PA2	-
chr18	51435201	51435626	L1PA2	+
chr18	52577004	52577279	L1Pt	+
chr18	55633148	55633486	L1PA2	+
chr18	55965960	55966612	L1PA2	+
chr18	56521495	56522405	L1P1	-
chr18	58877724	58877937	L1Pt	+
chr18	62981000	62981098	L1Pt	-
chr18	63266391	63266975	L1PA2	-
chr18	63975699	63976082	L1Pt	+
chr18	64552793	64553040	L1Pt	-
chr18	67552909	67553120	L1PA2	+
chr18	68246061	68246165	L1Pt	-
chr19	21933442	21933458	L1PB1	+
chr19	30475646	30475994	L1PA2	+
chr19	41698136	41698250	L1Pt	+
chr19	55583787	55585156	L1PA3	+
chr20	1527992	1528431	L1PA3	+
chr20	6448870	6449269	L1Pt	+
chr20	7965387	7965607	L1PA2	+
chr20	12241501	12241798	L1PA2	+
chr20	12812674	12813562	L1PA2	+
chr20	14607740	14608204	L1Pt	+
chr20	16845041	16845304	L1PA2	+
chr20	23033893	23034261	L1PA2	+
chr20	54080852	54081145	L1Pt	-
chr20	57119632	57119921	L1Pt	-
chr20	61041657	61041899	L1Pt	+
chr21	1737690	1738215	L1Pt	-
chr21	3711515	3712323	L1Pt	-
chr21	7678322	7678528	L1PA2	+
chr21	7751065	7751433	L1Pt	+
chr21	7806322	7807119	L1Pt	-
chr21	9548892	9549168	L1PA3	-
chr21	11561085	11562011	L1Pt	-
chr21	14572228	14572280	L1Pt	+
chr21	16070738	16071159	L1PA2	-
chr21	16128177	16128744	L1Pt	-
chr21	24940093	24940772	L1Pt	+
chr21	27830152	27831104	L1PA2	-
chr22	11452818	11453837	L1PA3	-
chr22	11471473	11472716	L1Pt	+
chr22	27281469	27281866	L1Pt	+
chr2A	1520560	1522739	L1PA2	+
chr2A	8033924	8033987	L1PA8	+
chr2A	8162517	8162811	L1Pt	+
chr2A	12171601	12172014	L1Pt	+
chr2A	17545395	17546808	L1Pt	+
chr2A	20214544	20214953	L1PA2	+
chr2A	35008457	35008827	L1Pt	+
chr2A	35991736	35991899	L1PBb	+
chr2A	46379013	46380380	L1PA2	+
chr2A	52013240	52013428	L1Pt	+
chr2A	52785089	52785531	L1Pt	+
chr2A	54903023	54903275	L1PA2	+
chr2A	57482222	57482370	L1Pt	+
chr2A	57594366	57595240	L1PA2	+
chr2A	58470192	58470514	L1PA2	+
chr2A	60392297	60392454	L1Pt	+
chr2A	61362355	61363260	L1Pt	+
chr2A	69782852	69783076	L1PA2	-
chr2A	74899186	74899257	L1Pt	+
chr2A	79992364	79992849	L1Pt	+
chr2A	102198454	102198527	L1Pt	-
chr2A	102797471	102797638	L1PA2	-
chr2A	102930217	102930759	L1Pt	-
chr2B	77068922	77071556	L1Pt	+
chr2B	1813724	1814049	L1PA2	+
chr2B	2320924	2322785	L1PA2	-
chr2B	4233799	4234066	L1PA2	-
chr2B	4999770	4999844	L1Pt	-
chr2B	5237320	5237785	L1Pt	+
chr2B	10163646	10165554	L1Pt	-
chr2B	15479553	15481660	L1PA3	-
chr2B	22843278	22843804	L1Pt	-
chr2B	24503355	24503571	L1PA2	+
chr2B	25358077	25358243	L1Pt	+
chr2B	26883933	26884008	L1Pt	+
chr2B	37893634	37893749	L1Pt	-
chr2B	40668999	40669245	L1PA2	-
chr2B	49631514	49633150	L1Pt	+
chr2B	50940629	50940960	L1Pt	+
chr2B	51832921	51833178	L1Pt	+
chr2B	56470104	56470377	L1PA2	+
chr2B	57746391	57746684	L1Pt	+
chr2B	63985354	63985506	L1PA2	-
chr2B	67031172	67031225	L1Pt	+
chr2B	75939963	75941503	L1PA2	+
chr2B	80892362	80893649	L1Pt	+
chr2B	82375575	82376364	L1Pt	+
chr2B	83305723	83305944	L1Pt	+
chr2B	84794447	84794901	L1Pt	+
chr2B	89200912	89200981	L1Pt	+
chr2B	95287519	95287609	L1Pt	+
chr2B	95316460	95316591	L1Pt	+
chr2B	102680652	102681012	L1Pt	+
chr2B	111337177	111337373	L1Pt	+
chr2B	114441462	114442875	L1PA2	-
chr2B	115982103	115982315	L1Pt	+
chr2B	121683496	121683714	L1PA2	+
chr1	2785892	2785935	SVA_C	-
chr1	27455612	27456355	SVA_D	-
chr1	39511737	39512984	SVA_D	+
chr1	44501583	44502513	SVA_D	+
chr1	45609917	45610966	SVA_D	-
chr1	50820196	50821829	SVA_D	+
chr1	62054708	62056243	SVA_C	-
chr1	75869836	75870713	SVA_D	+
chr1	77862209	77863952	SVA_D	+
chr1	101526633	101527247	SVA_D	-
chr1	111164465	111165126	SVA_D	+
chr1	131690475	131691159	SVA_D	-
chr1	138730999	138731401	SVA_D	+
chr1	143250247	143250458	SVA_B	+
chr1	162849453	162849634	SVA_D	+
chr1	185319458	185320156	SVA_C	-
chr1	203757715	203758406	SVA_D	-
chr3	14792904	14792940	SVA_C	+
chr3	22213409	22214180	SVA_D	-
chr3	115949482	115950974	SVA_D	-
chr3	128772871	128773291	SVA_D	-
chr3	149731980	149733930	SVA_D	+
chr3	153359631	153361818	SVA_D	-
chr3	154146159	154147125	SVA_D	-
chr3	198195091	198197651	SVA_D	-
chr3	199800919	199801633	SVA_D	+
chr4	755725	756525	SVA_D	-
chr4	31324386	31325219	SVA_D	+
chr4	52755486	52755547	SVA_D	+
chr4	67648717	67648766	SVA_D	+
chr4	83808208	83810529	SVA_D	+
chr4	108769565	108771013	SVA_D	-
chr4	112806761	112808753	SVA_B	-
chr4	162735582	162737535	SVA_D	-
chr4	163508317	163510052	SVA_D	-
chr4	169319340	169320033	SVA_D	-
chr5	21175344	21177375	SVA_D	-
chr5	59097747	59098842	SVA_D	-
chr5	70732960	70734831	SVA_D	-
chr5	141925698	141926415	SVA_D	-
chr6	43480009	43481582	SVA_D	-
chr6	53882519	53884181	SVA_D	+
chr6	103073819	103074052	SVA_D	+
chr6	130007301	130008458	SVA_D	-
chr6	136640544	136641318	SVA_D	+
chr6	149988464	149990490	SVA_D	+
chr6	174553323	174554597	SVA_B	-
chr7	21389093	21389798	SVA_C	+
chr7	101839597	101841408	SVA_D	-
chr7	114697999	114699488	SVA_B	+
chr7	135918468	135920699	SVA_D	-
chr8	29572179	29573768	SVA_C	+
chr8	37741277	37742936	SVA_D	+
chr8	102740015	102740971	SVA_D	-
chr8	110317433	110318755	SVA_D	+
chr8	117956904	117957548	SVA_D	-
chr8	118964082	118965622	SVA_D	+
chr9	33815422	33817023	SVA_D	+
chr9	86901458	86903484	SVA_D	+
chr9	111220922	111221581	SVA_D	+
chrX	30261147	30262611	SVA_D	+
chrX	64606919	64608905	SVA_D	-
chrX	91096720	91098166	SVA_D	-
chrX	114995037	114996586	SVA_D	+
chrX	128267881	128269872	SVA_D	+
chrY	20946584	20947682	SVA_D	-
chr10	29561612	29563374	SVA_D	+
chr10	73072810	73074920	SVA_D	-
chr10	73557481	73559513	SVA_D	-
chr10	100556541	100558700	SVA_D	-
chr11	6218815	6219591	SVA_D	-
chr11	83631037	83631417	SVA_D	+
chr11	95444591	95446166	SVA_D	-
chr11	109105892	109107485	SVA_D	+
chr11	115474597	115474719	SVA_D	+
chr11	119763997	119766030	SVA_D	-
chr12	2667335	2667449	SVA_D	+
chr12	9065824	9066537	SVA_D	+
chr12	34468092	34468920	SVA_D	+
chr12	35260568	35262462	SVA_D	+
chr12	41361624	41364073	SVA_D	-
chr12	44397305	44398977	SVA_D	-
chr12	84994234	84994574	SVA_D	+
chr12	97838156	97839643	SVA_C	+
chr12	125341259	125343180	SVA_D	-
chr13	5854542	5856516	SVA_D	+
chr13	26085303	26087494	SVA_D	+
chr13	61629512	61631538	SVA_D	+
chr14	19798922	19800706	SVA_D	-
chr14	34234729	34237042	SVA_D	+
chr14	47890778	47893218	SVA_D	+
chr14	49755003	49755905	SVA_D	-
chr14	56508630	56509592	SVA_D	+
chr15	21256762	21258908	SVA_D	+
chr15	47721931	47723138	SVA_C	-
chr15	68748920	68751184	SVA_D	+
chr16	30793098	30793831	SVA_D	-
chr16	37143545	37144451	SVA_D	+
chr16	54463292	54463762	SVA_D	+
chr16	66616018	66617599	SVA_D	-
chr17	21478945	21479973	SVA_D	-
chr17	27760426	27762657	SVA_D	+
chr17	29961750	29961860	SVA_D	+
chr17	36229110	36230241	SVA_D	+
chr17	40429753	40431367	SVA_D	+
chr17	71111279	71113356	SVA_D	+
chr17	75135167	75135235	SVA_D	+
chr17	76362850	76364424	SVA_D	-
chr18	67930753	67932719	SVA_D	-
chr19	12313232	12315089	SVA_D	+
chr19	22635509	22636860	SVA_D	+
chr19	31288897	31290385	SVA_D	-
chr19	36639876	36641835	SVA_D	-
chr20	10548489	10550071	SVA_D	-
chr20	35886961	35888492	SVA_D	-
chr20	43468077	43469549	SVA_D	-
chr20	43471888	43473346	SVA_D	-
chr20	45122821	45123458	SVA_D	+
chr20	49286319	49288063	SVA_D	-
chr21	12394675	12395774	SVA_D	-
chr21	13633973	13634787	SVA_D	-
chr22	10646868	10647749	SVA_D	-
chr22	31282392	31283229	SVA_D	-
chr2A	50014137	50014853	SVA_D	-
chr2A	54938336	54939784	SVA_D	-
chr2A	62493240	62494604	SVA_D	-
chr2A	87580440	87580664	SVA_D	-
chr2A	107506121	107508448	SVA_D	-
chr2B	5331593	5332593	SVA_D	-
chr2B	14345939	14347614	SVA_D	+
chr2B	24713910	24714779	SVA_D	-
chr2B	65910995	65912596	SVA_D	-
chr2B	81817803	81819632	SVA_D	-
