# Supplementary material for: Impact of non-LTR retrotransposons in the differentiation and evolution of anatomically modern humans
Source: Mob DNA. 2018 Aug 15;9:28. doi: 10.1186/s13100-018-0133-4 (PMC6094920; doi:10.1186/s13100-018-0133-4)
Supplement: Supplementary file 3 — List of all identified and validated HN-specific RIs. (XLS 92 kb) [file 13100_2018_133_MOESM3_ESM.xls]

## Sheet: HN-specific RIs 3' portions
NAME	SEQUENCE	CODE	RepeatMasker putative ELEMENT
>assembled_fs_3prime_emptysite10176	GCAGTGAGCCGAGATTGCGCCACTGCACTCCAGCCTGGGCGACAGAGCGAGACTCCGTCTCAAAAAAAAAAAAAAAAAAAAAAAAAAAAAAAAAAGATAAAGAAGCGGCAGTGGAAGACAGTGGAGGGACTGTCTGTTAGAGGGAGGAATTTATTGTGGTGTCGGCAAAGCCTT	emptysite10176se	Alu
>assembled_fs_3prime_emptysite1115	CTCTGGGCCTCTTTAGGGCATCATTGTCTTTGCAAACATTTACTGTACACCTGTAATGTATAAAGCACCATATTTACTCTTTTTTTTTTTTTTTTTTTTTTTTTTTTTTTTTTGAGACGGAGTCTCGCTCTGTCACCCAGGCTGGAGTGCAGTGGCGCGATCTCGGCTCACT	emptysite1115an	Alu
>assembled_fs_3prime_emptysite114166	CTTGCAGTGAGCCGAGATTGCGCCACTGCAGTCCGCAGTCCGACCTGGGCGACAGAGCGAGACTCCGTCTAAAAAAAAAAAAAAAAAAAAAAAAAAAAAAAAAGAAAATGTGAGTCTGTGAGAGAACATGAGTGTGTGTGTGTGAGTGTGGAGTGTGTGAGTGTT	emptysite114166se	AluYb9
>assembled_fs_3prime_emptysite116	TGGATTTATTCCACTTATTATTTTTTAAATTTCTTGAAATGTTGGTGATTTGTCTTTCTTTTTTTTTTTTTTTTTTTTTTTTTTTTTTTTTTATTATACTCTAAGTTTTAGGGTACATGTGCACATTGTGCAGGTTAGTTACATATGTATACATGTGCCATG	emptysite116an	L1HS
>assembled_fs_3prime_emptysite1203	TTTTCATAAGGCCTTTGAACTAAAATAAAATATTTCAAGATTTATTATAAATAATTGTAGCTATAAATGCCATGATTCTTTTTTTTATTTTTTATTTTTATTTTTTTTTTTTTGAGACAGAGTCTCACTCTGTCGCCCAGGCTGGAGTGCAGTGGCGGGATCTCGGCTCACTGCAA	emptysite1203an	AluYa5
>assembled_fs_3prime_emptysite127646	TCCAGCCTGGGCGACAGAGCGAGACTGCATCTCAAAAAAAAAAAAAAAAAAAAAAAAGAAGGAAGAGGGTGGTGTAGGGAAAAAGGGAAAAATTA	emptysite127646se	Alu
>assembled_fs_3prime_emptysite1291	TATTGTAATAACGTCAGGGAGGAAGGTCTGGGAAGACTGCAGCTGCAGCTTTTTTTTTTTTTTTTTTTTGAGATGGAGTTTCGCTCTGTCGCCCAGGCTGGA	emptysite1291an	AluYg6
>assembled_fs_3prime_emptysite134612	ATTCCAACCTGGCGATAGAGCGAGACTCTGTCTCAAAAAAAAAAAAAAAAAAGATTCGGGGAAAAATTTAAAGTGAGTAGAAGGGAAAAGCACAA	emptysite134612se	AluSc5
>assembled_fs_3prime_emptysite135066	TCCAGCCTGGGCGACAGAGCGAGACTCCGTCTCAAAAAAAAAAAAAAAAAAAAAAAAAAATTTGTTTATTTTGGAAGAGGGCCGTGAGGGAAAAG	emptysite135066se	Alu
>assembled_fs_3prime_emptysite135512	CCGCTGCACTCCAGCCTGGGCGACAGAGTGAGACTCCATCTCAAAAAAAAAAAAAAAAAAAAAAAGACTGCATACAAAATTCTATTTTTACCATTTTTAAT	emptysite135512se	Alu
>assembled_fs_3prime_emptysite136003	AGCTTGCAGTGAGCCGAGATCCCGCCACTGCACTCCAGCCTGGGCGACAGAGCGAGACTCCGTCTCAAAAAAAAAAAAAAAAAAAAAAAAAAAAAATTTGTTCAATTCAACTAGCTTTATAAAGTTATAGGAAATTTTAGAAAGATAAAATAACCACAT	emptysite136003se	AluYa8
>assembled_fs_3prime_emptysite1364	CAGTGAACTTTTTATACTTGGTGGTACGAAACTACCCTAGTGATGCATTGCATTTATCACATGTATTACCGTGATGGTGGTAATCTTTTTTTTTTTTTTTTTTGAGACGGAGTCTCGCTCTGTCGCCCAGGCTGGAGTGCAGTGGT	emptysite1364an	Alu
>assembled_fs_3prime_emptysite13928	GTGAACCCGGGAGGCGGAGCTTGCAGTGAGCCGAGATCCCGCCACTGCACTCCAGCCTGGGCGACAGAGCGAGACTCCGTCTCAAAAAAGAAAAATATTTTTATTAATATTTACTATTCATTTGCCATTTATTCTTCTCTGTGAATGAAGTTGATGACACAATTCTTTTTATTCCTGTG	emptysite13928se	AluYa8
>assembled_fs_3prime_emptysite1503	TTACTTTGACACCTCCCAGTTCCCTCCTGAGATTATCCTATATTTATGAATCAGCAGTGATTTTTTTTTTTTTTTTTTTTTTTTTTTTTTTTGAGACGGAGTCTCGCTCTGTCGCCCAGGCTGGAGTGCAGTGGCGGGATCTCGGCTCACTGCA	emptysite1503an	AluYa5
>assembled_fs_3prime_emptysite153217	TGCACTCCAGCCTGAGTGACAGAGCGAGACTCCGTCTCAAAAAAAAAAAAAAAAATTTTTTCCAAGGGCGGGGGCCGGGGAGGGGCGCGGGTAGG	emptysite153217se	Alu
>assembled_fs_3prime_emptysite159648	TCTGGGCGACAGAGTGAGACTCTGTCTCAAAAAAAAAAAAAAAATTTAAAAGTTAAGAAATTTTCCTTTCAAAACACAAGTGTTTTAATCCCTAA	emptysite159648se	Alu
>assembled_fs_3prime_emptysite160113	ACTCCAGCCTGGGCAACAGAGCGAGACTCCGTCTCCAAAAAAAAAAAAAAAAAAAAAATTACTTTTTTTTTTTTTTTCTAGAAAAATAAATTTTA	emptysite160113se	Alu
>assembled_fs_3prime_emptysite1608	GCCCATTAATATGTTTCTTGAAAGTTATTTATATGGTCTTTTTTGACATTTTGCCATTGGTTTGTAATTTATTTATTTATTTATTTATTTATTTATTTATTTTATTTTATTTTTTTTTTTTTTTGAGACGGAGTCTCGCTCTGTCGCCCAGGCTGGAGTGCA	emptysite1608an	Alu
>assembled_fs_3prime_emptysite161494	TAACTAACATGCACAATGTGCACATGTACCCTAAAACTTAGAGTATAATAAAAAAAAAAAAAAAAAAATCAGCAGAACCACTCTCAACCTAATAAGAGAATGAGTCATTAGTGGTAGTTTATGAAGATCACCGACATTCTCTTTGTTAT	emptysite161494se	L1HS
>assembled_fs_3prime_emptysite1648	CTAATATTTATTGAATGATCATTATTTGTAAGATCTTAGGAGACCTGTCAAAGACAAGCACGGGCTCATCAAAATCTTTTTTTTTTTTTTTTTTTGAGACGGAGTCTCGCTCTGTCGCCCAGGCTGGAGTGCAGTGGCGCAATCTCGGCTCACTGCAAGCTCCGCCTCCCGGGTT	emptysite1648an	AluY
>assembled_fs_3prime_emptysite1714	ATAATATTTCATTCCAGAATGGCTACATAATAATCTCTCATAATTTTTTTTAAATATTTACTTTTTTTTTTTTTTTTTTTTTTTTTTTTTTTTTTTTGAGACGGAGTCTCGCTCTGTCGCCCAGGCTGGAGTGCAGTGGCGCAATCTCGGCTCACTG	emptysite1714an	Alu
>assembled_fs_3prime_emptysite1718	CAGACAAGTAGCAGAGAGCAGAAAGCTTAACATATTTAGCAATAAATTTAAAAATATCCATTTTTCTTTTTTTTTTTTTTTTTTTTTTTTTTTTTTTGAGACGGAGTCTCGCTCTGTCGCCCAGGCTGGAGTGCAGTGGCGGGATCTCGGCTCACTGCAAGCTCCGCC	emptysite1718an	AluYa8
>assembled_fs_3prime_emptysite176566	GGCACATGTATACATATGTAACTAACCTGCACAATGTGCACATGTACCCTAAAACTTAGAGTATAATAAAAAAAAAAAAAAAAAAGAAAAAAAAAAAAAAAAAAAAAAAACAATTAAAAAGTGTTTCAAAAAAAAAAAAAAAAAAAAAAAAAAAAACATTTAAACAGTGTTTCTAACAAAAGGCAAAACGGACTGCTTATTCCCCATGTTTATGTATGCCTT	emptysite176566se	L1HS
>assembled_fs_3prime_emptysite180	TACCTGGAGAGAAAGACTCACAGCTCCTAAGCTGGCTTTTCTTTTTTTTTTTTTTTTTTTTTTGAGACGGAGTCTCGCTCTGTCGCCCAGGCTG	emptysite180an	Alu
>assembled_fs_3prime_emptysite190630	CTTGCAGTGAGCCGAGATTGCGCCACTGCAGTCCGCGGTCCGGCCTGGGCGACAGAGCAAGACTCCATCTCAAAAAAAAAAAAAAAAAAAAAAAATGCACATGCCTTTAACATACATTTATTCTAAGACTCTAAAGAAAAGTAAACCTGTAATGTGAACTAAGTGGAGTATCATGAAAT	emptysite190630se	AluYb8
>assembled_fs_3prime_emptysite1948	CTAGAGGAAAAGCACAGTACAATTTCAATTAATGTTTAATTCTATGACTGACTAAAATCTTTATAATTTTTTTTTTTTTTTTTTTTTTTTTTTTTACATAAATTTTTTTATTTTTTTTTTTTTTTTTTTTTTTTTTTGAGACGGAGTCTCGCTCTGTCGCCCAGGCCGGACTGCGGACT	emptysite1948an	AluYb8
>assembled_fs_3prime_emptysite1999	ACAGAGCGAGACTCCGTCTCAAAAAAAAAAAAAAAAAAAAAAAAAAAAAAAAATTTGGGGGGGCCCTTTTTTTTCTGTGCCCAAATGTGGGGAAA	emptysite1999se	Alu
>assembled_fs_3prime_emptysite200380	AGTGAGCCGAGATCCCGCCACTGCACTCCAGCCTGGGCGACAGAGCGAGACTCCGTCTCAAAAAAAAAAAAAAAAAAAAAAAAAAAAAAAAAAAAAGAAAAGTCTCAAGATTTGGAAAATTGCTATGTATCAAATTACTTCTAAGTTTTCTCAAATGGCAAACA	emptysite200380se	AluYa5
>assembled_fs_3prime_emptysite207108	AGTGAGCCGAGATCCCGCCACTGCACTCCAGCCTGGGCGACAGAGCGAGACTCCGTCTCAAAAAAAAAAAAAAAAAAAAAAAAAAAAAAAAAAAAGTCATAAATGGGGAGACGAGAGTTTTCCAGAAAGAAAGAACAGCATGTCCTAGAGCCTTGAGG	emptysite207108se	AluYa8
>assembled_fs_3prime_emptysite2073	TTGATGAATATTTAGGTTGCTTCACTATTTTTCTATGACAATATGTCTAAAATATTATTATTATTATTATTATTATTATTTTTTTTTATTTATTTATTTTTTTTTGAGACGGAGTCTCGCTCTGTCGCCCAGGCCGGACTGCGGACTGCAGTGGCGCAATCTT	emptysite2073an	AluYb8
>assembled_fs_3prime_emptysite209334	AGTCTGGGCAACAGAGCGAGACTCCATCTCAAAAAAAAAAAAAAAAAAAAAAAAAAAAAGGGAAAAGGGTAGGAGTAGGGAAAAGGGATAAATTT	emptysite209334se	Alu
>assembled_fs_3prime_emptysite2123	GATCTTAGGGAATGACATTTTGAGCTCCTCTGTGTGGCTGGAGATCATGGGCAATTATTATTATTTTTTTTTTATTTTTTTTTTTATTTTTTTATTTTTTGAGACGGAGTCTCGCTCTGTCGCCCAGGCTGGAGTGCAGTGGC	emptysite2123an	Alu
>assembled_fs_3prime_emptysite2203	AGGCATGCTTGACTTATTAAAGTCAATGTAAATTAACGTTTATATCATTTTTTTTTTTTTTTTTTTTTGAGACGGAGTCTCGCTGTCGCCCAGGCTGGA	emptysite2203an	AluYe5
>assembled_fs_3prime_emptysite2208	TATTCAGGGCATTTTATGCTTTTAAGTAGAAATGATACTGTTTAAAGTACTTTTGTCTTAACTCTGAGGTACATTTTCTTTTTTTTTTTTTTTTTAACTCTGGGGTACTTTTTTTTTTTTTTTTTTTTTTTTTTTGAGACGGAGTCTCGCTCTGTCGCCCAGGCTGGAGTGCAGTGGCG	emptysite2208an	Alu
>assembled_fs_3prime_emptysite2217	TTCTTTTCTTCCTCATCCTACTCTGCTCCAGCCACGCAGTCTTTCTGGCTATTTCTTTTTTTTTTTTTTTTTTTTTTTTTTTTTTTTTTTTTTTGAGACGGAGTCTCGCTCTGTCGCCCAGGCTGGAGTGCAGTGGCGCAATCTCGGCTCACTGCAAGCTCCGCCTTCCCGG	emptysite2217an	AluYm1
>assembled_fs_3prime_emptysite224576	AGTGAGCCGAGATCCCGCCACTGCACTCCAGCCTGGGCAACAGAGCGAGACTCTGTCTCAAAAAAAAAAAAAAAAAAAAAAAGACACATGGGAAAGCTAACAATATTTGAGGTATATCTGGGTTAATTGTTCCAAACTACAGGGCCGGCTGGGAAATCAGCCTAG	emptysite224576se	AluYa5
>assembled_fs_3prime_emptysite230920	ACTCCAGCCTGGGCGACAGCGAGACTCCGTCTCAAAAAAAAAAAAAAAAAAAAAAAAAAAAAAAAAGAATATTCTATTCCATTGATTTATT	emptysite230920se	AluYe5
>assembled_fs_3prime_emptysite239256	CGGGAGGCGGAGCTTGCAGTGAGCCGAGATTGCGCCACTGCACTCCAGCCTGGGCGACAGAGCGAGACTCCGTCTCAAAAAAAAAAAAAAAAAAAAAAAAAAAAAAAAGAAAAAGAAAAAAAGAATTCATATGATCTCCCCACCAAAAAAGTGAAAGAAAATGTCAGATGTTTCTTT	emptysite239256se	AluYh3
>assembled_fs_3prime_emptysite249081	TCCAGCCTGGGGACAGAGCGAGACTCCATCTCAAAAAAAAAAAAAAAAAAAAAAAAAAAAAAAAAAAATTAAACACACTCTGCCATGAGTCACCAATAGAG	emptysite249081se	Alu
>assembled_fs_3prime_emptysite25	GACTGGCATGTACTAAATTCTTTTAAAAATATTAGCAATTGTGATTTCTGTTTTGTTTTTTTGTTTTTTGTTTTGTTTTGTTTTTTTTTTTTTTTTTGAGACGGAGTCTCGCTCT	emptysite25an	Alu
>assembled_fs_3prime_emptysite261029	CAGCCTGATGACAGAGCGAGACTCCGTCTCAGAAAAAAAAAAAAAAAAATGATATTTTCGTAATAAGGAGGAGGAGCGTAGAAGGAAAGAGGATC	emptysite261029se	AluSc
>assembled_fs_3prime_emptysite261	AATTAGAACTGTACTTGAGGTTAAAATCATTTTAATACTTGCTTTATTTTATTCTTTTTTTTTTTTTTTTTTTTTTTTTTTGAGACGGAGTCTCGCTCTGTCGCCCAGGCTGGAGTGCAGCGGCGCGATCTCGGCTCACTGCAAGCTCCGCCTCCCGGGTTCAT	emptysite261an	AluYh3
>assembled_fs_3prime_emptysite2753	ATATACCAAGTATTTCCTCATAACAAATTCTTTCTGATGACTGCTTTTTTTTTTGAGACAGAGTCTCGCTCTTTTGCCCAGGCTGGAGTGCAGTGGCGCGATCTCTGCTCACTGCAAGCTCCGCCTCCCGGGTTCACGCCATTCTCCTGCCTCAG	emptysite2753an	AluYk2
>assembled_fs_3prime_emptysite275400	GCTTGCAGTGAGCCGAGATCCCGCCACTGCACTCCAGCCTGGGCGACAGAGCGAGACTCCGTCTCAAAAAAAAAAAAAAAAAAAAAAAAAAAAAGAAAATGATATACTGCTTTTTTTAATGATGTGCCAGATATTATATGCTTTATGTGTTTTATATCTT	emptysite275400se	AluYa5
>assembled_fs_3prime_emptysite2	GTATTTTTCTCTAATACACATTAAAGTAAGTATGTAACTATTAAAAATAGACGACTTTAAAAATAACCACCTACATACGACTATTTTTTTTTTTTTTTTTTTTTTTGAGACGGAGTCTCGCTCTGTCGCCCAGGCTGGAGTGCAGTGGCGCGATCTCGGCTCACTGCAAGCTCCGCCT	emptysite2an	AluY
>assembled_fs_3prime_emptysite446	ACTCATAGCACTGTATTTTATAAAAAAATTAATAATTTTTTTTTTTTTTTTTTTTTTTTTTTTTTTTTTGAGACGGAGTTTCGCTCTGTCGCCCAGGCTGGAGTGCAGTGG	emptysite446an	AluYg6
>assembled_fs_3prime_emptysite47705	ATCCCGCCACTGCACTCCAGCCTGGGCGACAGAGCGAGACTCCGTCTCAAAAAAAAAAAAAAAAAAAAAAAAAAAAGAGGCATTAAGAGAAAAGGATAGATTTCCTGTTTCTTTTGCAATTTTCCTCTTTAAGAAACA	emptysite47705se	AluYa5
>assembled_fs_3prime_emptysite50352	TGCAGCATGGGCAATGAGAGAGACTCCGTCTCAAAAAAAAAAAAAAAAAAAAGTATTTTTTTTTGGGCTTGGAAGAAAAACTTCAGCTTTTTTTT	emptysite50352se	Alu
>assembled_fs_3prime_emptysite512	TTACTACATGATTTTGTATAACATAACATTCTTAGAAACATATAATGTCTCATTATAGTAAAACTGACTGCCTATTTTCTTTTTTTTTTTTTTTTTTTTTTTTTTTTTTTTTTTTTTGAGACGGAGTCTCGCTCTGTCGCCCAGGCTGGAGTGCAGTGGCGGGATCTCGGCTC	emptysite512an	AluYa8
>assembled_fs_3prime_emptysite554	TGTGGCTTTTCGTGGCATAATGACTCATTTCTTTTTAGCACTGCATGGAAAATGGATTTTTTTTTTTTTTTTTTTTTTTTTTTTTTTTTTTTGAGACGGAGTCTCGCTCTGTCGCCCAGGCTGGAGTGCAGTGGCGCGATCTCGGCTCACTGCAAGCTCCGCCTCCT	emptysite554an	AluYf1
>assembled_fs_3prime_emptysite58935	GAGCTTGCAGTGAGCCGAGATCCCGCCACTGCACTCCAGCCTGGGCGACAGAGCGAGACTCCGTCTCAAAAAAAAAAAAAAAAAAAAAAAAAAAAATATATATATATATATATACTTTTGGAGGTGTATTTTCAGGGTGGATTTCTAAAAGTAAGATTGTT	emptysite58935se	AluYa5
>assembled_fs_3prime_emptysite60000	CATGTATACATATGTAACTAACCTGCACAATGTGCACATGTACACTAAAACTTAGAGTATAATAAAAAAAAAATTAAAAAAAAAAAAATTCTGATGACAAAGGTGGTAGCTACTACACTA	emptysite60000se	L1HS
>assembled_fs_3prime_emptysite61871	TACTCCAGCCTGGGCGACAGAGTGAGACTCCATCTCAAAAAAAAAAGGCTTTTATTTAAAAACAAAATAAATTGCTAATGCCAGGTTTTAAGAGT	emptysite61871se	Alu
>assembled_fs_3prime_emptysite64429	ACTAACCTGCACAATGTGCACATGAACCCTAAAACTTAGAGTATAATAAAAAAAAAAAAAAAAAAAAGAGTTTGGGGAAAAAAGAGAAAAAGTAGAAGCCATTTAGGATTT	emptysite64429se	L1HS
>assembled_fs_3prime_emptysite722	TACAAATAAATAATAAATGCACCTCTTCTCTCCAAATCATACATCCAAAATAACAAATACATTGTTTTTTTTTTTTTTTTTTTTTTTTTTTTTTTGAGACGGAGTCTCGCTCGGTCGCCCAGGCCGGACTGCGGACTGCAGTGGCACAATCTCGGCTCACTGCAAGCTCCGCTT	emptysite722an	AluYb9
>assembled_fs_3prime_emptysite786	GTTTCAGTACGATAAATTCCTAGAAGTAGAAATACTTTGTCAAATTTTATTTTTATTTTTTTTATTTTTTTTATTTTATTTTATTTTTTTTTTAAATTTATTTTTTTATTGATAATTCTTGGGTGTTTCTCACAGAGGGGGATTTGGCAGGGTCATGGGACAATAGT	emptysite786an	SVA_F
>assembled_fs_3prime_emptysite82822	TTCACCACTGCACTCCAGCCTGGGTGACAGAGCAAGACTCTGTCTCAAAAAAAAAAAAAAAAAAAAAAAAAGTTGAAACTAAGGAGAGTTGCTGGTGTACAACATTGTGAATACACTAAATGCCACTGAACTGTACACTTTA	emptysite82822se	Alu
>assembled_fs_3prime_emptysite830	GATTGTGTTAATTACTTTGTTTTCAGAAAAAGTGATTCATTTTTACCAAGTACTTAGATTTACTTACCTTTCTTTTTTTTTTTTTTTTTTATTATACTCTAAGTTTTAGGGTACATGTGCATATTGTGCAGGTTAGTTACATATGTATACAT	emptysite830an	L1HS
>assembled_fs_3prime_emptysite85297	TGCAGTCCAGCCTCGGCGACTGAGCGAGACTCCGTCTCAAAAAAAAAAAAAAAAAAAAAATGGAAGAGAGGCGTGTAGGGAGGGAGAGAAGAAAA	emptysite85297se	AluYb8
>assembled_fs_3prime_emptysite87617	GAGATCACGCCACTGCACTCCAGCCTGGGCGACAGAGCGAGACTCCGTCTCAAAAAAAAAAAAAAAAAAAAAAAAAAAAAAAAAAGAATTCCACAGCAAAATAAGTAAGAAATACATCTCTCTTCCTCCTACCACCTATTAAAATCACAT	emptysite87617se	Alu
>assembled_fs_3prime_emptysite89634	ACTCCAGCCTGGGCGACAGAGCGAGAGTCCATCTCAAAAAAAAAAAAAAAAAAAAAAAAAACCTCAAAAAACCAAACACCCTTCTTTTTTCTTTTGTCTTG	emptysite89634se	Alu
>assembled_fs_3prime_emptysite89	AATTTCAAGCTACCAAAGATTTAACGACCAGCTTAAAAGATTCTTTAATATTAGCAACCAGCTTTTTTTTTTTTTTTTTTTTTTTTTTTTTTTTTAAAACCCGTTTTTTTTTTTTTTTTTTTTTTTTTTTTTTTTTTGAGACGGAGTCTCGCTCTGTCGCCCAGGCTGGAGTGCAGT	emptysite89an	Alu
>assembled_fs_3prime_emptysite920	TCAAATTTTTATTGTAGACATAACTTTTAGATTTTGGACTATTAGAAGGGCCGAATCTTTCTTTTTTTTTTTTTTTTTTTTTTTTTTTTTTTGAGACGGAGTCTCGCTCTGTCGCCCAGGCTGGAGTGCAGTGGCGGGATCTCGGCTCACTGCAAGCTCCGCCTCCCGG	emptysite920an	AluYa8
>assembled_fs_3prime_emptysite968	GCCACACCAGATATCATTTTAATTGTTACTGTTCTCTACCATATAATGGTTTCTCATAACCTTAGTCATTTATTATTCATATGGAAAGGGGAGTTTTTTTTTTTTTTTTTTTTTTTTTTTGAGACAGAGTCTCGCTCTGTTGCCCAGGCTGGAGTGCAGTGGCGGGATCTCGGCT	emptysite968an	AluYa8

## Sheet: HN-specific RIs 5' portions
NAME	SEQUENCE	CODE	RepeatMasker putative ELEMENT
>assembled_fs_5prime_emptysite10176	TGATCCGCCCGCCTCGGCCTCCCAAAGTGCTGGGATTACAGGCGTGAGCCACCGCGCCCGGCCCGCTTCTTTATCTTAACACCAATACTTATTTTTCACACAGGACTCTTTGTATTTCTGTGTTCTCAACTAAGTTTTGAGGT	emptysite10176se	Alu
>assembled_fs_5prime_emptysite1115	CACAGTCCTATAGCATTTTTAGCTCAGTAGAGTGGGAACTCCTTAAGAGTAAATATGGGCCGGGCGCGGTGGCTCACGCCTGTAATCCCAGCACTTTGGGAGGCCGAGGCGGGCGGATCACGAGGT	emptysite1115an	AluYj4
>assembled_fs_5prime_emptysite114166	CCTCCCAAAGTGCTGGGATTACAGGCGTGAGCCACCGCGCCCGGCCCAGACTCACATTTTCTTACACACTCACACAGTCACACACACTTACACACAGGATACAACAGACAACAACCTTACAGTCATCCTCACAATTGTTGTTAAGAGAACAGACATTTCTGTTTCCTACAAGTAAATTTATTTGGA	emptysite114166se	Alu
>assembled_fs_5prime_emptysite116	AGAAAACAAATAAATTAACCAATGTCAGGAATAAAGGAAGATCCTACAAACCCTATAGATGTTTAAAAAAAATAGGTCAATATTTTGTGCAATAGACCAAATAAAATTGAAACATTCCTTGAAAGACAAATCACCGAAGATGGCCGAATAGGAACAGCTCCGGTCTACAGCTCCCAGCGTGAG	emptysite116an	L1P1
>assembled_fs_5prime_emptysite1203	CTTGTGATCCGCCTGCCTCGGCCTCCCAAAGTGCTGGGATTACAGGCGTGAGCCACCGCGCCCGGCCCACCATGATTCATTTTTAAGATGAAATAAAATTTGGGGACTGTTTAGGTCTAAATAATATACATTAAATGAAAGAGATATTGTAAGTAATATTAATGAGTAGAAATATGAAGTTTTACCAAACATTAATTTACCTGATTTGAATTATTTCCTCCTGTCTTTAATTCCACCTCCACTGATTCAAGAGCCGGTTTAATTTGTTTTGTCGTATCA	emptysite1203an	Alu
>assembled_fs_5prime_emptysite127646	CCCAAAGTGCTGGGATTACAGGCGTGAGCCACTGCGCCCAGCTCAAAATTCTTTAAGTCAGAAACATAAGCAAATAAAAGGCAAATGACAAATTGGAAAATATTTGAGACAAAGGATTAAGATATTATTTAATAAGA	emptysite127646se	AluYj4
>assembled_fs_5prime_emptysite1291	TCGGCCTCCCAAAGTGCTGGGATTACAGGCATGAGCCACCGCGCCCGGCCAGCTGCAGCTTTTTTAAACCTATGTCAACATCACTGTTAGAAATTGGAAGATGTGCTATTCTGCCCTACAAAATTTAATAAGGAAATTTTTATAAA	emptysite1291an	Alu
>assembled_fs_5prime_emptysite134612	GAGGTTGCAGTGAACTGTGACTGTGCCACTGCACTCAGCCTGGGAGACAGAGTGAGATTGTGTTTCAAAAAAAGAAAAGAAAAGAAAAGAAAAGAAAAGAAAAAGTGGAGATAGCAATTATCCCCATCTTCATTATATTATTGTGTGCATTACAATAGATAATGTACAAATCATTTTATGTAGATGCTTTATAATGTAAAGTGAGT	emptysite134612se	AluSx
>assembled_fs_5prime_emptysite135066	GAGGCAGAGGTTGCAGTGAGCCGAGATCGCATCACTGCACTCCAGCATGGGCGATAAGAGCAAAACTCCGTCTGAAAAATAAAAAATTAAAAAAAAAAACAAATTTATTGATTTCTACATTCATAATTTACTTTTATTTCACAGAGTTTGTATTACCAAACAACCCTCTGGGGAAACATCTTAAGTTATTTCATACTTTGTTTT	emptysite135066se	AluSq
>assembled_fs_5prime_emptysite135512	GAGGTTGCAGTGAGCCAAGATCGCACCACTGCACTCCAGCCTGATGACAGAGTGAGACTCCGTCTCAAAAAAAAAAAACAAAAAAAAACAAAAAACAAACTATACCTCATTTTAAAAATGAACTCAAGTCCAGGTGTGGTGGCTCACACCTATAATCTCAGCACTTTGGGACACTGAGGTGGGAGAATTGCTTGAAGCCAGGAGTTTGA	emptysite135512se	AluSc5
>assembled_fs_5prime_emptysite136003	GCTGGGATTACAGGCGTGAGCCACCGCGCCCGGCCGAATTGAACAAATTTTAATCTTCATGGCTAATTACTCTGGACTCATTCTCATTGCTCTAACATGCTCCATGGTACTATATAACAGAAACAACATTTGCTGGTGAGAAGAGTA	emptysite136003se	AluYj4
>assembled_fs_5prime_emptysite1364	ATCCACACTTTAATTCCCAACTCTTACTCCCTAGGTCTGTGGCTTGGGGCAAGTAGAAACCTCCATAAACCTCAGTTTATATGAAAAATGGGCAGCCTGCCACCTAACTCGTAAGGCTGTGTGAAGAGTAAGTGAGACTCGGAAGTACTTGGCACAGAAGCACTTAATAAAGTGTGGTTAAGATTACCACCATCGGCCGGGCGCGGTGGCTCACGCCTGTAATCCCAGCACTTTGGGAGGCCGAGGCGGGCGGATCACGAGGTCAGGAGAT	emptysite1364an	AluYj4
>assembled_fs_5prime_emptysite13928	CCTCCCGGGTTCACGCCATTCTCCTGCCTCAGCCTAATATTTTTCAAATAAAGCTTCCAAAGTTGGAACAAGTAAATTATTTCTTAAAAGGGCCACAAAGCTCTAACTATAAAGGAGAAAACGGAAAGTTGCACTTCATTTAAAGTATGAAATGTTAA	emptysite13928se	Alu
>assembled_fs_5prime_emptysite1503	TAATTGCAGGCCTTTTAGTAGTAAAGGCAACTTGTTTTCAAAGTGCAACTTGCAAGACCCTTTTGAGCTTGCTTCTCATTGATCTGCCTCGGCACTCCGGAGAGTTGAGGGAGCCAACTGAGAATCCTATTTCCCCTTGCTAAAAAATCACTGCTGGGCCGGGCGCGGTGGCTCACGCCTGTAATCCCAGCACTTTGGGAGGCCGAGG	emptysite1503an	AluYj4
>assembled_fs_5prime_emptysite153217	CTCCCGGGGGAGACCCCCGCGCCCGGCACAGCCTGCTGGGCAAACAGTAACAGTAAATAACGCTCCCTTGTCAACGTAATAGAAACAGAAACGGTTACAATGTTTCTTTTTCTTTTTTTTGTTTTTTCTTTTTTTTTTTTGAGATGGAGTCTCACTCTGTCGCCCAGGCTGGAGTGCAGTGGCGCGATCTCGGCTCACTGCAAG	emptysite153217se	Alu
>assembled_fs_5prime_emptysite159648	AAAAAAAAAAAAAAAAAGAATTAAAAATATAAAGCTTTTTCGGCTAGATGCGGTGGCTCACGCCTGTAATCCCAGCACTTTGGGAGGCCAA	emptysite159648se	FLAM_C
>assembled_fs_5prime_emptysite160113	CACTGCACTCCAGCCTGGGTGACACAGTGAGACTCCGTCTCAAAAAAAAGAAAGGGACACTTTCTTCCCTTAATCCTAACTCAAAAGAAAAATTTCTAAGCCATGATGTTAGTTATGAGGTCAATGTGGGAAAATGTAATTCTTGGCCAATGAACTGCAAGTCTGATTCCTAAATCCAGATTGGGTAGTGATGAATTGTTAACTCT	emptysite160113se	Alu
>assembled_fs_5prime_emptysite1608	CCGCCCGCCTCGGCCTCCCAAAGTGCTGGGATGGTTTGTAATTTATTATCAACAATTAAACATGAGGATGAGCCATAGATGGATCAAGGCATTTTGTAGCCTTCTGTTGATATTCTCTCAGGCCTGAGTTATGCAGCCTTGGCTGGGTTTGCCACTTGCTTCTCAGTCATAGCCTTCAGAGGTGTAAAATATGCATGATGGTTTACAT	emptysite1608an	Alu
>assembled_fs_5prime_emptysite161494	AATTAGTTAAAAGACTACAAATTATACCATCAACGTGAGGTATGGCAAAATCTGATGGCTCTAATTATCTTAATAATCAGCAGAACCAAGAAAATTTTCGCAACCTACTCATCTGACAAAGGGCTAATATCCAGAATCTACAATGAACTCAAA	emptysite161494se	L1P1
>assembled_fs_5prime_emptysite1648	CTCGTGATCCGCCCGCCTCGGCCTCCCAAAGTGCTGGGATTACAGGCGTGAGCCACCGCGCCCGGCCTCATCAAAATCTTAAACTTGTGTATAGAGTACTAAAGAAGGAGCATGTGAACATATGATTTTCAGAAAATTGAGAAGGGAAGTGAGTGGGGAGCCCTTTGAGACTGGACAGAAACAAGAGGACCATGACACTGAAGAGGACATTTTTAATTTCATGTTCA	emptysite1648an	AluYj4
>assembled_fs_5prime_emptysite1714	TCCCAAAGTGCTGGGATTACAGGCGTGAGCCACCGCGCCCGGCCTTAAATATTTACTTTTTAAAAATATTGTAGTACAATTTCATGGCAAGTATTCACTGAGTCTATATATTGAGATTCATTTATTTTCAAGTGGAATTTTTACTGTGT	emptysite1714an	FLAM_C
>assembled_fs_5prime_emptysite1718	TACTGGTCCACTGACTACACTCTGACTGATAAGGTTGGAAAGGGCAGCTCATGGCTGTGCATTTGCTTTCTTTAAAAAAGAAAAATGGGCCGGGCGCGGTGGCTCACGCCTGTAATCCCAGCACTTTGGGAGGCTGA	emptysite1718an	FLAM_C
>assembled_fs_5prime_emptysite176566	TGGATTAAACAAAAGAATAGAGGGTAAATAGTTCTTCCTCATTCTACGTAAAAAGTTAGGCTTAGGAATTTAATAAGACAGTGGATGAAATATTTTCCTCACACTTCTGTATTCCTCCACCTCAAAACATGTATATCTCTCCTTTCCATTAGCAGCCTAACTGGGAGGCACCCCCCAGCAGGGG	emptysite176566se	L1HS
>assembled_fs_5prime_emptysite180	AGGGAGAGAAAAAAGAGAAAGACAGACAGACACACACACACACACACACACACACACACACACACAGAGGGAGGCATAAGGTAGGGAGTGTGTGGGGAGGAGAGAGAGAGGTGGTGGAGATTCTAGACAAAGGCTGGTTAGAAAAGCCAGCTTAGGGCCGGGCGCGGTGGCTCACGCCTGTAATCCCAGCACTT	emptysite180an	Alu
>assembled_fs_5prime_emptysite190630	GGACAGAGAAAGCCCAGGGCAGAACAAGCAGAAGGAACTCCTTCCGGGGTGCCTGGCACTGTCATACACTGTTAATGTGAGATTACAATGTCAATCACGCAAGCCACTGGAAAAAAAAATTGGAATTAGCTATCAAGAACGTTAAAGAAATGCACATGCGGCCGGGCGCGGTGGCTCACGCCTGTAATCCCAGCACTTTGGGAGGCCGAGGCGGGTGGATCATGAGGTCAGG	emptysite190630se	Alu
>assembled_fs_5prime_emptysite1948	AAAAAAAAAAAAAAAAGAAGAAGCTTGTTTTTTTTTGTAAGAAACAAAGCTTGTTTATGTAAAAAAAAAAACAAAAAACTTGTTATGTAGTAAATGTTATAATTTTGCTTTCTTACCTAAGTCCCGGTCACCTTCTTCTTTAATTAAAAATATTATAGGCCGGGCGCGGTGGCTCACGCCTGTAATCCCAGCACTTTGGGAGGCCGAG	emptysite1948an	FLAM_C
>assembled_fs_5prime_emptysite1999	TCATCATTTTTGTTCCTCTCTGACAATTGCAGCAACTGGCCGCCAGAGGGGAGTCATGCACTGAAGACCTAAGCCCTTCCCAGGTGACTGGTTGACCATTCAACGGTTAAGAATTGTGCTGGGGGCCGGGCGCGGTGGCTCACGCCTGTAATCCCAGCACTTTGG	emptysite1999se	Alu
>assembled_fs_5prime_emptysite200380	GACCTCGTGATCCGCCCGCCTCGGCCTCCCAAAGTGCTGGGATTACAGGCGTGAGCCACCGCGCCCGGCCATCTTGAGACTTTTCAAGGGTAGAAATGGTAAATGTGGAATTACAAGTTTGTTAAGGAAGTTATATAACAGGATATTGACATCATGGTGTCTACTTTCCTTTTTATTATTTTAAGTCATATTTACAG	emptysite200380se	Alu
>assembled_fs_5prime_emptysite207108	CTCCCAAAGTGCTGGGATTACAGGCGTGAGCCACCGCGCCCGGCCCATTTATGACTTCTTTTCTCCTGTTCAGGATCCAGCCTAGGGTCATGCCTTGTATGTAGTATTTATGTGCTTTAGTTTCTTTTAAATGTGGAA	emptysite207108se	FLAM_C
>assembled_fs_5prime_emptysite2073	TCCTGACCTCATGATCCACCCGCCTCGGCCTCCCAAAGTGCTGGGATTACAGGCGTGAGCCACCGCGCCCGGCCTAAAATATTATTGTGTAGTTATTCTTGTGCACTTGTATCTTAGTATTTCTAATCTGTGTATGGTGTACAAACTTCAAC	emptysite2073an	AluYj4
>assembled_fs_5prime_emptysite209334	AGGTTGCAGTGAGCCAAGATCGTGCCTACACTCCAGCCTGGACGACAGAGTGAGACTCCGTCTCAAAACAAACAAAAAAAAAGTTTTTTGATGAAGTTCAGTGTTTCCCTTCCCTTTCCCTTTCCCTTTTCCT	emptysite209334se	AluSz
>assembled_fs_5prime_emptysite2123	GCCTCGGCCTCCCAAAGTGCTGGGATTACAGGCGCAATTATTATTTTAATATACGTCCCAGCCAGAGGAGGACAGGGATGTTGACTCTTTTGGTCACCATTGTTGCACACCCCCAGCTGGTTCTAGTACATTGATGCA	emptysite2123an	Alu
>assembled_fs_5prime_emptysite2203	AATGGTAAGGTCATGTGAGGTTCAAACAATATGCAAAAGTAAAATGTACAACAAAAACAGCATAAAAGTTGGGATGGAGTTAATGGAGTTAAGTATTCTAAGTACTATTGCTTATAAAATGATATAAACGTTGGCCGGGCGCGGTGGCTCACGCCTGTAATCCCAGCACTTTGGGAGGCCG	emptysite2203an	FLAM_C
>assembled_fs_5prime_emptysite2208	CGCCCGCCTCGGCCTCCCAAAGTGCTGGGATTACAGGCGTGAGCCACCGCGCCCGGCCGGTACATTTTCTTATAGAAGCATCAGTGAGTGTAAGAACAACATGAACACTGCTCATAGATAAAGACACCTCCTGACCTGGGCCTCAAACTCCCCTTTGTCCTCACCCAACACTTTTAAGAACTCATTCTGGCCA	emptysite2208an	Alu
>assembled_fs_5prime_emptysite2217	GTGAGCAAGCCCGGAAGTCTCCAGATGGAATTTCCCAGGCAAAGGAAACAACTCAAAGCTCAGAGGAGGGATCATGTTTACTATGTTCAAGAAATAGCCATAGGGCCGGGCGCGGTGGCTCACGCCTGTAATCCCAGCACTTTGGGAGGCCGAGGCGGGCGGATCACGAGGTCAGGAGATCGAGACCATC	emptysite2217an	Alu
>assembled_fs_5prime_emptysite224576	GATTACAGGCGTGAGCCACCGCGCCCGGCCTCCCATGTGTCTCTTTGACCTCTCATTGCATCTCATTACAACAGGCTTCTTACCTTGCCCAGTTTAGCGTTGTGGTAATTTTGCTTGCCATTGTTTACAGCAACCGAATGGCTTGTTAAAATAACTCTCTGCCTAGGTAGAAGGATGGCTT	emptysite224576se	Alu
>assembled_fs_5prime_emptysite230920	CCAGGATGGTCTCGATCTCCTGACCTCGTGATCCGCCCGCCTCGGCCTCCCAAAGTGCTGGGATTACAGGCGTGAGCCACCGCGCCCGGCCGAATATTCTTATTACTATAATGAAGTTGGTCTTCTGACCAATAGAGAAAGAATTATTCATTTGTGGTGAGAAAATAATTGATAGGATATTTGACAGATGGTAGAATTGAGAATTTCCATATACCATGCATGAAGCTGAA	emptysite230920se	Alu
>assembled_fs_5prime_emptysite239256	TCCGCCCGCCTCGGCCTCCCAAAGTGCTGGGATTACAGGCGTGAGCCACCGCGCCCGGCCTGAATTCTTACAGAGGTAATTTTAAGCTCACAAAGATGGAAAAACATAATTGATGTAGCTTTGTTTTGAAATAATTCTCAACTATGTATTAAATTCTATGAAAACTTGAATAATGGAAGAAGCAATGAGCTGCTTTCAAGTGTA	emptysite239256se	Alu
>assembled_fs_5prime_emptysite249081	AGTGAGCCGAGATCGTGCCACTGCACTCCAGCCTGAGTAATAGAGGGAGACTCCGTCTCAAAAAAAAAAAAAAATGCTCACATTGTTAGCATGTTCTACAAGGTGCCACGTGATCTGGTTCCTACCTACCTCTGACCTCATCCTACCCCCTTAAACACCCTGCGCTCCAGTCACATGGGCCTTCCTGCTGCTC	emptysite249081se	Alu
>assembled_fs_5prime_emptysite25	TCCCAAAGTGCTGGGATTACAGGCGTGAGCCACCGCGCCCGGCCGTGATTTCTAATAGTTATTACTTACTAGGCATTATAAGTATTGGGCTCTTAGATGAATGAAAGATTTCAGAAGTCTCTGCTTATAACAGGGAAATTTATCAAGAGGAAAAGACTCCAACTTAAGTTTCCTTTAGGCT	emptysite25an	FLAM_C
>assembled_fs_5prime_emptysite261029	TCCTCCTTTTCCTTCTTCCTTTTATTGTAGAACTGTGCTGCATGGTAGCCATCAGCCATATGTAGCTATTGGTGGCTCACGCCTGTAATCCCAACACTTTGGGAGGCTGAGGTGGGCAGATCACCTGAGTTTGGGCATTTGAGA	emptysite261029se	AluSp
>assembled_fs_5prime_emptysite261	CAAGAGGAACCCCTCAGCTTTTCTGACATGAGCATGCTATTATCTTTTATTTTTCAGAAAAAATGGATGAACCTTGAATTTTGTTGTGATGATGTAGTCATCTTGCCTGTAATAAGAATAAAGTAGTCATTGACTCTTAGAATAAAATAAAGCGCCGGGCGCGGTGGCTCACGCCTGTAATCCCAGCACTTTGGGAGGCCGAGGCGGGCGGAT	emptysite261an	Alu
>assembled_fs_5prime_emptysite2753	TTCCCCTCACTTTACTGTGTTAGTCCCTTTGATATTGGAGAAAAAGATGATGGGCCAAAAAATCACTCGAAAGTTAGTTGGAGAGATTTGGTTTCAGAAGTAATGTTAAAAGCAGTCATCAGGGCCGGGCGCGGTGGCTCACGCCTGTAATCCCAGCACTTTGGGAGGCCGAGGCAGGCGGATCACGAGGTCAGGA	emptysite2753an	Alu
>assembled_fs_5prime_emptysite275400	TATTTTTATTTGACTTATATGTGTGTATCTTATTTTCTTAATTATTAATGGGTTCCACAAGGGCAAACACCATATCCTATGCTTCCTTTTATATCCAGAGGTCTCACATAAAACTGTTTACAGATAAGGTGCTTGAAAATGATATACTGGGCCGGGCGCGGTGGCTCACGCCTGTAATCCCAGCACTTTGGGAGGCCGAGGCGGGCGGATCACGAGGTCAGGAGATCGAGACCAT	emptysite275400se	AluYj4
>assembled_fs_5prime_emptysite2	AAAAGGCAAAAAGGGGACAACTAGCTTCAGATGTAGCAGAGGAGACCCTCAGGTGAGCACCACGGGACGTGCAAAATGTGAGCAGGAGCCATCCTGACCCGCCTGGCAGCTTCCCCGAGTGTGGGATGTGTACAGAGGGCAGTACATGTGACAACCCAAGTGGTTTAGAGATGAATGTTTTTAAAATCTGAACTTTAAAATAGTCGTGGCCGGGCGCGGTGGCTCACGCCTGTAATCCCAGCACTTTGGGAGGCCGAGGCGGGCGGATCACGAG	emptysite2an	Alu
>assembled_fs_5prime_emptysite446	ATATTCTTATACACATATATATACATATATACATACATATTTATATATAAGAAGATAGCCATTCATTTTGAAAAGTCTCTGCTCTTATTAGTTTACTAAAAAGTAGAGCATTACTAGCCTTATGAACATTTATAAAAGACAGTTACTTGTGAATAATTTCTTTTAAAAGAGATTTCTTAGCCAAAAAAAATTATTGGCCGGGCGCGGTGGCTCACGCCTGTAATCCCAGCACTTTG	emptysite446an	FLAM_C
>assembled_fs_5prime_emptysite47705	GGAAGCTTCCTAAAAGGTTGAGGAGGACTTTATTTGGGAAGAAACTGAGAGCGGGGTTCTGGGGACTGGACTGTGTGAGAGTTTGAGGACTCTAAGGAAAGGAGAATGTTATGGAATTCACCTTTGATTTTTTTTTTTTTAACCAGTAACTTATCATTTTTTTCCACAGTCAGAAACGTGACTGAAACATTTCTTCCTCTTAAGAGGCATTAAGAGTTGGGAGGCCAAGGCGGGCGGATCACGAGGTCAAGAGATCGAGAC	emptysite47705se	AluSc
>assembled_fs_5prime_emptysite50352	TTACAGAGCACTCTCAGAGAAGTTGCCCCCCCACCCATGGTACTATTATTATCAATAGCCACTTAAGGGGTATTAGTACTATTATCAGTAATTTATTTTTGAGACGGAGTTTTTCGCTCTCGTCACCCAGGCTGGAGTGCAGTGGTGCGATCTCGGCTCAC	emptysite50352se	AluSq2
>assembled_fs_5prime_emptysite512	ATCTCCTGACCTCGTGATCCGCCCGCCTCGGCCTCCCAAAGTGCTGGGATTACAGGCGTGAGCCACCGCGCCCGGCCTGACTGCCTATTTTCTAGCTGGGATTAGAAATAGAACCAAAGTTTTGCTCAAGCTCCCCATTACACTACTTCCTTACAAATCATAAGGCCACCTAGAGATACACTAAGATAAAAATGGCTGATGAGTACTTTTCTCCACAGCACTGCTATCCAACAGAAATATAATACAAGCCACGTAAGTATTTAAAAATTTT	emptysite512an	AluYj4
>assembled_fs_5prime_emptysite554	GGGAACCACTGTCCGCTGGGAAAAGTCTTCTTCAAAATCCATTTTTCACGTTTTGCCTCGATGTGTTAAAAAAAATCCATTTTCCGGCCGGGCGCGGTGGCTCACGCCTGTAATCCCAGCACTTTGGGAGG	emptysite554an	AluYj4
>assembled_fs_5prime_emptysite58935	GTGTAGGTATAACATAATTTAGCTTTCTCTGTATGAACATTTTTTATTGTTTCTGATATTTTGCAATTACAAGCAATGGTGCAGTGAATAAACTGCACCTTTTAAAAATATACTTTTGGGGCCGGGCGCGGTGGCTCACGCCTGTAATCCCAG	emptysite58935se	Alu
>assembled_fs_5prime_emptysite60000	CCACCACAGTCCCCAGAGTGTGATATTCCCCTTCCAGTCATCAGAATTTTTATCAGCCAACTTAACACAAATTCTTTCTGGGTTTCTGTCTGTAGTAAAACATTTGCATTACTTCCAAATTTATCAAATAGCAAAGAAAACT	emptysite60000se	L1PA2
>assembled_fs_5prime_emptysite61871	ACTCCAGCCCAAGCGACAGAACAAGACCCTGTCTCAAAAATAAAATAAAATAAAAAAATCAGCTACTCCAGATAAGCCATATACCTTGAGATAGGGCAGTTAAGTGAAGAGAGTTAACTGTTGGGCCCAGCTAAGTTCTAAATTCCCGGAAGCCTTTCTTAAAGTCTACAAAGTAGA	emptysite61871se	FRAM
>assembled_fs_5prime_emptysite64429	TAGAACTAGAAATACCATTTGACCCAGCCATCCCATTACTGGGTATATACCCAAATGAGTATAAATCCCCAAACTCTTAAGGGAAGAAATCTATTGCCTCTCCTCCTATTTTCTTATTCTTATTCTCTTCTACACTTTGACAATTTAACATTTGCTCATTAAACTCTCACCCACTAAAATTAGTTTAAGTTCTGTTTAACTCTAAACAAATCAT	emptysite64429se	L1P1
>assembled_fs_5prime_emptysite722	GATTTTCATGGCTTTTGTTTTTATCATTATTTGGGATTTTGAACTTCTGACCAAGTGTTTAGTAATTTCACACCAACCTTGTCATAATTGTTGCACACATAATTTTTATATGCTGAGTTTTGGACTCAACAATGTATTTGTGGCCGGGCGCGGTGGCTAACGCCTGTAATCCCAGCACTTTGGGAGGCCGAGGCGGGTGGATCAT	emptysite722an	Alu
>assembled_fs_5prime_emptysite786	AAACATAATTGTTTTCATCTATGAGATTGGCAATGCCATACATGGGGAAAGAGTACCTTCTTCCATTATCTGTTGGAAAATTAGTGCAACTATGTTAAAAGGCAATTTGCTAACATCTAAAAATAAAATTTGGGTGCAGTGGCGTGATCTCGGCTCACTACAACCTACACCTCCCAGCCGCCTGCCTTGGCCTCCCAAAGTGCCGAG	emptysite786an	SVA_F
>assembled_fs_5prime_emptysite82822	CCTCCCAAAATGCTGGGATTACAAGCGTGAGCCACCATTGCCCAGCCCCGTATCAAATCTTTATAGATAATTCAGATTTATCACAGTTTTCCTCTTATATTGTCGTTCCTGATATAAGACTTTCTTATGCTTTA	emptysite82822se	AluYi6
>assembled_fs_5prime_emptysite830	TAATTTACAGATTCAATGCCATCCCCAGCAAGCTACCAATGACTTTCTTCACAGAATTGGAAAAAACTACTTTAAAGTTCATATGGATTTACTTACCTTTCTGGTCTTTCAAATCTTATTCAGACTCTCTTCAGCAGTGAAATCAGTGTCTAATACTCTGATATTATCTTTTGTATAATAGTGTGTCCTGGCAAAGGAAGGTTCTGGCTAATTGTTAGCAGAGAAATCTTTCATCTTGTCTCATCCATCTC	emptysite830an	L1P1
>assembled_fs_5prime_emptysite85297	ACCCTGACAATTAAACATGAGATGATGTTGCAGGAGCTTAGGATTTGCTTTTCATTGGCACACAACATTCCAATAAATTATCTAAATTTTTAGGCCGGGCATGGTGGCTCAGGCCTGTAATCCCAGCACATCAGGAGGCTAGGGCGGGTGAA	emptysite85297se	Alu
>assembled_fs_5prime_emptysite87617	CCCAAAGTGCTGGGATTACAGGCGTGAGCCACCGCGCCTGGCCTGCTGTGGAATTCTTTAGCAACTAAACTGGGTTTTAAACCGGTAAGAACAGAAGACAAAATGTAAAAGTACAATGACTACTCAAGGCAGATGGGGAA	emptysite87617se	FLAM_C
>assembled_fs_5prime_emptysite89634	GTTTGTTTGTTTGGTTTTTTGAAGACAGAGTCTCGCTCTGTCGCCCAGGCTGGAGTGCAGCGGCGCGATCTCGGATCCTGGTAATATCTTACATTCTGACTAGTAGAAAACCTGTGGTTTACCACTTGAGAGAGCATGCACAGAATCAATTTTCACAACACTCAGGCAGTTATAAGGATGGTTTAAAAAAAAAAACCACATACGCTTCTTTTTTCTTTTAAAACAAAAACCACATAAGTGTTTCTTAAAAAGAGAAATCACCAAAGTTTACAACTGTCATGGTAGTATGTACTAAAAACAAAAGA	emptysite89634se	Alu
>assembled_fs_5prime_emptysite89	GGATTACAGGCGTGAGCCACCGCGCCCGGCCGCAACCAGCTTTTATAAGCTGGTGTGAGCCAGCTCCAGCATGCCACTGTGTAAATCCAATCCCAGAAAAAATTAATTCACTTTCCCCAGATCTTCTAATGCTTTCTAGTAG	emptysite89an	AluYj4
>assembled_fs_5prime_emptysite920	ATACTTAGAGTCTGGGAAACACTGATGTAAAGGTATGGCAACAAAAGGAGGAAAGGATCTTAAGAAGTTATGAATGGTTATCATATAATCCTGCACAAGAATGCATGGCTTAATTACTCAATGACATAGAAGTCTTTGCTATCCAAATGCAGCCAGAGTTGTTTGAAAGATTTGGCCGGGCGCGGTGGCTCACGCCTGTAATCCCAGCACTTTGGGAGGCCGAGGAGGGCGGATCACGAGGTCAGGAGATCGAGACCATCCCGGCTAAAACGGTGAAA	emptysite920an	AluYa5
>assembled_fs_5prime_emptysite968	GGCCTCCCAAAGTGCTGGGATTACAGGCGTGAGCCACCGCGCCCGGCCGGGAGTTCTATTTTTAAAAGCAAACATGCTGAAAAAGCTGTCTGCATAA	emptysite968an	FLAM_C

## Sheet: HN-specific RIs AMH empty sites
NAME	SEQUENCE	CHROMOSOME	START	END	CODE
>1:145207052-145207251_emptysite10176	GGGGATTAATAGGCTGTGGTCTTTGCCCATGAGGACCTCAAAACTTAGTTGAGAACACAGAAATACAAAGAGTCCTGTGTGAAAAATAAGTATCGGTGTTAAGATAAAGAAGCGGCAGTGGAAGACAGTGGAGGGACTGTCTGTTAGAGGGAGGAATTTATTGTGGTGTCGGCAAAGCCTTCTTTGGACTGAAGGATGAA	chr1	145207052	145207251	emptysite10176se
>19:44819228-44819427_emptysite1115	TAATTCTGTTGAAACCTTAACTCTGGGCCTCTATAGGGCATCATTGTCTTTGCAAACATTTACTGTACACCTGTAATGTATAAAGCACCATATTTACTCTTAAGGAGTTCCCACTCTACTGAGCTAAAAATGCTATAGGACTGTGAGGGGAACTAAAAAAGCAAAACAAACCAAATCCAAAATTAGTAAAAAGAAAGAAA	chr19	44819228	44819427	emptysite1115an
>18:74756769-74756968_emptysite114166	AACAGAAATGTCTGTTCTCTTAACAACAATTGTGAGGATGACTGTAAGGTTGTTGTCTGTTGTATCCTGTGTGTAAGTGTGTGTGACTGTGTGAGTGTGTAAGAAAATGTGAGTCTGTGAGAGAACATGAGTGTGTGTGTGTAAGTGTGGTGTGTGAGTGTGGAGTGTGTGAGTGTTCAAGATTCCCTACATAACGGGAT	chr18	74756769	74756968	emptysite114166se
>1:174260727-174260926_emptysite116	TTTACTTTATGGGAAGCCTTTTAAATCACGAATTTAATTTCTTTAGTAAATATTGGATTTATTCCACTTATTATTTTTTAAATTTCTTGAAATGTTGGTGATTTGTCTTTCAAGGAATGTTTCAATTTTATTTGGTCTATTGCACAAAATATTGACCTATTTTTTTTAAACATCTATAGGGTTTGTAGGATCTTCCTTTA	chr1	174260727	174260926	emptysite116an
>2:98129424-98129623_emptysite1203	ATTGTAGAATAGCATTGTTTTCAAAAGGCCTTTGAACTAAAATAAAATATTTCAAGATTTATTATAAATAATTATAGCTATAAATGCCATGATTCATTTTTAAGATGAAATAAAATTTGGGGATTGTTCAGGCCTAAATAATATATGTTAAATGAAAGAGATGGTATAAGTAATATTAATAAGAGTAGAAATATGAAGTT	chr2	98129424	98129623	emptysite1203an
>2:80785746-80785945_emptysite127646	GTTTTGTTTCTGACTTAAACAATTTTAGAGCCATGTTGAATTGGCCACTTTTCTATGTGAATCTATCAAATTTTGTCATGAGAGTACATTGTAGGGTGAGAGAGGGTGGTAGTGGGAAAAAAGGGAAAAATGCCAAGAGGAAAGATGAGGAGAAAGAAGACAAAATGTCATGGTTTTTGTTGTTGTTGTTGTTGCCACAC	chr2	80785746	80785945	emptysite127646se
>2:199456522-199456721_emptysite1291	TGTTGATAAAGTAGATTGTTTATAGCTGAATTGAAAATTTCAGAACAACACGTATTGTAATAACGTCAGGGAGGAAGGTCTGGGAAGACTGCAGCTGCAGCTTTTTTAAACCTATGTCAACATCACTGTTAGAAATTGGAAGATGTGCTATTCTGCCCTACAAAATTTAATAAGGAAATTTTTATAAACTATATTAAGTG	chr2	199456522	199456721	emptysite1291an
>2:167200327-167200526_emptysite134612	AGAAAAGAAAAAGTGGAGATAGCAATTATCCCCATCTTCATTATATTATTGTGTGCATTACAATAGATAATGTACAAATCATTTTATGTAGATGCTTTATAATGTAAAGTGAGTAGAGGGGCAAAGCACAAGAACCACTCAATACATATTAAATCTCAAAATGCTAAGTGTCAATTCTTTACTTGTGAGATAACAGATTA	chr2	167200327	167200526	emptysite134612se
>2:171967467-171967666_emptysite135066	CAAGTAAATAAACTAAACATTCAACTCAATAGCTGGAAGAAGAGCCACAGAAGCAAATCCAAAATAACAAGTAAATTATGAAGGCAGAAATCACTGCGGAAAAGGGAGAAGAAAAAAACAGTGAAAAAAATTAAAACAAAAATTTGTTTATTTGAAATATTCATTAAACAAAGCTCTGGCAAGAATGAACAGAAAAGGAG	chr2	171967467	171967666	emptysite135066se
>2:176642631-176642830_emptysite135512	ACTGACTGACACCCATGTTCTATCCCCAGCAATGCCCATGGGTCTGGGCAATGAGGTATATTTTGTTTCTTGTTTTTTTTTAGTTGTAAAATATGTGTAACATAAAATATTCTATTTTAACCATTTTTAAATTTACAGTTCTGTGGCATTCAGACCATTCACATTGTTGTGCAACTATCACCATCAGCTATCTCCAGAAC	chr2	176642631	176642830	emptysite135512se
>2:181880631-181880830_emptysite136003	TGGGTACTCTTCTCACCAGCAAATGTTGTTTCTGTTATATAGTACCATGGAGCATGTTAGAGCAATGAGAATGAGTCCAGAGTAATTAGCCATGAAGATTAAAATTTGTTCAATTCAACTAGCTTTATAAAGTTATAGGAAATTTTAGAAAGATAAAATAACCACATGCTACTTCTGGCATTCATATGGCAGACCTTGAA	chr2	181880631	181880830	emptysite136003se
>20:43533010-43533209_emptysite1364	TTAGCTCTCTTTTTAGCAGTGAACTTTTTATACTTGGTGGTACGAAACTACCCTAGTGATGCATTGCATTTATCACATGTATTACCGTGATGGTGGTAATCTTAACCACACTTTATTAAGTGCTTCTGTGCCAAGTACTTCCGAGTCTCACTTACTCTTCACACAGCCTTACGAGTTAGGTGGCAGGCTGCCCATTTTTC	chr20	43533010	43533209	emptysite1364an
>1:190978852-190979051_emptysite13928	CTTTAAATGAAGTGCAACTTTCCGTTTTCTCCTTTATAGTTAGAGCTTTGTGGCCCTTTTAAGAAATAATTTACTTGTTCCAACTTTGGAAGCTTTATTTGAAAAATATTTTTATTAATATTTACTATTCATTTGCCATTTATTCTTCTCTGTGAATGAAGTTGATGACACAATTCTTTTTATTCCTGTGAATATCCAGT	chr1	190978852	190979051	emptysite13928se
>3:26906484-26906683_emptysite1503	AAAGTCTTCCTGTTTAACTTTTTCCAGTGCAATTCTTACTTTGACACCTCCCAGTTCCCTCCTGAGATTATCCTATATTTATGAATCAGCAGTGATTTTTTAGCAAGGGGAAATAGGATTCTCAGTTGGCTCCCTCAACTCTCCGGAGTGCCGAGGCAGATCAATGAGAAGCAAGCTCAAAAGGGTCTTGCAAGTTGCAC	chr3	26906484	26906683	emptysite1503an
>22:23864811-23865010_emptysite153217	CTATTACGTTGACAAGGGAGCGTTATTTACTGTTACTGTTTGCCCAGCAGGCTGTGCCGGGCGCGGGGGTCTCCCCCGGGAGCTCACCTTCAGGCCGCGGAGGGCGGGGGCCGGGCTGGGGCGCGGGCAGGGGGCGTCGGGCGACCGTGCACCCCGGGGCCCTGCTCCTCGCCCCTTCCCCCACCAGCCCGGCCGGGCCC	chr22	23864811	23865010	emptysite153217se
>3:39125829-39126028_emptysite159648	ACAGAGTCCTGTGTTTTTAGGTGTGAAAAAAAAAATTTGTGTTAAAACTTAAAATGCAAAATGGAATAAAAAAGAAAAAAACAAAATTAAAAATATATTAAAAAAGAAAAAAATTTAAAAGTTACAAAATGCCTTTGGTATCCCAGGAAACTAAATTGTGTTGTTGCATTGAATCACACAAAACACATTTTGGTTCCTGA	chr3	39125829	39126028	emptysite159648se
>3:44124227-44124426_emptysite160113	TTATGAGGTCAATGTGGGAAAATGTAATTCTTGGCCAATGAACTGCCAAGTCTGATTCCTAAATCCAGATTGGGTAGTGATGAATTGTTAACTCTTGCCAACTTTTGTTTTTTTTTTTCTTGAAAAATAAATGGGGCTCCTAAAAATTTAAAAGAAATTATTAGGATCCCATCTTTAGCACATTTCTGCCTTGCTACTGG	chr3	44124227	44124426	emptysite160113se
>3:144687784-144687983_emptysite1608	GTGAGCCATCTGCCTCACACACTGGACAGCCCATTAATATGTTTCTTGAAAGTTATTTATATGGTCTTTTTTGACATTTTGCCATTGGTTTGTAATTTATTATCAACAATTAAACATGAGGATGAGCCATAGATGGATCAAGGCATTTTGTAGCCTTCTGTTGATATTCTCTCAGGCCTGAGTTATGCAGCCTTGGCTGG	chr3	144687784	144687983	emptysite1608an
>3:59852792-59852991_emptysite161494	AACCACACCATAAAAGTAGCCTCTAATTAGTTAAAAGACTACAAATTATACCATCAACGTGAGGTATGGCAAAATCTGATGGCTCTAATTATCTTAATAATCAGCAGAACCACTCTCAACCTAATAAGAGAATGAGTCATTAGTGGTAGTTTATGAAGATCACCGACATTCTCTTTGTTATGGAGTTTGTCCTTCCTGTG	chr3	59852792	59852991	emptysite161494se
>3:188386729-188386928_emptysite1648	GCATTTTAATCATTTTTTCATTCCACTAATATTTATTGAATGATCATTATTTGTAAGATCTTAGGAGACCTGTCAAAGACAAGCACGGGCTCATCAAAATCTTAAACTTGTGTATAGAGTACTAAAGAAGGAGCATGTGAACATATGATTTTCAGAAAATTGAGAAGGGAAGTGAGTGGGGAGCCCTTTGAGACTGGACA	chr3	188386729	188386928	emptysite1648an
>4:102705392-102705591_emptysite1714	AAAACTCTAAGGATAAAAACTGTGGTACATAGTAAATAATATTTCATTCCAGAATGGCTACATAATAATCTCTCATAATTTTTTTTAAATATTTACTTTTTAAAAATATTGTAGTACAATTTCATGGCAAGTATTCACTGAGTCTATATATTGAGATTCATTTATTTTCAAGTGGAATTTTTACTGTGTCTAATGATTAT	chr4	102705392	102705591	emptysite1714an
>4:106896929-106897128_emptysite1718	GTTGAACTCACTGTCAAATTATCTGAAAAGCAGACAAGTAGCAGAGAGCAGAAAGCTTAACATATTTAGCAATAAATTTAAAAATATCCATTTTTCTTTTTTAAAGAAAGCAAATGCACAGCCATGAGCTGCCCTTTCCAGCCTTATCAGTCAGAGTGTAGTCAGTGGACCAGTAGTGCAAGCACCACCTGGGAATCATG	chr4	106896929	106897128	emptysite1718an
>4:27850913-27851112_emptysite176566	AAAAGTTAGGCTTAGGAATTTAATAAGACAGTGGATGAAATATTTTCCTCACACTTCTGTATTCCTCCACCTCAAAACATGTATATCTCTCCTTTCCATTAAACATTTAAACAGTGTTTCTAACAAAAGGCAAAACGGACTGCTTATTCCCCATGTTTATGTATGCCTTGAGCAAAGATACATGATTAAGAATGGGCATA	chr4	27850913	27851112	emptysite176566se
>1:240628455-240628654_emptysite180	GACATCGAATAAACTTCCCCAGATCACCTTAATTCCACAAGACATCTAATACTCACTTCTGTCTTTACCTGGAGAGAAAGACTCACAGCTCCTAAGCTGGCTTTTCTAACCAGCCTTTGTCTAGAATCTCCACCACCTCTCTCCTCCCCACACACTCCCTACCTTATGCCTCCCTCTGTGTGTGTGTGTGTGTGTGTGTG	chr1	240628455	240628654	emptysite180an
>4:185651569-185651768_emptysite190630	GCCTGGCACTGTCATACACTGTTAATGTGAGATTACAATGTCAATCACACAAGCCACTGGAAAAAAAAACTGGAATTAGCTATCAAGAACGTTAAAGAAATGCACATGCCTTTAACATACATTTATTCTAAGACTCTAAAGAAAAGTAAACCTGTAATGTGAACTAAGTGGAGTATCATGAAATCATAAAACAATTCTTG	chr4	185651569	185651768	emptysite190630se
>5:127413785-127413984_emptysite1948	AATTTACAAATATGAATTTATATATTGTCTAGAGGAAAAGCACAGTACAATTTCAATTAATGTTTAATTCTATGACTGACTAAAATCTTTATAATATTTTTAATTAAAGAAGAAGGTGACCGGGACTTAGGTAAGAAAGCAAAATTATAACATTTACTACATAACAAGTTTTTTGTTTTTTTTTTTACATAAACAAGCTT	chr5	127413785	127413984	emptysite1948an
>1:23871335-23871534_emptysite1999	TTTGTTCCTCTCTGACAATTGCAGCAACTGGCCGCCAGAGGGGAGTCATGCACTGAAGACCTAAGCCCTTCCCAGGTGACTGGTTGACCATTCAACGGTTAAGAATTGTGCTGGGCCCTTTTATCTCTGTGCCCAAATGTGGGATCAAGGACAGATCTCACCAGTACGGAACTACAAGGATCTTTTGACTCTTGCAAAAG	chr1	23871335	23871534	emptysite1999se
>5:102552851-102553050_emptysite200380	CTTAAAATAATAAAAAGGAAAGTAGACACCATGATGTCAATATCCTGTTATATAACTTCCTTAACAAACTTGTAATTCCACATTTACCATTTCTACCCTTGAAAAGTCTCAAGATTTGGAAAATTGCTATGTATCAAATTACTTCTAAGTTTTCTCAAATGGCAAACACCCCAGGCTCTCCAGGCTAAGCATTTGAAAGT	chr5	102552851	102553050	emptysite200380se
>5:175765233-175765432_emptysite207108	AAACAAAGACAGACTGAGATACTCTTCCACATTTAAAAGAAACTAAAGCACATAAATACTACATACAAGGCATGACCCTAGGCTGGATCCTGAACAGGAGAAAAGAAGTCATAAATGGGGAGACGAGAGTTTTCCAGAAAGAAAGAACAGCATGTCCTAGAGCCTTGAGGCTCTAGGACACACTAAGTTGCTTAGTGTGA	chr5	175765233	175765432	emptysite207108se
>6:91125765-91125964_emptysite2073	TTTCCATCTAGGAATGTATCATAATTATGTTTCAATCCCCAGTTGATGAATATTTAGGTTGCTTCACTATTTTTCTATGACAATATGTCTAAAATATTATTGTGTAGTTATTCTTGTGCACTTGTATCTTAGTATTTCTAATCTGTGTATGGTGTACAAACTTCAACTTTCTGGGTGCTACTAAATTGCTCTCCAAAATG	chr6	91125765	91125964	emptysite2073an
>6:17303747-17303946_emptysite209334	GGGGGGAGGGGAGGGCAGGGGAGAAAGGAGAAGGTAAGGAGAAAATAAAGGGAAAGAGAAACAGAAGGGAAAAGGAAAAAGGGAAAGGGAAGGGAAAAGGGAAGGAGAAGGGAAGGAGAAGGGAAAAGGGAAGGCGAAGGGAAAAGGGAAGGAAAGGAATGCTACTCAGCCATAACAAAAATGAAAGCCTGTCATTTGCA	chr6	17303747	17303946	emptysite209334se
>6:131744631-131744830_emptysite2123	AAGGAGGATAGCACTGGAGGTAGAATGAACAGATGTGCAGATCTTAGGGAACGACATTTTGAGCTCCTCTGTGTGGCTGGAGATCATGGGCAATTATTATTTTAATATACGTCCCAGCCAGAGGAGGACAGGGATGTTGACTCTTTTGGTCACCATTGTTGCACACCCCCAGCTGGTTCTAGTACATTGATGCACATACT	chr6	131744631	131744830	emptysite2123an
>7:66637197-66637396_emptysite2203	TAGTATTTATTTTTTTATTATTGTTCTTTTAGTTGTTGCCCTAGTGATTGACGCAGGCATGCTTGACTTATTAAAGTCAATGTAAATTAACGTTTATATCATTTTATAAGCAATAGTACTTAGAATACTTAACTCCATTAACTCCATCCCAACTTTTATGCTGTTTTTGTTGTACATTTTACTTTTGCATATTTTTTGAA	chr7	66637197	66637396	emptysite2203an
>7:72893332-72893531_emptysite2208	GAATTTTCATCCTTTCACTGTTGGTTCCTATTCAGGGCATTTTATGCTTTTAAGTAGAAATGATACTGTTTAAAGTACTTTTGTCTTAACTCTGAGGTACATTTTCTTATAGAAGCATCAGTGAGTGTAAGAACAACATGAACACTGCTCATAGATAAAGACACCTCCTGACCTGGGCCTCAAACTCCCCTTTGTCCTCA	chr7	72893332	72893531	emptysite2208an
>7:76567124-76567323_emptysite2217	GTGTACTCTCCTCCTCCCTCCATTAGTTCTCTGATCTTCCCTTCTTCTTTTCTTCCTCATCCTACTCTGCTCCAGCCACGCAGTCTTTCTGGCTATTTCTTGAACATAGTAAACATGATCCCTCCTCTGAGCTTTGAGTTGTTTCCTTTGCCTGGGAAATTCCATCTGGAGACTTCCGGGCTTGCTCACCTATATAGGCA	chr7	76567124	76567323	emptysite2217an
>7:6391001-6391200_emptysite224576	AGCCATTCGGTTGCTGTAAACAATGGCAAGCAAAATTACCACAACGCTAAACTGGGCAAGGTAAGAAGCCTGTTGTAATGAGATGCAATGAGAGGTCAAAGAGACACATGGGAAAGCTAACAATATTTGAGGTATATCTGGGTTAATTGTTCCAAACTACAGTGCCGGCTGGGAAATCAGCCTAGGTTCCTGACCTAGCA	chr7	6391001	6391200	emptysite224576se
>7:79232045-79232244_emptysite230920	ATTCTCAATTCTACCATCTGTCAAATATCCTATCAATTATTTTCTCACCACAAATGAATAATTCTTTCTCTATTGGTCAGAAGACCACCTTCATTATAGTAATAAGAATATTCTATTCCATTGATTTATTGTTCCATCTTTTTATCTTTGTGCTAGTATCACACTGTTTTTAATCCTTAGAATTTTAGTATGGGCAGAAC	chr7	79232045	79232244	emptysite230920se
>8:4758948-4759147_emptysite239256	TCAAGTTTTCATAGAATTTAATACATAGTTGAGAATTATTTCAAAACAAAGCTACATCAATTATGTTTTTCCATCTTTGTGAGCTTAAAATTACCTCTGTAAGAATTCATATGATCTCCCCACCAAAAAAGTGAAAGAAAATGTCAGATGTTTCTTTACGTTTCCGGACACTTCTATTAGCCTTTGTCCCCATACTTCAT	chr8	4758948	4759147	emptysite239256se
>8:108357623-108357822_emptysite249081	GATTAACGTGCTAACAATGGGACATTTTTTTTTCCCACAACTCCAACTGCTAGGTAGACAGAGATTAAAAAACAACCCAAGACACAGTGTTTTAGGGGATAAAAAAATTAAACAAGACTCTGCCATGTGTTCCAGAAAAGTTATTGTAATAGAAACTTATACAAATTTCAAATATGCAATTAAGTAGGATATATTGTGTA	chr8	108357623	108357822	emptysite249081se
>1:32462313-32462512_emptysite25	TAAAGTGGGCACAACTATTGTCCTATCTCCCAGACTTAAAGGCTTACAAAGAGACTGGCATGTACTAAATTCTTTTAAAAATATTAGCAATTGTGATTTCTAATAGTTATTACTTACTAGGCATTATAAGTATTGGGCTCTTAGATGAATGAAAGATTTCAGAAGTCTCTGCTTATAACAGGGAAATTTATCAAGAGGAA	chr1	32462313	32462512	emptysite25an
>9:111382519-111382718_emptysite261029	TACATATGGCTGATGGCTACCATGCAGCACAGTTCTACAATAAAAGGAAGAAGGAAAAGGAGGAGGAGGGGAAGGAAATGGAGAAGGAGGAAAGGAGGAGAAGGAGGAGGAGATAAGAAGGAAAGAGGATAGGGGGAGGAGGAGAAGAGGAGGAAGAGAAAGAGAAGCAGAAAGAGGAAAGAGAGGAAGAAGAAGAAGAG	chr9	111382519	111382718	emptysite261029se
>10:75232280-75232479_emptysite261	CTTAAAAACAGCTCAACCCTTCACCTTTATCGGCCAAATAAGGCAAAATTAGAACTGTACTTGAGGTTAAAATCATTTTAATACTTGCTTTATTTTATTCTAAGAGTCAATGACTACTTTATTCTTATTACAGGCAAGATGACTACATCATCACAACAAAATTCAAGGTTCATCCATTTTTTCTGAAAAATAAAAGATAA	chr10	75232280	75232479	emptysite261an
>X:18336610-18336809_emptysite2753	ACTCTTCAACATTTTCTCAAGAACATAAACTACTTTGGAAATTTTTCCTCTTTTTTTATATACCAAGTATTTCCTCATAACAAATTCTTTCTGATGACTGCTTTTAACATTACTTCTGAAACCAAATCTCTCCAACTAACTTTCGAGTGATTTTTTGGCCCATCATCTTTTTCTCCAATATCAAAGGGACTAACACAGTA	chrX	18336610	18336809	emptysite2753an
>X:80842348-80842547_emptysite275400	TTCTTAATTATTAATGGGTTCCACAAGGGCAAACACCATATCCTATGCTTCCTTTTATATCCAGAGGTCTCACATAAAACTGTTTACAGATAAGGTGCTTGAAAATGATATACTGCTTTTTTTAATGATGTGCCAGATATTATATGCTTTATGTGTTTTATATCTTAACAACAAACTTATAAGTTAGGCATTATTATTAT	chrX	80842348	80842547	emptysite275400se
>1:12066179-12066378_emptysite2	GTGAAATGACAGATGCTAGTATTTTTCTCTAATACACATTAAAGTAAGTATGTAACTATTAAAAATAGACGACTTTAAAAATAACCACCTACATACGACTATTTTAAAGTTCAGATTTTAAAAACATTCATCTCTAAACCACTTGAGTTGTCACATGTACTGCCCTCTGTACACATCCCACACTCGGGGAAGCTGCCAGG	chr1	12066179	12066378	emptysite2an
>12:28417211-28417410_emptysite446	AGAAAAATCATCTCCAACTTTGCAGAGCATCTAACATAAGAAAGTTTTTGAGTTGGCTACTCATAGCACTGTATTTTATAAAAAAATTAATAATTTTTTTTGGCTAAGAAATCTCTTTTAAAAGAAATTATTCACAAGTAACTGTCTTTTATAAATGTTCATAAGGCTAGTAATGCTCTACTTTTTAGTAAACTAATAAG	chr12	28417211	28417410	emptysite446an
>12:19806108-19806307_emptysite47705	GAGAATGTTATGGAGTTCATCTTTGATTTTTTTTTTTTTAACCAGTAACTTATCATTTTTTTCCACAGTCAGAAACGTGACTGAAACATTTCTTCCTCTTAAGAGGCATTAAGAGAAAAGGATAGATTTCCTGTTTCTTTTGCAATTTTCCTCTTTAAGAAACAGAAAGAAAAAAAGATCTTATGTCCATGCTCCTGGAA	chr12	19806108	19806307	emptysite47705se
>12:47145489-47145688_emptysite50352	CTGATTACCTATGAGGAAAAAAAGTATGCTCAATCTTGATACCATATTCAAAAATAAATTACAGATAAAGTCCTAAATTTTTTTTAAAGTTTAAAACAATGTATTTATTTCCTTGGGCTTGGAAGAAAAATTAAAGTAGAAAAATGATGAATTAGACCACACCAAAATAAAAAGCTACTGTATGAAAAAAAGACATTTTA	chr12	47145489	47145688	emptysite50352se
>12:93812216-93812415_emptysite512	TATCTGTAAGCCCTGTGAATTTTACTACATGATTTTGTATAACATAACATTCTTAGAAACATATAATGTCTCATTATAGTAAAACTGACTGCCTATTTTCTAGCTGGGATTAGAAATAGAACCAAAGTTTTGCTCAAGCTCCCCATTACACTACTTCCTTACAAATCATAAGGCCACCTAGAGATACACTAAGATAAAAA	chr12	93812216	93812415	emptysite512an
>12:133183388-133183587_emptysite554	GTTGGCTTATTTCACTAAGTGCCATTTAAGGTTCCTCTGTGGCTTTTCGTGGCATAATGACTCATTTCTTTTTAGCACTGCATGGAAAATGGATTTTTTTTAACACATCGAGGCAAAACGTGAAAAATGGATTTTGAAGAAGACTTTTCCCAGCGGACAGTGGTTCCCCTGATGAATTTGAACGTGAGCACCTGCTGTGA	chr12	133183388	133183587	emptysite554an
>12:126686218-126686417_emptysite58935	TATAACATAATTTAGCTTTCTCTGTATGAACATTTTTTATTGTTTCTGATATTTTGCAATTACAAGCAATGGTGCAGTGAATAAACTGCACCTTTTAAAAATATACTTTTGGAGGTGTATTTTCAGGGTGGATTTCTAAAAGTAAGATTGTTGGGCCAAAAGGTAAGAGAATATGAAGTTTTGCCAAGTATTGCCAAATT	chr12	126686218	126686417	emptysite58935se
>13:22489696-22489895_emptysite60000	TGTCAGTTTTCTTTGCTATTTGATAAATTTGGAAGTAATGCAAATGTTTTACTACAGACAGAAACCCAGAAAGAATTTGTGTTAAGTTGGCTGATAAAAATTCTGATGACAAAGGTGGTAGCTACTACACTAACCTGTTTACCTATCTATCCAACATCCATCCATCCACCCATCATCCATCCATCCAGCCATCCATCCAT	chr13	22489696	22489895	emptysite60000se
>13:39033499-39033698_emptysite61871	AGGTGTGCTCAATGGATCTGGAGCACCAGCTCTGGAGTAGCTCATTTTTATATTTGTATTTTAAATAAAACCTCTACATTCCTCAGCCCTTTCAAACATATTTATTTGAAAAAACAAAATAAATTGCTAATGATTTCCTTTTCTTTCTTCCATAGAATATGACATTAGAGAATAAATATCTACATATTCATATGGGCTTT	chr13	39033499	39033698	emptysite61871se
>13:61734387-61734586_emptysite64429	TAGTGGGTGAGAGTTTAATGAGCAAATGTTAAATTGTCAAAGTGTAGAAGAGAATAAGAATAAGAAAATAGGAGGAGAGGCAATAGATTTCTTCCCTTAAGAGTTTGGGGAAAAAAGAGAAAAAGTAGAAGCCATTTAGGATTTACTGCACTTTTTGCTTATTTATTCTTTCTGGTTTGAGGTTAGCATATATTTTGGCA	chr13	61734387	61734586	emptysite64429se
>14:39508436-39508635_emptysite722	AGATTAAACTTTGAAATGTATAGGTCACTAAGTGTTACAAATAAATAATAAATGCACCTCTTCTCTCCAAATCATACATCCAAAATAACAAATACATTGTTGAGTCCAAAACTCAGCATATAAAAATTATGTGTGCAACAATTATGACAAGGTTGGTGTGAAATTACTAAACACTTGGTCAGAAGTTCAAAATCCCAAAT	chr14	39508436	39508635	emptysite722an
>14:92619319-92619518_emptysite786	GCAATGTACGAATGTACTTTTTTTTTACACATTTGTGATTGTTTCAGTAGGATAAATTCCTAGAAGTAGAAATACTGTGTCAAATGTCAAATTTTATTTTTAGATGTTAGCAAATTGCCTTTTAACATAGTTGCACTAATTTTCCAACAGATAATGGAAGAAGGTACTCTTTCCCCATGTATGGCATTGCCAATCTCATA	chr14	92619319	92619518	emptysite786an
>15:44676200-44676399_emptysite82822	ATTCAGATTTATCACAGTTTTCCTCTTATATTGTCGTTCCTGATATAAGACTTTCTTATGCTTTATCATGCAAAAGTTTTTTTAATTAAAAATAATTTTTTGTTTTGGTAAGTTACACGTAAAATTCACCAAAATGTACAATTCAGTGGCATTTAGTGCATTCACAAAGTTGTACAAACTATCACCACTCTAGTTCCAGA	chr15	44676200	44676399	emptysite82822se
>15:47095141-47095340_emptysite830	TTTCTATCCATATGCTATAAATAGAACACGATGGATTGTGTTAATTACTTTGTTTTCAGAAAAAGTGATTCATTTTTACCAAGTACTTAGATTTACTTACCTTTCTGGTCTTTCAAATCTTATTCAGACTCTCTTCAGCAGTGAAATCAGTGTCTAATACTCTGATATTATCTTTTGTATAATAGTGTGTCCTGGCAAAG	chr15	47095141	47095340	emptysite830an
>15:66766348-66766547_emptysite85297	TGTGTGCCAATGAAAAGCAAATCCTAAGCTCCTGCAACATCATCTCATGTTTAATTGTCAGGGTTTGTGGGCCCTCTGGGTCAGGGGATGAGCAGTGAATTGGCAGAGAGGGGTGTAGGGAGGGTAGAGAAGGAGAGCATTTCAAAACTAATGAGGCTTGGAAGGGAAGGAAGAAAAGAAACTTAAAATGCAGTTTCTGG	chr15	66766348	66766547	emptysite85297se
>15:87952680-87952879_emptysite87617	ACAAGCAGTCACTTCTTACTTCCCCATCTGCCTTGAGTAGTCATTGTACTTTTACATTTTGTCTTCTGTTCTTACCGGTTTAAAACCCAGTTTAGTTGCTAAAGAATTCCACAGCAAAATAAGTAAGAAATACATCTCTCTTCCTCCTACCACCTATTAAAATCACATCACCAGCCAGGGAATGAGCCTAAAGCCTGTTA	chr15	87952680	87952879	emptysite87617se
>16:3839791-3839990_emptysite89634	ACATTCTGACTAGTAGAAAACCTGTGGTTTACCACTTGAGAGAGCATGCACAGAATCAATTTTCACAACACTCAGGCCGTTATAAGGATGGTTTAAAAAAAAAAAACCACATACGCTTCTTTTTTCTTTTAAAACAAAAACCACATAAGTGTTTCTTAAAAAGAGAAATCACCAAAGTTTACAACTGTCATGGTAGTATG	chr16	3839791	3839990	emptysite89634se
>1:119080604-119080803_emptysite89	ACATGTTCAGTAGAGTAAATATGCTTAAGATGGCCAATTTCAAGCTACCAAAGATTTAACGACCAGCTTAAAAGATTCTTTAATATTAGCAACCAGCTTTTATAAGCTGGTGTGAGCCAGCTCCAGCATGCCACTGTGTAAATCCAATCCCAGAAAAAATTAATTCACTTTCCCCAGATCTTCTAATGCTTTCTAGTAGG	chr1	119080604	119080803	emptysite89an
>17:13045055-13045254_emptysite920	AGTGTTGCTCCACTACACCCTCAAATAGTATTTTTAAGGCTCAAATTTTTATTGTAGACATAACTTTTAGATTTTGGACTATTAGAAGGGCCGAATCTTTCAAACAACTCTGGCTGCATTTGGATAGCAAAGACTTCTATGTCATTGAGTAATTAAGCCATGCATTCTTGTGCAGGATTATATGATAACCATTCATAACT	chr17	13045055	13045254	emptysite920an
>17:74046715-74046914_emptysite968	CACGCACGCCACACCAGATATCATTTTAATTGTTACTGTTCTCTACCATATAATGGTTTCTCATAGCCTTAGTCATTCATTATTCATATGGAAAGGGGAGTTCTATTTTTAAAAGCAAACATGCTGAAAAAGCTGTCTGCATAACTGATCTGAGACTTAGCAAAGGCTTTACGTCTCTTCCCAGCACAGCTTCCTGCTAC	chr17	74046715	74046914	emptysite968an
