# Supplementary material for: Impact of non-LTR retrotransposons in the differentiation and evolution of anatomically modern humans
Source: Mob DNA. 2018 Aug 15;9:28. doi: 10.1186/s13100-018-0133-4 (PMC6094920; doi:10.1186/s13100-018-0133-4)
Supplement: Supplementary file 4 — List of all identified and validated HD-specific RIs. (XLS 63 kb) [file 13100_2018_133_MOESM4_ESM.xls]

## Sheet: HD-specific RIs 3' portions
NAME	SEQUENCE	CODE
>assembled_fs_3prime_emptysite26929	TAAAATGCACAATGTGCACATGTACCCTAAAACTTAGAGTATAATAAAAAAAAAAAAAAAAAAAAAAAAAAAAAAAGAAAAGTATACTAGATAAAATAAAGTCACCAAAATTATGCTTTCT	emptysite26929se
>assembled_fs_3prime_emptysite28327	TGCACTCCAGCCTGGGTGACAGAGCGAGACTCCTTCTCAAAAAAAAAAAAAAAAAAAATTCATTTTAATTGTGTAGTGATGTGCTTCAATTATTTTTTAT	emptysite28327se
>assembled_fs_3prime_emptysite34866	CTTGCAGTGAGCCGAGATCCCGCCACTGCACTCCAGCCTGGGCGACAGAGCGAGACTCCGTCTCAAAAAAAAAAAAAAAATATCTTGTAATACCTGGTTTAAACAGTTCTTCATTCATATGCTAGTAATTTTTGCTTGTT	emptysite34866se
>assembled_fs_3prime_emptysite3694	CTGAGATCCCGCCACTGCACTCCAGCCTGGGCGACAGAGCGAGACTCCGTCTCAAAAAAAAAAAAAAAAAAAAAATATACATATATTACACATAATTGTGTAATTTACAACTATAATATAGA	emptysite3694se
>assembled_fs_3prime_emptysite38695	GCTTGCAGTGAGCCGAGATCCCGCCACTGCACTCCAGCCTGGGCGACAGAGCGAGACTCCGTCTCAAAAAAAAAAAAAAAAAAAAAAAAAGAAAGTGATTTTTCATCTGACCAGTGGTTATACTCTATCGATGGAAATTAG	emptysite38695se
>assembled_fs_3prime_emptysite41038	TGAGCCGAGATCGCGCCACTGCACTCCAACCTGGGCGACAGAGCGAGACTCTGTCTCAAAAAAAAAAAAAAAAAAACACAATCACGATATGAAAATCAAGCTGCTTTTATTTTTGTTTCAGAGACTTATTTGACATTTAT	emptysite41038se
>assembled_fs_3prime_emptysite41117	TGAGTCGAGATCGCGCCACTGCACTCCAGCCTGGGCGACAGAGCGAAACTCCGTCTCAAAAAAAAAAAAAAAAAAAAAAAAAA	emptysite41117se
>assembled_fs_3prime_emptysite44061	TGGCACATGTATACATATGTAACTAACCTGCACAATGTGCACATGTACCCTAAAACTTAGAGTATAATAAAAAAAAAAAAGAAATAACATATTGACTACAGGGAAAGAAGAATTTACATGATGGCAGACTCATCTGAAATT	emptysite44061se
>assembled_fs_3prime_emptysite45947	ATCCCGCCACTGCACTCCAGCCTGGGCGACAGAGCGAGACTCCGTCTCAAAAAAAAAAAAAAAAAAAAAAAAACATTTTCCTATACACTGTGAAAGATTAAATAATAATATCCAAT	emptysite45947se
>assembled_fs_3prime_emptysite46215	TTAACCTGCACAATGTGCACATGTACCCTAAAACTTAGAGTATAATAAAAAAAAAAAAAAAAAAAAAAAAAAAAAATGAATAAATATAAAACTGCATGGTGCTACTTAAAATTTTTTGTGAGATGTTGGTTG	emptysite46215se
>assembled_fs_3prime_emptysite55366	ACTGCACTCCAGCCTGGGCGACAGCGAGACTCCGTCTCAAAAAAAAAAAAAAAAAAAAAAAAAAAAAATGTTCAAGTGTCTATCAATTTTACTTTCACGAAAGAAATCTAACTCTGCTTT	emptysite55366se
>assembled_fs_3prime_emptysite56312	GCTTGCAGTGAGCCGAGATCCCGCCACTGCACTCCAGCCTGGGCGACAGAGCGAGACTCCGTCTCAAAAAAAAAAAAAAAAAAACTTTGACCACTGTGGGTGGCTACATTTCACCTCACATTCATGAATTCATCAGTTAGT	emptysite56312se
>assembled_fs_3prime_emptysite6894	GAGCCGAGATTGCGCCATTGCAGTCCGTAGTCCGGCCTGGGCAACAGAGCGAGACTCCGTCTCAAAAAAAAAAAAAAGTTTATGTTATATTTAGACAGTTTATTACTTAGCAAAATAAAATGAGCAAAAATGCCAGATA	emptysite6894se
>assembled_fs_3prime_emptysite108	AGCCTAGATTCAGGTGACAAGAACAGAATATGGGCTTTTCTTTTTTTTTTTTTTTTTTTTTGAGACGGAGTCTCGCTCTGTCGCCCAGGCTGGAGTGCAGTGGCGCGATCTCGGCTCACTGCAAGCTCC	emptysite108an
>assembled_fs_3prime_emptysite11452	ATCTCTATTTTCATTTTTTCACACCCCTTTGATTAACACTGTGATAAGTGCATATTACACATTTTTTTTTTTTTTTTTTTTTTTTTTTGAGACGGAGTCTCGCTCTGTCGCCCAGGCTGGAGT	emptysite11452an
>assembled_fs_3prime_emptysite11766	TATGAAAATATAATTTCACAGAAATGTAAGATTTTTTTTTTTTTTTTTTTTTTTTTGAGACGGAGTCTCGCTCTGTCGCCCAGGCTGGAGT	emptysite11766an
>assembled_fs_3prime_emptysite22086	TACTTACCACTAAAGTATGTTACCATCTGTTGCATTGTATATTGCCCGAATGCACAGACAGTACTTTTTTTTTTTTTTTTTTTTTTTTTTTTTTTTGAGACGGAGTCTCGCTCTGTCGCCCAGGCTGGAGT	emptysite22086an
>assembled_fs_3prime_emptysite22583	AATATTCCAGTTAGAGTTAAAAAGTCAATATGAAAAATCTATTTTGCTTTGACTTTTTTTTTTTTTTTTTTTTTTTTTTTTTTTTTTTGAGACGGAGTCTCGCTCTGTCGCCCAGGCTGGAGTGCAGT	emptysite22583an
>assembled_fs_3prime_emptysite22898	TTTTTTTTTTGTACAAAGAGGTAACTAGCAAAAGGGATTTTTTTTTTTTTTTTTTTTGAGACGGAGTCTCGCTCTGTCGCCCAGGCTGGACTGCAGTGGCGGGATATCGGCTC	emptysite22898an
>assembled_fs_3prime_emptysite3485	GATCCTAGAGATAATACTATTACTCTCTCCTTATGGTTCTGAAAGTATCTGCTTTTCTTTTTTTTTTTTTTTTTTTGAGACGGAGTCTCGCTCTGTCGCCCAGGCTGGAGTGCAGTGGCGCTATCTCGGCTCACT	emptysite3485an
>assembled_fs_3prime_emptysite35606	AGCATTTGAAATCAGATTTGAAGGATAAAATGAATTCTTTTTTTTTTTTTTTTTGAGACGGAGTCTCGCTCTGTCGCCCAGGCTGGAGT	emptysite35606an
>assembled_fs_3prime_emptysite3581	TCTAGCAGCCCATCACCACAGCTTAAAGTGTTTTCTTCAAAATTAGATTCCTTTTTCTTTTTTTTTTTTTTTTTTTTTTTTTTTTTTTTTTTGAGACGGAGTCTCGCTCTGTCGCCCAGGCTGGAGT	emptysite3581an
>assembled_fs_3prime_emptysite4330	TACCAAAGATTTAACGACCAGCTTAAAAGATTCTTTAATATTAGCAACCAGTTTTTTTTTTTTTTTTTTTTTTTTTTTTTTTTTGAGACGGAGTCTCGCTCTGTCGCCCAGGCTGGAGTGCAGTGGT	emptysite4330an
>assembled_fs_3prime_emptysite4501	TTTTTTTTTTTTTTTTTTTTTTTGAGAGGGAGTCTCGCTCTGTCGCCCAGGCTGGAGTGCAGTGGCGGGATCTCGGCTCACT	emptysite4501an
>assembled_fs_3prime_emptysite46356	TACTTGCTATAAAACACCCTTTTGAGCCTACGTGTTGTTTTTTTTTTTTTTTTTTTTTTTTTTTTTTTTTTTTTTGAGACGGAGTCTCGCTCTGTCGCCCAGGCTGGAGTGCAGT	emptysite46356an
>assembled_fs_3prime_emptysite4788	TGATCTATCAAGAAATACAAAGATATGAATGAATTTTTTTTTTTTTTTTTGAGGCGGAGTTTCGCTCTGTCGCCCAGGCTGGAGTGCAGTGGCGC	emptysite4788an
>assembled_fs_3prime_emptysite49664	TCTATACGTATGGTTTTTATTTTTTATAATTGCCAAGTTGTCTTCCCCAGAGACTGTAGCATTTTTTTTTTTTTAATTTTTTATTTTTTTTTTATTATACTCTAAGTTTTAGGGTACATGTGCACATTGTGT	emptysite49664an
>assembled_fs_3prime_emptysite58919	CCCAATCCTAAGAAAGAGAATGCACTGCATACAAGATTTTTTTTTTTTTTTTTTTTTTTGAGACGGAGTCTCGCTCTGTCGCCCAGGCTGGAGTGCAGTGGCGGGATCTCGGCTCACTGCAAGCTCCGCCTCCCGG	emptysite58919an
>assembled_fs_3prime_emptysite59406	TGTTTTCGGAATGAAATGCAAAATATTAGAAAGTTCAAATAAAGGGGATAAGGTCTAATTTGTGATTTTTTTTTTTTTTTTTTTTTTTTTTTTTTTTTTTTGAGACGGAGTCTCACTCTGTCGCCCAGGCTGGAGTGCAGT	emptysite59406an
>assembled_fs_3prime_emptysite63053	GAGCAGAAAGCTTAACATATTTAGCAATAAATTTAAAAATATCCATTTTTTTTTTTTTTTTTTTTTTTTTTTTTTTTTTGAGACGGAGTCTCGCTCTGTCGCCCAGGCTGGAGTGCAGTGGCGGGATCTCGGCTCAC	emptysite63053an
>assembled_fs_3prime_emptysite64858	ACTCACCAACACCCTTAAGAAATTTCAAAACCCTACTTTCTACTTCTGCGCTATCTGAATGCGTTTCGTCATGGTCATCCCTTCTTTTTTTTTTGAGACGGAGTCTCGCTCTGTCGCCCAGGCTGGAGTGCA	emptysite64858an
>assembled_fs_3prime_emptysite69003	GAAATGGTTAAAACAATATTTGGAAAAAAATTTAGAGCTTTACTTGTCTTTATTCTTTTTTTTTTTTTTTTTTTTTTTTTTTTTTTTTTTTGAGACGGAGTCTCGCTCTGTCGCCCAGGCTGGAGTGCAGT	emptysite69003an
>assembled_fs_3prime_emptysite72867	ATATTTAGGTTGCTTCACTATTTTTCTATGACAATATGTCTAAAATATTATTATTATTATTATTATTATTTTCTTTTATTTTATTTTTTATTTTTTTTTTGAGACGGAGTCTCGCTCTGTCGCCCAGGCCGGACTGC	emptysite72867an
>assembled_fs_3prime_emptysite74979	TCCTAGATATTGGAATTATCAAGCAAAATCTCTTTTTTTTTTTTTTTTTTTTTGAGACGGAGTCTCGCTCTGTCGCCCAGGCTG	emptysite74979an
>assembled_fs_3prime_emptysite81726	ATTGAACAAAATCTGGTTTCTTAAGTATATATGGGCTTCTCTTTTTTTTTTTTTTTTTTTTTTTTTTTTTTTTTTTATTATACTCTAAGTTTTAGGGTACATGTGCACATTGTGCAGGTTAGTTACAT	emptysite81726an
>assembled_fs_3prime_emptysite8410	CCATATATTACACTGATTGCTAAAGCTCTAGTCTCTTTTACAATATTTTTTTTTTTTTTTTTTTTTTTTTTTTATTATACTCTAAGTTTTAGGGTACATGTGCACATTGTGCAGGTTAGTTACATATGTAT	emptysite8410an
>assembled_fs_3prime_emptysite85793	TCCAGAGAGGAATGCATCTCTGCCAACATCTTTTTTTTTTTTTTTTTTTTTTTTTGAGACGGAGTCTCGCTCTGTCGCCCAGGCTGGAGTGCAGTGGC	emptysite85793an
>assembled_fs_3prime_emptysite86008	CTGCTTCTGGAATGCATTTCTTTCCCTTCCATCTCCCTTCTTTTCTTTCTGGTGAACTCTTTTTTTTTTTTTTTTTGGTTAACTTTTTTTTTTTTTTTTTTTTTTTTTTTGAGACGGAGTCTCGCTCTGTCGCCCAGGCCA	emptysite86008an

## Sheet: HD-specific RIs 5' portions
NAME	SEQUENCE	CODE
>assembled_fs_5prime_emptysite26929	AGCTGTTCCTATTCGGCCATCTTGGCTCCTCCCCTCTAGTATACTTTTCTACCATTCTTGAATGCTTTGTATAAGGAATAAGCTATTTTCCAAAGCATTTGGTGCCAAAAAGTTTTATAAACTCTCTGCATTTGTGTTCTTAAATTATTAGGTGCAATAAGAAATTTATTTTCCTAAGTGTCCAGCATATGGAAGAGTTACACATA	emptysite26929se
>assembled_fs_5prime_emptysite28327	AAGTGCTGGGATTACAGGCGTGAGCCACCGCGCCCGGCCTAAAATGAAATTTAAGGCAATAAACCAACATATAAAAAATACCACTGAGGAACACATAAAACAATCACAATAAAAGTAGTAACTTCATTTTTAATAAATAATTTTAAATATAAATTAAACTACTTAATAGAAAAAAATATAATCTCAGGACTTTGAGAGGTTAAGATGGGCT	emptysite28327se
>assembled_fs_5prime_emptysite34866	TCTCCCCCGCTGATATGCAGAATTGTCTTTGTCATATACCAGCTGCCAGTAAAATTTGGGTTTACTTTGTAACGCTTTTTTTCTGTTTCACTGGGTTTCTGTATTTGAGGGCTTTTATTATACCTAAAAAATATCTTGTAGGCCGGGCGCGGTGGCTCACGCCTGTAATCCCAGCACTTTG	emptysite34866se
>assembled_fs_5prime_emptysite3694	TCTCGATCTCCTGACCTCGTGATCCGCCCGCCTCGGCCTCCCAAAGTGCTGGGATTATACATATATATATTCTAGCAAGAGACATGAGGCTTTTTGGATCACAGAGAAGGATGGTTTATTACAGCAAAATGCAGCAGCCATAGCAATACCTTAGCACTAGTTTCTGTTTATTATTATTTTTTTTTTGTGATGGAGTCTCACTCTGTCACCCAGGCTG	emptysite3694se
>assembled_fs_5prime_emptysite38695	ATTACAGGCGTGAGCCACCGCGCCCGGCCGAAAAATCACTTTCTAATACAATGTATGGGCAAATATCATTTTTCCAGGACAATCTGTTTTCTTGAAATCATTTATCGAAAAGATACTGAAATTCACACATCTGCCTATTCAACATTAGAGGAAAATTATATTTTGTTTAATGCCATATGTAAGCATGATAAAGTTTGAA	emptysite38695se
>assembled_fs_5prime_emptysite41038	TCAAAGTGTAAAGTCACATCAACCTGTCCGCAATACTCAGAACACATGGCCAACCATGAATTTCTACTTGGGCACATGACGCCTCTGAGCCATTGATTTTCTAGGGTCGTTTAAAACTTATGGCCATTTAATTACATTTAAAACACAATCACGGCCGGGCGCGGTGGCTCACGCCTGTAATCCCAG	emptysite41038se
>assembled_fs_5prime_emptysite41117	CAAAGTGCTGGGATTACAGGCGTGAGCCACCGCGCCCGGCCCACTTCTTATCCTTAACAGGCCCAATGTTACTTGTCCCTTTCTCTGGGTTTGTTAGAGATGCCTGCTGTCTTACAAGTAGTTTGCTTATCTTTAATGGTCATAAATTATATCTGGCAAGGGTTTAAAATCAGAACATTTGTATCTGTTCAAGCACTAGAGGAC	emptysite41117se
>assembled_fs_5prime_emptysite44061	TTTTCATTGATGAAATATGTAAACTACAGATTCAAGATGCTGACTGAACCTCAAATGAGAAACACAAAATACCCATGCCAAGACACAAACATCAGTATTAAACTTCTAAAAACAAAAGACCAAAAGAGAATCCAGATAGCAAACAGAAAGAATGGGAGACTTTAACACCCCACTGTCAACATTAGACAGATCAACGAGACAGAAAGTCAA	emptysite44061se
>assembled_fs_5prime_emptysite45947	TGTTTTACCTCACAAGTAATCCAAGAAACACACATTACAACAAAAACAAAACATTTTCCTTCACGCCTGTAATCCCAGCACTTTGGGAGGCCGA	emptysite45947se
>assembled_fs_5prime_emptysite46215	TGGAACAAAATATACATAAATTAAATTTTACTACCTTAATAATTATTGTGTACAATTCTGTAGTATTAAGTGCATTAGTATTGTTGTACAACCATCACCATTCTCTATCTCTTGAACTTGACTAGATGCTTTGAAAAACAGGCAACCTACAACATGGGAGAAAATTTTCGCAACCTACTCATCTGACAAAGGGCTAATATCCAGAATCTACAATGAACTCA	emptysite46215se
>assembled_fs_5prime_emptysite55366	TGATCCGCCCGCCTCGGCCTCCCAAAGTGCTGGGATTACAGGCGTGAGTGAACATTTCTTTAGAAAGTTACTGTATCAAAGAAAATTTTAAAAGGTTTTTAAAAGATTTTACCCATTTTACTGAAAAAAGTTTCTCTTCTTTTGAATTGATTCTTAATTTATTTCACATATGAAGCATCTTGTAAAGGTTTTATTTAGGGCAGTAAGGAACCATTTTAGTATTTTTAAT	emptysite55366se
>assembled_fs_5prime_emptysite56312	ACGTGAAATTTTCTAGTACTGGAGTTACTAGATGACCAGTCCTATTGTACCAACTTTTTGGCTTTAAGATTCCATTTGCATATTGTTTCTGCCTTCTCCAAAGGCTTTGAACGTGCATTTAGACCAAAATATTAAAACTTTGGGCCGGGCGCGGTGGCTCACGCCTGTAATCCCAGCACTTTGGGA	emptysite56312se
>assembled_fs_5prime_emptysite6894	GGGATTACAGGCGTGAGCCACCGCGCCCGGCCAACTTTTTTTTTTTAACCAGTCAAATGTGTCAGGCTTTGATTGCTAGAACTTTGGCTTGTTTTCGTTTTTCAGCAATTATGAATGGAGCTGTGTTTATATTCATGTACATATCTTTCTGTGAACATAAATTTTATTTTTCTAAAGTAAATTCCCAGGAATAGTATTGCTGAGGCATATGGGAAGTGTAAACAAGA	emptysite6894se
>assembled_fs_5prime_emptysite108	TGCTGGGATTACAGGCGTGAGCCACCGCGCCCGGCCGAATATGGGCTTTTCATACCACACACATATATTTCCTATTTCTCAGGAATGGTGCTGTGTCATTACTATGCACAAAATCGGATTCTTCAAGAAAATTGTTTTTTAGGCCGAGCATGGTGGCTCACGCCTGTAATCCCAGCACTTTGGGAGGCCATGGCAGGTGGATCACG	emptysite108an
>assembled_fs_5prime_emptysite11452	CCAAAGTGCTGGGATTACAGGCGTGAGCCACCGCGCCCGGCCGCATATTACACATTTTAAGAACCTCAGTTTAGTTAAAAATAACTGATGAAAGTCCCTCCTTTGGAGGTGTCCTTTTAATCCTCTTTTTGAATAGGCCACCACTAGAGAGCTGGTGCAGATGGAACAGTCAGGATTAATTTATTTTTCTCAGAAGAAACAACAGGTTAAAATTGTGTGTGTGCAT	emptysite11452an
>assembled_fs_5prime_emptysite11766	TGTCATGCATTTTCTGGCTCTGAAATCACAAAAATAATACTCATAGATGCAAATAAAATTATGCTACTGTAATTGTTTTCTAGTTTAGTTAGGTATTGTATATCAGCTTAGAAGTAAATTAAGCTGTATCTTTTCCTGCTTTATGTAATCAAACAAAAATGCACAAGATAAAAATCTTACATTTCTGGCCGGGCGCGGTGGCTCACGCCTGTAATCCCAG	emptysite11766an
>assembled_fs_5prime_emptysite22086	TCTATTTTCTTTAATTTATTAGGAGAGTCTATGATTCAGAGGCTTTCAGTTTAGGATCATAATTGTTCCAGGGACTAACTTTCAATAAGGATCTAATTTTCAATGAGAAGAGAATCAATGAATCAATTGGACTTGTATAACATTGTAGGGGACACAAAAGTGGTGACAAAAAAAAGTAGGCCGGGCGCGGTGGCTCACGCCTGTAATCCCAGCACTTTGGGA	emptysite22086an
>assembled_fs_5prime_emptysite22583	GCCTCGGCCTCCCAAAGTGCTGGGATTACAGGCGTGAGCCACCGCGCCCGGCCTGCTTTGACTTTTTAAATGTACTTTTAAAAACTTTCCAAGGGTGAATTTTAAGAATAGTGAAAAAGAATTGTTTATTATTACATACATGAGAAAAACATTTTTATTGCTCAGTATAGCTTACTGATATTTACTTCGCTGTGTTTTACTCTCCTTCAAGAGTATTG	emptysite22583an
>assembled_fs_5prime_emptysite22898	CTCCCTGGTAGCTCCAACTAAAGACCCCCCCTTAATCTTCTTCTAATTCCCCTACTCATGCCCATCCTTATAGGAGGTAGGCCCTTCATATAGACTGATTGGAAGTGTACCAAAAATCATTTACTTAAAAAAAATCCCGGCCGGGCGCGGTGGCTCACGCCTGTAATCCCAGCACTTTGGGAGGC	emptysite22898an
>assembled_fs_5prime_emptysite3485	CCTCCCAAAGTGCTGGGATTACAGGCGTGAGCCACCGCGCCCGGCCGTATCTGCTTTTCTTAATAAGCAACATCCTACCTAGTAACCACTTTCAGTGAGAGAAAGAGATTTCATTGACAGAAAAATATGTAATAAACCTTGAATATGGAGAATGCATATTAAGGCTGAATATTTTATTCTCAATGAGTATTTTTTTTATGAACTCAATCTCTGAAGACCCAAGTGGGAAGGTTGTTCAATTCCAGGA	emptysite3485an
>assembled_fs_5prime_emptysite35606	TTGGTTATAAAGGATGCCAACCTTAGTTGATTTGAGCTCCTGGATTGAATTAGTCCTGGTTGCATAATTGACTTTGATATGTGGACTTTGGGTTCGAATTAGGTTTAATAAGATTTAACTGCTTCAAAGGGCTTTATAAGAATTCAGGCCGGGCGCGGTGGCTCACGCCTGTAATCCCAGCACTTTGGGA	emptysite35606an
>assembled_fs_5prime_emptysite3581	AAATAACAAGTTATTTATAATACTTACTATTTAACCAGAAAAATACGTTAATCAGATTCATGAAGGTAAAGCACAGAACAACTCTAAGTTATTTTATAACTATGATAGTAATACAAGCTCAAAAATATTTACCGAATGTAGAATTAGAAAAAGGAATCTGGCCGGGCGCGGTGGCTCACGCCTGTAAT	emptysite3581an
>assembled_fs_5prime_emptysite4330	GTGATAGGATAGCAGAGAACATCTCTGGGGTATAATAATCAATCCTTTATGTACCAGTATATAAAGCACCTACTAGAAAGCATTAGAAGATCTGGGGAAAGTGAATTAATTTTTTCTGGGATTGGATTTACACAGTGGCATGCTGGAGCTGGCTCACACCAGCTTATAAAAGCTGGTTGCGGCCGGGCGCGGTGGCTCACGCCTGTAATCCC	emptysite4330an
>assembled_fs_5prime_emptysite4501	TGATCCGCCCGCCTCGGCCTCCCAAAGTGCTGGGATTACAGGCGTGAGCCACCGCGCCCGGCCGGTTTACCATTTTTTACAGTTCCCGTAAGCCATGTTTTCTTCTCGCTTCTACAGTTCTTCCAGGATTGAGTTTCAGGAGCTGGTCAGCAGTCCAGGCTAGTTCAACATCCTGGTTCAAAATCGTTTGTCTGGTTTTGCTACTAG	emptysite4501an
>assembled_fs_5prime_emptysite46356	AAAGAGAAGGTTATATTTAATCTGAGCTACAAAGAACTGTCTTAAGTAAATTACACATAAGACAGTTGGAAGAGGAGTGTACCCATAGGGGATGTTAAATGCAAATGCACAGAAATGAGAGAAAAGTGGCTCACGCCTGTAATCCCAGCACTTTGGGAGGCCGAGGCGGGCGGATCACGA	emptysite46356an
>assembled_fs_5prime_emptysite4788	GATTACAGGCGTGAGCCACCGCGCCCGGCCGATATGAATGAATTTTAAATGCAAACTGGTAGGTTTAAAAAAAGTCAGTCTCAAAGGCTACACACTGTTTCTAAAATGGTTCCATTTATATGATTTCTGTAAAATGCAAAATTACACATCCAAAAAGCACAACAAACTCCAAGTTCAATGAATTCAATGACACCCA	emptysite4788an
>assembled_fs_5prime_emptysite49664	TTTGGTTTTTTGTTCTTGCGATAGTTTACTGAGAATGATGGTTTCCAATTTCATCCATTTTTTTAATGACTATTTACTTTTCAATTTCTCATCAAACAAAAACACCCA	emptysite49664an
>assembled_fs_5prime_emptysite58919	ACTAACAAAGATTGAAAACTAATAGCCAACTGCTTTTTGAACAATTGCTTCTTATTAGTATTAGAATTTCTGAGTTTCAGTATATACCATGCATGTAAAGAGTGGTTGGTTTATCAATCAATCTTTTGTAACTTTTCCGTTTTTGAAATCTTGTGGCCGGGCGCGGTGGCTCACGCCTGTAATCCCAGCACTTTGGGAGGCCGA	emptysite58919an
>assembled_fs_5prime_emptysite59406	ATTTAATTTTATATTTCTCTCTATCTACATTGTTTCATCTTAATACAAACAGTCTGGTCGCAGTTGTTTGGACCAGGCTTCCAACAGTCTCCTGATTTTCTTCATTCTACCTTTTCACACCTATCATCTATACACAGCAGAGAGAATATGCCTTTTAAATCACAAATTAGGGCCGGGCGCGGTGGCTCACGCCTGTAATCCCAG	emptysite59406an
>assembled_fs_5prime_emptysite63053	TAAGAATCTTGTTATAAGTGGATTTTACTTCATTAGGCCTAAGGTGGGCCCATGATTCCCAGGTGGTGCTTGCACTACTGGTCCACTGACTACACTCTGACTGATAAGGCTGGAAAGGGCAGCTCATGGCTGTGCATTTGCTTTCTTTAAAAAAGAAAAATGGGCCGGGCGCGGTGGCTCACGCCTGTAATCCCAGCACTTT	emptysite63053an
>assembled_fs_5prime_emptysite64858	ACACACCCCTACACCACACACACACTCATTACATCAACAAATAAAAATTAAGCACTTTCTGTATTCTAGGCTCTGTGCAGGTAAAGGATAATGAAAAACAACTTGTGCCCTGAAGGGCTGATAGCACAAAGAGGTGAGAGGCATGTAAAAAATCATTTTTAAAGAAGGGATGACCATGGGCCGGGCGCGGTGAATCACGCCTGTAATCCCAG	emptysite64858an
>assembled_fs_5prime_emptysite69003	CCTCCCAAAGTGCTGGGATTACAGGCGTGAGCCACCGCGCCCGGCCACTTGTCTTTATTCTTAATAAAATAAAAGAACATTCACTATGTTCCCACATCATATAAGATAAGAAAATTAGTTTTTGAAAAACTACAGAAGAATTGGAAACTATAAACATGATAAAATAAACAAGGTGATTACATAACAGAGAAAACTAAAACAAGTAATTAATATAAC	emptysite69003an
>assembled_fs_5prime_emptysite72867	TATTGGGAAGGTTGTGAGGGAATTAGAATTCTCATTCAGTCCTGATAGAAGGGTAACCATTTTGGAGAGCAATTTAGTAGCACCCAGAAAGTTGAAGTTTGTACACCATACACAGATTAGAAATACTAAGATACAAGTGCACAAGAATAACTACACAATAATATTTTAGGCCGGGCGCGGTGGCTCACGCCTGTAATCCCAGCACTTTGGGAGGCCGA	emptysite72867an
>assembled_fs_5prime_emptysite74979	TATTTTTTAGTTCTAAAGTTTTCCTTTGGTTATTTTTTCATAGTTTCTCATTCCCTAATGAGAACTTCATTTTTTATTTATTTCAAGAGTGTTTACCTTGAACTCAAGGAATATGTTTATAACAGTTGCCTTAAAGATTTTGCTTGATAGGCCGGGCGCGGTGGCTCACGCCTGTAATCCCAGCA	emptysite74979an
>assembled_fs_5prime_emptysite81726	CTGTAGACCGGAGCTGTTCCTATTCGGCCATCTTGGCTCCTCCCCCCTGGGCTTCTCTTTAAGGTCACGTTTTCAGTTACAGATGGGCTGACTTGTGATGGAAACAAAAGTGAAAAGACAAAGAAAGTAGATGGCTATATAAAAATGAATGCAATAACTTTTTGAGCTGCAACTAAGGAGAAAGGC	emptysite81726an
>assembled_fs_5prime_emptysite8410	TCTTCTGCGTCGCTCACGCTGGGAGCTGTAGACCGGAGCTGTTCCTATTCGGCCATCTTGGCTCCTCCCTTTTTGTTGTTTTTGTAAAGCCACTGATTTCTTATGAGAAACTGGTTCATTTATGCTACAAATGGCAAAAAAAAACCTTTCTTTTGACTAAACATCTCTTCTAGAAATGATAATGACCAATATGAAAATAAAAAGCAATAATGTAGACGCTTAGGAGTGAATTCTCTAAT	emptysite8410an
>assembled_fs_5prime_emptysite85793	ACTGAAATCTAATAGTTGCCTATTGCTGCTGCAAAAATTATTTGTTTATTGCTGCTGCACATGCTTAGTGGCTTAAAAGAGCATGAATTTATTGTCTTATGGTTTTCTAGGCCAGAAGTCTGATAAAAGTCTCACATGATTAAAATTAAGATGTTGGCAGAGGCCGGGCGTGGTGGCTCACGCCTGTAATC	emptysite85793an
>assembled_fs_5prime_emptysite86008	TGGGATTACAGGCGTGAGCCACCGCGCCCGGCCCTCTGGTGAACTCTTGTGCGTCCTTTAAGATTCAATTTAAATGTAATATCTCAAGGCTTCTCTAGAGACTGCGTCTACCTCTACCTGGAGGCAGAGTTACTCACCCCTTTTATCTGAGCTATCACTGTCCCTTTGTGAGTTTCTCTTTTGGAGGAAGCATCACATT	emptysite86008an

## Sheet: HD-specific RIs AMH empty sites
FASTA INT	SEQUENCE	CHROMOSOME	START	END	CODE	RepeatMasker FAMILY	RepeatMasker putative ELEMENT
>1:3653946-3654145_emptysite108	AGGTCTCCACGCCCCTTTGGGTGGAAAACAGCCACTGTTCATTCCCGCGTTCACATCCAAAGAGGAAGCCTAGATTCAGGTGACAAGAACAGAATATGGGCTTTTCATACCACACACATATATTTCCTATTTCTCAGGAATGGTGCTGTGTCATTACTATGCACAAAATCGGATTCTTCAAGAAAATTGTTTTTTAGGCC	chr1	3653946	3654145	emptysite108an	SINE/Alu	Alu (AluYm1)
>10:108991181-108991380_emptysite11452	TCTGTTTCTGGAGAATCCAGTGTAGGACACATACACGCAATCTCTATTTTCATTTTTTCACACCCCTTTGATTAACACTGTGATAAGTGCATATTACACATTTTAAGAACCTCAGTTTAGTTAAAAATAACTGATGAAAGTCCCTCCTTTGGAGGTGTCCTTTTAATCCTCTTTTTGAATAGGCCACCACTAGAGAGCTG	chr10	108991181	108991380	emptysite11452an	SINE/Alu	Alu (AluYj4)
>10:119965778-119965977_emptysite11766	ACATGAAGTATTATAAAAATGATACAATTTATTTTAAAAATCTACCATTTTGATCAAAAAGAAGCCCATGTATGAAAATATAATTTCACAGAAATGTAAGATTTTTATCTTGTGCATTTTTGTTTGATTACATAAAGCAGGAAAAGATACAGCTTAATTTACTTCTAAGCTGATATACAATACCTAACTAAACTAGAAAA	chr10	119965778	119965977	emptysite11766an	SINE/Alu	Alu
>13:69330126-69330325_emptysite22086	GACTCAGATCTTTTATATTATAAAGACTATACACTTACCACTAAAGTATGTTACCATCTGTTGCATTGTATATTGCCCGAATGCACAGACAGTACTTTTTTTTGTCACCACTTTTGTGTCCCCTACAATGTTATACAAGTCCAATTGATTCATTGATTCTCTTCTCATTGAAAATTAGATCCTTATTGAAAGTTAGTCCC	chr13	69330126	69330325	emptysite22086an	SINE/Alu	Alu (FLAM_C)
>13:91750747-91750946_emptysite22583	GACTTTTAGCCAATGTATCATGAAAAATTTAATACTCCTTGAAAATATTCCAGTTAGAGTTAAAAAGTCAATATGAAAAATCTATTTTGCTTTGACTTTTTAAATGTACTTTTAAAAACTTTCCAAGGGTGAATTTTAAGAATAGTGAAAAAGAATTGTTTATTATTACATACATGAGAAAAACATTTTTATTGCTCAGT	chr13	91750747	91750946	emptysite22583an	SINE/Alu	Alu (FLAM_C)
>13:102147871-102148070_emptysite22898	TATGGGTGCAGCTCCTCAACAGTGGGATTGCTATTTGTGTAGGAATCTTCTGGGTCCCCACACTTTTTTTTTTTGTACAAAGAGGTAACTAGCAAAAGGGATTTTTTTTAAGTAAATGATTTTTGGTACACTTCCAATCAGTCTATATGAAGGGCCTACCTCCTATAAGGATGGGCATGAGTAGGGGAATTAGAAGAAGA	chr13	102147871	102148070	emptysite22898an	SINE/Alu	Alu (AluYa5/FLAM_C)
>18:70873979-70874178_emptysite26929	TAATAATTTAAGAACACAAATGCAGAGAGTTTATAAAACTTTTTGGCACCAAATGCTTTGGAAAATAGCTTATTCCTTATACAAAGCATTCAAGAATGGTAGAAAAGTATACTAGATAAAATAAAGTCACCAAAATTATGCTTTCTGGTGTTAACAACTTCTAACATTTGTGTGTATCTTGCTATGTGTGTATCCTGCTA	chr18	70873979	70874178	emptysite26929se	LINE/L1	L1HS/L1P1
>19:24111905-24112104_emptysite28327	ATTTAAAATTATTTATTAAAAATGAAGTTACTACTTTTATTGTGATTGTTTTATGTGTTCCTCAGTGGTATTTTTTATATGTTGGTTTATTGCCTTAAATTTCATTTTAATTGTGTAGTGATGTGCTTCAATTATTTTTTATATCTTGTTTTGCATAGTTTCTATAAATATTATCTTCATAATCATCTTGTGTATTCGTC	chr19	24111905	24112104	emptysite28327se	SINE/Alu	Alu
>1:90547764-90547963_emptysite3485	AACAACAGTATTCTAATTTTAGCTGTGTTTTCCTTGAGGTCTTCGCACAGATCCTAGAGATAATACTATTACTCTCTCCTTATGGTTCTGAAAGTATCTGCTTTTCTTAATAAGCAACATCCTACCTAGTAACCACTTTCAGTGAGAGAAAGAGATTTCATTGACAGAAAAATATGTAATAAACCTTGAATATGGAGAAT	chr1	90547764	90547963	emptysite3485an	SINE/Alu	Alu
>20:16830698-16830897_emptysite34866	TCATATACCAGCTGCCAGTAAAATTTGGGTTTACTTTGTAACGCTTTTTTTCTGTTTCACTGGGTTTCTGTATTTGAGGGCTTTTATTATACCTAAAAAATATCTTGTAATACCTGGTTTAAACAGTTCTTCATTCATATGCTAGTAATTTTTGCTTGTTTATTTTTTCATAAAATTTAGAATGTTTTAAATAATTAAGA	chr20	16830698	16830897	emptysite34866se	SINE/Alu	Alu (AluYa5/AluYj4)
>17:60144897-60145096_emptysite35606	CTACTATGGCATAGTAAGTGCACTAGAAGAAGAGCATCAAACTTAGAGAAGTTGTCATAAAGTAGGTAGCATTTGAAATCAGATTTGAAGGATAAAATGAATTCTTATAAAGCCCTTTGAAGCAGTTAAATCTTATTAAACCTAATTCGAACCCAAAGTCCACATATCAAAGTCAATTATGCAACCAGGACTAATTCAAT	chr17	60144897	60145096	emptysite35606an	SINE/Alu	Alu (FLAM_C)
>1:93498126-93498325_emptysite3581	CTAATAGAACAATGGATGGTAGAATTTACTGCATTTGATAGTGTCTAGCAGCCCATCACCACAGCTTAAAGTGTTTTCTTCAAAATTAGATTCCTTTTTCTAATTCTACATTCGGTAAATATTTTTGAGCTTGTATTACTATCATAGTTATAAAATAACTTAGAGTTGTTCTGTGCTTTACCTTCATGAATCTGATTAAC	chr1	93498126	93498325	emptysite3581an	SINE/Alu	Alu
>1:165659209-165659408_emptysite3694	AAGGTATTGCTATGGCTGCTGCATTTTGCTGTAATAAACCATCCTTCTCTGTGATCCAAAAAGCCTCATGTCTCTTGCTAGAATATATATATGTATAAAATATACATATATTACACATAATTGTGTAATTTACAACTATAATATAGAATATATGTATATTATATAGATTATATATTATTCTATGTGTATAACATAGCTTA	chr1	165659209	165659408	emptysite3694se	SINE/Alu	Alu (AluYa8)
>3:29121477-29121676_emptysite38695	TGTTGAATAGGCAGATGTGTGAATTTCAGTATCTTTTCGATAAATGATTTCAAGAAAACAGATTGTCCTGGAAAAATGATATTTGCCCATACATTGTATTAGAAAGTGATTTTTCATCTGACCAGTGGTTATACTCTATCGATGGAAATTAGAGCCATTTTGAAAAATACTTTCCGTTAACTTCCCAGGCATTTTGAATT	chr3	29121477	29121676	emptysite38695se	SINE/Alu	Alu (AluYa5)
>3:142605118-142605317_emptysite41038	GAACACATGGCCAACCATGAATTTCTACTTGGGCACATGACGCCTCTGAGCCATTGATTTTCTAGGGTCGTTTAAAACTTATGGCCATTTAATTACATTTAAAACACAATCACGACATGAAAATCAAGCTGCTTTTATTTTTGTTTCAGAGACTTATTTGACATTTATGTTAATAGTATTTCAAACTTATTTTCTATGAC	chr3	142605118	142605317	emptysite41038se	SINE/Alu	Alu
>3:148359122-148359321_emptysite41117	CAGATATAATTTATGACCATTAAAGATAAGCAAACTACTTGTAAGACAGCAGGCATCTCTAACAAGCACAGAGAAAGGGACAAGTAACATTGGGCCTGTTAAGGATAAGAAGTGGACAATCTCCATGGGGTAAGTCTTGTTAAGGCTGGTTGCTAAAATATTTAGTCATTCTGTACCAGCCAGTAAATAGCAGAAGTTAC	chr3	148359122	148359321	emptysite41117se	SINE/Alu	Alu (AluYg6/FLAM_C)
>1:119080604-119080803_emptysite4330	ACATGTTCAGTAGAGTAAATATGCTTAAGATGGCCAATTTCAAGCTACCAAAGATTTAACGACCAGCTTAAAAGATTCTTTAATATTAGCAACCAGCTTTTATAAGCTGGTGTGAGCCAGCTCCAGCATGCCACTGTGTAAATCCAATCCCAGAAAAAATTAATTCACTTTCCCCAGATCTTCTAATGCTTTCTAGTAGG	chr1	119080604	119080803	emptysite4330an	SINE/Alu	Alu
>4:97003823-97004022_emptysite44061	AATGAGAAACACAAAATACCCATGCCAAGACACAAACATCAGTATTAAACTTCTAAAAACTAAAGACCAAAAGAGAATCCAGATAGCAAACAGAAAGAAATAACATATTGACTACAGGGAAAGAAGAATTTACATGATGGCAGACTCATCTGAAATTACGGTGGCCAGAAGTGGCATATCTTTCAAGTGCTAAAAGAAAA	chr4	97003823	97004022	emptysite44061se	LINE/L1	L1HS
>1:145952575-145952774_emptysite4501	AAATACTTTTCTCCATCTTGTTTTCTCTCTGCTGTCGGTGAACATTAACCTTCCACACACACCGGGTCAATACTGCCTTGGTCTCTACAGGAGGTTTACCATTTTTTACAGTTCCCGTAAGCCATGTTTTCTTCTCGCTTCTACAGTTCTTCCAGGATTGAGTTTCAGGAGCTGGTCAGCAGTCCAGGCTAGTTCAACAT	chr1	145952575	145952774	emptysite4501an	SINE/Alu	Alu (AluYa5)
>5:10058510-10058709_emptysite45947	GCAGTTCGAAAAAGAAACCACCAAAAGGCAATAAACATATAAAAAAAAGTGTTTAACCTCACAAGTAATCCAAGAAACACACATTACAACAAAAACAAAACATTTTCCTATACACTGGGAAAGTTTAAATAATAATATCCAACGAATTCCAGAATAAGCATAGCAATATAAAATTGGCATAATCTTTCTAAAGGAAAAGT	chr5	10058510	10058709	emptysite45947se	SINE/Alu	Alu (AluYa5)
>5:23070193-23070392_emptysite46215	CAATTCTGTAGTATTAAGTGCATTAGTATTGTTGTACAACCATTACCATTCTCTATCTCTTGAACTTGACTAGATGCTTTGAAAAATGAATAAATATAAAACTGCATGGTGCTACTTAAAATTTTTTGTGAGATGTTGGTTGCAGGGAGAGAAGAGAAATATTTTAAATGTTTCAGAATAGTCACTCACAATTTGAATTG	chr5	23070193	23070392	emptysite46215se	LINE/L1	L1HS/L1P1
>2:141891892-141892091_emptysite46356	TTATGTATTTTCCCATCTAAAAGTCTTTGATTACATCTCCCACAAGATAAAACCCAATCTCCTACTTGGTATAAAACACCCTTTTGAGCCTACGTGTTGTTAACCAGCCGCTTTTCTCTCATTTCTGTGCATTTGCATTTAACATCCCCTATGGGTACACTCCTCTTCCAACTGTCTTATGTGTAATTTACTTAAGACAG	chr2	141891892	141892091	emptysite46356an	SINE/Alu	Alu
>1:153034626-153034825_emptysite4788	TAAATGAATCGATAAACCACGGTGGATTATACCCATGCAGTGGAACACTATGCAGTGATAACATGGAATGATCTATCAAGAAATACAAAGATATGAATGAATTTTAAATGCAAACTGGTAAGTTTAAAAAAAGTCAGTCTCAAAGGCTACACACTGTTTCTAAAATGGTTCCATTTATATGATTTCTGTAAAATGCAAAA	chr1	153034626	153034825	emptysite4788an	SINE/Alu	Alu (AluYg6)
>20:16479396-16479595_emptysite49664	ATGAATAGAATAAATTCCTAGAAGAAGAATTTGTGAGTCATCTATACGTATGGTTTTTATTTTTTATAATTGCCAAGTTGTCTTCCCCAGAGACTGTAGCATTTTTTTAATGACTATTTACTTTTCAATTTCTCATCAAACAAAAACACCCACAAGGTGATCTTCTTCGGCACTGTTAAACATTCAAACTATGAAGACTA	chr20	16479396	16479595	emptysite49664an	LINE/L1	L1HS
>7:111068533-111068732_emptysite55366	ATTAAGAATCAATTCAAAAGAAGAGAAACTTTTTTCAGTAAAATGGGTAAAATCTTTTAAAAACCTTTTAAAATTTTCTTTGATACAGTAACTTTCTAAAGAAATGTTCAAGTGTCTATCAATTTTACTTTCACGAAAGAAATCTAACTCTGCTTTACTGACAATGCAGTTTATTTTAAAACTAGAGCAGTACAAAAAGG	chr7	111068533	111068732	emptysite55366se	SINE/Alu	Alu (AluYe5)
>7:157249688-157249887_emptysite56312	AGTCCTATTGTACCAACTTTTTGGCTTTAAGATTCCATTTGCATATTGTTTCTGCCTTCTCCAAAGGCTTTGAACGTGCATTTAGACCAAAATATTAAAACTTTGACCACTGTGGGTGGCTACATTTCACCTCACATTCATGAATTCATCAGTTAGTGAGTGAATGAGTCCCCTGCCTCTCCACCCGGACTCCACAGATC	chr7	157249688	157249887	emptysite56312se	SINE/Alu	Alu (AluYa8/FLAM_C)
>3:156239779-156239978_emptysite58919	AAATGGTGTGTATGTGTGTGTCACACACATACACATATACACACACACATAAATAGAACTTGTAACCCAATCCTAAGAAAGAGAATGCACTGCATACAAGATTTCAAAAACGGAAAAGTTACAAAAGATTGATTGATAAACCAACCACTCTTTACATGCATGGTATATACTGAAACTCAGAAATTCTAATACTAATAAGA	chr3	156239779	156239978	emptysite58919an	SINE/Alu	Alu (AluYa8)
>3:175673843-175674042_emptysite59406	AAACATGTTTTGTGCTACTTGAGGATTTTGACTTGTTTTCGGAATGAAATGCAAAATATTAGAAAGTTCAAATAAAGGGGATAAGGTCTAATTTGTGATTTAAAAGGCATATTCTCTCTGCTGTGTATAGATGATAGGTGTGAAAAGGGAGAATGAAGAAAATCAGGAGACTGTTGGAAGCCTGGTCCAAACAACTGCGA	chr3	175673843	175674042	emptysite59406an	SINE/Alu	Alu (FLAM_C)
>4:106896926-106897125_emptysite63053	AGGGTTGAACTCACTGTCAAATTATCTGAAAAGCAGACAAGTAGCAGAGAGCAGAAAGCTTAACATATTTAGCAATAAATTTAAAAATATCCATTTTTCTTTTTTAAAGAAAGCAAATGCACAGCCATGAGCTGCCCTTTCCAGCCTTATCAGTCAGAGTGTAGTCAGTGGACCAGTAGTGCAAGCACCACCTGGGAATC	chr4	106896926	106897125	emptysite63053an	SINE/Alu	Alu (AluYa5/FLAM_C)
>4:179198223-179198422_emptysite64858	GGACACTTATTTTTTGTAAAACTCACCAACACCCTTAAGAAATTTCAAAACCCTACATTCTACTTCTGCGCTATCTGAATGCGTATCGTCATGGTCATCCCTTCTTTAAAAATGATTTTTTACATGCCTCTCACCTCTTTGTGCTATCAGCCCTTCAGGGCACAAGTTGTTTTTCATTATCCTTTACCTGCACAGAGCCT	chr4	179198223	179198422	emptysite64858an	SINE/Alu	Alu
>10:68217309-68217508_emptysite6894	ATGAATATAAACACAGCTCCATTCATAATTGCTGAAAAACGAAAACAAGCCAAAGTTCTAGCAATCAAAGCCTGACACATTTGACTGGTTAAAAAAAAAAGTTTATGTTATATTTAGACAGTTTATTACTTAGCAAAATAAAATGAGCAAAAATGCCAGATACCCAAGCCCCTTATCTCAAAGGATGACACTGAAACAAA	chr10	68217309	68217508	emptysite6894se	SINE/Alu	Alu (AluYb8/AluSx)
>5:148079985-148080184_emptysite69003	GAGAAGGATATTAAAAGAATAATAATTATATGTCAAAATCTATAGGAAATGGTTAAAACAATATTTGGAAAAAAATTTAGAGCTTTACTTGTCTTTATTCTTAATAAAATAAAAGAACATTCACTATGTTCCCACATCATATAAGATAAGAAAATTAGTTTTTGAAAAACTACAGAAGAATTGGAAACTATAAACATGAT	chr5	148079985	148080184	emptysite69003an	SINE/Alu	Alu (FLAM_C)
>6:91125765-91125964_emptysite72867	TTTCCATCTAGGAATGTATCATAATTATGTTTCAATCCCCAGTTGATGAATATTTAGGTTGCTTCACTATTTTTCTATGACAATATGTCTAAAATATTATTGTGTAGTTATTCTTGTGCACTTGTATCTTAGTATTTCTAATCTGTGTATGGTGTACAAACTTCAACTTTCTGGGTGCTACTAAATTGCTCTCCAAAATG	chr6	91125765	91125964	emptysite72867an	SINE/Alu	Alu (AluYb8/AluYj4)
>6:169138044-169138243_emptysite74979	CATACAAAGAACCAGGAAATTGTAAATACTCAAAATAAAAAAACAATTAACAGATAACAGCCTTAAGATATCCTAGATATTGGAATTATCAAGCAAAATCTTTAAGGCAACTGTTATAAACATATTCCTTGAGTTCAAGGTAAACACTCTTGAAATAAATAAAAAATGAAGTTCTCATTAGGGAATGAGAAACTATGAAA	chr6	169138044	169138243	emptysite74979an	SINE/Alu	Alu (AluYb9)
>8:63652793-63652992_emptysite81726	AGAAGTTCAATTGGCATGAATTCTACTATATAAATATAAGATCAAAGCACACTCTGTAAAATTGAACAAAATCTGGTTTCTTAAGTATATATGGGCTTCTCTTTAAGGTCACGTTTTCACTTACAGATGGGCTGACTTGTGATGGAAACAAAAGTGAAAAGACAAAGAAAGTAGATGGCTATATAAAAATGAATGCAATA	chr8	63652793	63652992	emptysite81726an	LINE/L1	L1HS/L1P1
>10:12969417-12969616_emptysite8410	GCCTCACAGATTTCTTTTTTATATTTAGTTTGTTTACATCATGATTAATATAAGGCCCATATATTACACTGATTGCTAAAGCTCTAGTCTCTTTTACAATATTTTTTGTTGTTTTTGTAAAGCCACTGATTTCTTATGAGAAACTGGTTCATTTATGCTACAAATGGCAAAAAAAAACCTTTCTTTTGACTAAACATCTC	chr10	12969417	12969616	emptysite8410an	LINE/L1	L1HS/L1P1
>9:93498416-93498615_emptysite85793	AATGAGCCAATAAAAGCAGGTGGCCTCTAGAAGCTGGGGAGAGCAGGAAAATGAATTCTCCCCTAGAGACTCCAGAGAGGAATGCATCTCTGCCAACATCTTAATTTTAATCATGTGAGACTTTTATCAGACTTCTGGCCTAGAAAACCATAAGACAATAAATTCATGCTCTTTTAAGCCACTAAGCATGTGCAGCAGCA	chr9	93498416	93498615	emptysite85793an	SINE/Alu	Alu (AluYj4)
>9:98497878-98498077_emptysite86008	CTACCTCCCTCCACACAGCTCCAGGTCTGTGGACCCATGGCTGCTTCTGGAATGCATTTCTTTCCTTTCCATCTCCCTTCTTTTCTTTCTGGTGAACTCTTGTGCGTCCTTTAAGATTCAATTTAAATGTAATATCTCAAGGCTTCTCTAGAGACTGCGTCTACCTCTACCTGGAGGCAGAGTTACTCACCCCTTTTATC	chr9	98497878	98498077	emptysite86008an	SINE/Alu	Alu
