# Supplementary material for: Impact of non-LTR retrotransposons in the differentiation and evolution of anatomically modern humans
Source: Mob DNA. 2018 Aug 15;9:28. doi: 10.1186/s13100-018-0133-4 (PMC6094920; doi:10.1186/s13100-018-0133-4)
Supplement: Supplementary file 5 — List of all identified and validated AMH-specific RIs vs chimp. (XLS 485 kb) [file 13100_2018_133_MOESM5_ESM.xls]

## Sheet: AMH-specific RIs vs chimp
CHROMOSOME	START	END	RepeatMasker ELEMENT	SENSE
chr1	1007747	1008060	AluYa5	C
chr1	2994985	2995292	AluYg6	+
chr1	4095097	4095400	AluYb8	C
chr1	4211147	4211423	AluYb8	+
chr1	4500031	4500340	AluYb8	C
chr1	5464861	5465114	AluYa5	C
chr1	5599932	5600227	AluY	C
chr1	7309288	7309598	AluYa5	C
chr1	8388316	8388618	AluY	C
chr1	8433550	8433859	AluYb8	C
chr1	9574932	9575241	AluY	+
chr1	9623279	9623588	AluYa5	+
chr1	10199515	10199816	AluY	C
chr1	11491841	11492147	AluYa5	+
chr1	11991643	11991952	AluYa5	+
chr1	12361357	12361694	AluYa5	C
chr1	13932259	13932559	AluYa5	C
chr1	21082757	21083067	AluY	+
chr1	21135902	21136202	AluYb8	+
chr1	21820255	21820551	AluYc	+
chr1	22094295	22094596	AluY	C
chr1	22757909	22758217	AluY	C
chr1	23219837	23220146	AluYa8	+
chr1	24076504	24076813	AluYa5	C
chr1	24602322	24602595	AluYd8	+
chr1	24631931	24632248	AluYb8	+
chr1	24998202	24998515	AluYb8	C
chr1	25977015	25977297	AluYc	C
chr1	26163333	26163643	AluYa5	C
chr1	26508879	26509194	AluYb8	C
chr1	26873746	26874068	AluYb8	C
chr1	27642520	27642831	AluYi6	+
chr1	27921297	27921601	AluYb8	+
chr1	28123994	28124296	AluSc8	C
chr1	28380052	28380355	AluY	C
chr1	28695657	28695968	AluYa5	+
chr1	32405380	32405679	AluYa5	+
chr1	37010728	37011040	AluYb8	C
chr1	37941657	37941959	AluY	+
chr1	38024395	38024706	AluYb8	C
chr1	38329086	38329391	AluYb8	+
chr1	38904750	38905056	AluY	+
chr1	39225205	39225515	AluYb8	C
chr1	39264659	39264973	AluYb9	C
chr1	40022350	40022668	AluYb8	C
chr1	40169335	40169645	AluYb8	+
chr1	40278339	40278586	AluY	+
chr1	42086755	42086878	AluYb8	C
chr1	42216238	42216531	AluY	+
chr1	42441617	42441919	AluYa5	C
chr1	42787319	42787635	AluYb9	+
chr1	43391800	43392113	AluY	+
chr1	44937602	44937913	AluY	+
chr1	44984798	44985105	AluYb8	C
chr1	45741619	45741927	AluYk11	C
chr1	45900447	45900764	AluYb8	C
chr1	46101981	46102284	AluYe5	C
chr1	46337001	46337288	AluYe5	+
chr1	46773915	46774220	AluYb8	C
chr1	47614335	47614649	AluYa5	C
chr1	47874253	47874571	AluYb8	C
chr1	49350192	49350502	AluYa5	C
chr1	49622348	49622658	AluYa5	+
chr1	49979180	49979482	AluYb8	+
chr1	50002360	50002668	AluY	C
chr1	50011878	50012189	AluYb8	+
chr1	51200391	51200701	AluYa5	+
chr1	51918965	51919282	AluYb8	C
chr1	53805793	53806085	AluY	+
chr1	53867368	53867662	AluY	C
chr1	54440670	54440982	AluYb8	+
chr1	54821887	54822197	AluYa5	C
chr1	55117447	55117770	AluYb8	+
chr1	55935621	55935935	AluYa5	+
chr1	56422035	56422347	AluYa5	C
chr1	56776952	56777263	AluYa5	+
chr1	57207438	57207742	AluYa5	C
chr1	57233256	57233436	AluYa5	C
chr1	57426875	57427162	AluY	C
chr1	57479872	57480173	AluYg6	+
chr1	57877546	57877863	AluYb8	C
chr1	58085959	58086262	AluYa5	C
chr1	58462110	58462389	AluYb8	C
chr1	58593960	58594269	AluYa5	C
chr1	58760217	58760514	AluYa5	C
chr1	58888427	58888756	AluYa5	C
chr1	59288809	59289128	AluYb8	C
chr1	59324267	59324575	AluYa5	C
chr1	59517255	59517526	AluYa5	C
chr1	60289267	60289580	AluYb8	+
chr1	60404979	60405284	AluYa5	C
chr1	61155392	61155697	AluYb8	+
chr1	61567653	61567956	AluYa5	+
chr1	61598825	61599142	AluYb8	+
chr1	61713881	61714194	AluYb8	C
chr1	61869098	61869370	AluYa5	C
chr1	62582269	62582579	AluYa5	+
chr1	62686158	62686487	AluYb8	C
chr1	62874012	62874318	AluY	+
chr1	63044830	63045129	AluY	+
chr1	63058777	63059092	AluYb8	C
chr1	64431433	64431742	AluYb8	C
chr1	64710898	64711197	AluYk11	C
chr1	64838864	64839170	AluYi6	+
chr1	65071648	65071954	AluY	+
chr1	65187078	65187371	AluYc3	+
chr1	65302520	65302834	AluYb8	C
chr1	65670038	65670351	AluYa5	+
chr1	65920960	65921267	AluYa5	C
chr1	65924078	65924373	AluYa5	C
chr1	66338737	66339037	AluYa5	+
chr1	66427010	66427325	AluY	C
chr1	66735539	66735855	AluYb8	+
chr1	66742461	66742768	AluYk12	C
chr1	87371870	87372147	AluYe5	C
chr1	87457773	87458079	AluYa5	C
chr1	87888942	87889246	AluYa5	C
chr1	87895132	87895436	AluYb8	C
chr1	88770578	88770884	AluYa5	C
chr1	89685102	89685414	AluYb8	C
chr1	90232303	90232616	AluYb8	C
chr1	90685807	90686114	AluYa5	C
chr1	91264362	91264665	AluYi6	C
chr1	91923504	91923812	AluYg6	C
chr1	91994585	91994895	AluYa5	+
chr1	92123687	92123801	AluYc	+
chr1	92651570	92651874	AluYa5	+
chr1	93785912	93786219	AluY	+
chr1	94150619	94150911	AluYk11	+
chr1	94196251	94196560	AluY	C
chr1	94453318	94453617	AluYe5	C
chr1	95224969	95225280	AluYa5	+
chr1	95520849	95521159	AluY	+
chr1	95569923	95570226	AluYa5	C
chr1	96111860	96112157	AluYd8	+
chr1	96479686	96479979	AluY	C
chr1	96801930	96802236	AluY	+
chr1	97477605	97477893	AluYb8	C
chr1	97838564	97838879	AluYb9	+
chr1	98294671	98294980	AluY	C
chr1	98317323	98317631	AluYb8	C
chr1	98672643	98672956	AluYb8	+
chr1	99255089	99255390	AluYa5	+
chr1	99378197	99378494	AluYd8	+
chr1	100066708	100067013	AluYf1	+
chr1	100120769	100121070	AluYa5	+
chr1	100180635	100180945	AluYa5	+
chr1	100181513	100181798	AluYd8	C
chr1	100525674	100525969	AluY	C
chr1	100923005	100923315	AluYe5	C
chr1	101677157	101677456	AluY	+
chr1	102223878	102224180	AluY	C
chr1	102230104	102230409	AluYb8	+
chr1	102479969	102480275	AluYe5	+
chr1	102542161	102542473	AluYa5	C
chr1	102582137	102582447	AluY	+
chr1	102630521	102630829	AluYa5	C
chr1	103170323	103170634	AluYa5	C
chr1	103179123	103179432	AluYa5	+
chr1	103281810	103282095	AluYa5	C
chr1	103931440	103931738	AluYd8	C
chr1	104161675	104161822	AluYc	+
chr1	104430389	104430688	AluYa5	+
chr1	104614900	104615212	AluYa5	+
chr1	104640119	104640413	AluYd8	C
chr1	104885694	104886017	AluYa5	C
chr1	105181528	105181745	AluYa5	C
chr1	105324160	105324423	AluYb9	C
chr1	105361814	105362120	AluYa5	C
chr1	105595871	105596181	AluYa5	C
chr1	105734055	105734361	AluYa5	+
chr1	106992481	106992764	AluYi6	+
chr1	107922671	107922978	AluYh3	+
chr1	107993107	107993425	AluYa5	C
chr1	108660643	108660952	AluYa5	+
chr1	109081305	109081614	AluYm1	C
chr1	110026030	110026340	AluY	C
chr1	110939109	110939398	AluY	+
chr1	111068572	111068845	AluYa5	+
chr1	111158903	111159213	AluYa5	C
chr1	111229401	111229709	AluYa5	+
chr1	111759693	111759999	AluY	+
chr1	111972169	111972471	AluYa5	C
chr1	112022771	112023077	AluYa5	C
chr1	112152222	112152370	AluYa5	+
chr1	113294137	113294432	AluY	+
chr1	113384145	113384449	AluY	C
chr1	113668570	113668881	AluYb8	C
chr1	113712785	113713068	AluY	C
chr1	113826660	113826968	AluYa5	C
chr1	113842820	113843119	AluYa8	+
chr1	114024710	114025007	AluYa5	+
chr1	114487616	114487930	AluYb8	+
chr1	114500909	114501215	AluYa5	+
chr1	115026280	115026577	AluYa5	C
chr1	115116172	115116470	AluYi6	+
chr1	115254278	115254548	AluYa5	+
chr1	115928496	115928801	AluYa5	C
chr1	116535560	116535868	AluY	+
chr1	117215480	117215786	AluYa5	C
chr1	117548430	117548638	AluYa5	+
chr1	117595188	117595491	AluYi6	+
chr1	118062086	118062398	AluYa5	+
chr1	119704779	119704989	AluYg6	+
chr1	146001028	146001329	AluYi6	+
chr1	154215837	154216136	AluY	C
chr1	154394215	154394386	AluYa5	C
chr1	154448876	154449194	AluYb8	C
chr1	155517794	155518099	AluYa5	C
chr1	155673880	155674185	AluYa5	+
chr1	155922924	155923189	AluYa5	+
chr1	156991711	156992015	AluYa5	C
chr1	157822207	157822469	AluY	+
chr1	157946810	157947113	AluY	C
chr1	158088477	158088783	AluY	C
chr1	158659596	158659909	AluYb8	C
chr1	158742257	158742567	AluYa5	+
chr1	158834232	158834437	AluYg6	C
chr1	159899463	159899766	AluYh3	C
chr1	160965246	160965550	AluYa5	+
chr1	161320829	161321124	AluSc	C
chr1	161323695	161323995	AluYm1	C
chr1	161687311	161687491	AluYb8	+
chr1	161812367	161812691	AluYa5	C
chr1	161959403	161959694	AluYa5	+
chr1	162065697	162065835	AluYc3	+
chr1	162082882	162083195	AluYa5	C
chr1	162996744	162996972	AluYb8	+
chr1	163386125	163386291	AluJr4	C
chr1	164048215	164048537	AluYb8	C
chr1	164359178	164359495	AluYb8	C
chr1	164548914	164549219	AluYa5	+
chr1	164677084	164677391	AluYb8	C
chr1	164761448	164761742	AluYg6	C
chr1	164958599	164958903	AluYi6	+
chr1	165291782	165292085	AluYg6	+
chr1	165516828	165517097	AluYa5	C
chr1	165808108	165808421	AluYa5	C
chr1	165861347	165861657	AluYa5	+
chr1	166348174	166348342	AluYb8	+
chr1	166510906	166511193	AluYi6_4d	C
chr1	167364261	167364545	AluYa5	+
chr1	167599459	167599759	AluYg6	+
chr1	168033305	168033616	AluYb8	C
chr1	168628256	168628474	AluYa5	C
chr1	168753677	168753984	AluYb8	C
chr1	168786029	168786331	AluYa5	C
chr1	169008830	169009145	AluYa5	C
chr1	169190799	169191111	AluYa5	C
chr1	169228396	169228706	AluYb8	+
chr1	169810835	169811159	AluYb8	C
chr1	170166126	170166440	AluYi6	C
chr1	170937516	170937822	AluYa5	C
chr1	171292097	171292404	AluYa5	+
chr1	172106845	172107159	AluYb8	C
chr1	172526093	172526389	AluYh3	C
chr1	172717043	172717346	AluY	+
chr1	173244361	173244671	AluYa5	+
chr1	173718823	173719121	AluYk11	+
chr1	173975617	173975927	AluYa5	+
chr1	174546749	174547056	AluY	+
chr1	175402026	175402338	AluYb8	+
chr1	176048891	176049206	AluYb8	+
chr1	176600395	176600698	AluY	+
chr1	176632418	176632554	AluYc	+
chr1	177603401	177603709	AluYa5	+
chr1	177828936	177829240	AluYa5	+
chr1	180090265	180090574	AluYh3	+
chr1	180473166	180473465	AluYa5	+
chr1	180839942	180840253	AluYb8	+
chr1	181860019	181860330	AluYa5	+
chr1	182488543	182488748	AluYa5	+
chr1	182954234	182954536	AluYk11	+
chr1	183772728	183773045	AluYb9	+
chr1	184309605	184309913	AluYa5	+
chr1	184571012	184571323	AluYa5	+
chr1	184967922	184968232	AluYb9	+
chr1	185403975	185404292	AluYb8	+
chr1	187163674	187163985	AluYa5	+
chr1	207307730	207308013	AluYb8	+
chr1	208736707	208737013	AluY	+
chr1	208953929	208954233	AluYa5	+
chr1	209261173	209261477	AluYa5	+
chr1	210078029	210078338	AluY	+
chr1	211060319	211060429	AluYc	+
chr1	213271484	213271783	AluYg6	+
chr1	213303924	213304229	AluYa5	+
chr1	213704106	213704412	AluYe5	+
chr1	215771299	215771609	AluYa5	+
chr1	217580748	217581040	AluYb9	+
chr1	219205109	219205392	AluYb8	+
chr1	220665241	220665544	AluYa5	+
chr1	221189400	221189715	AluYb8	+
chr1	221860817	221861127	AluYa5	+
chr1	222220656	222220956	AluYa5	+
chr1	223496260	223496563	AluY	+
chr1	225068838	225069104	AluYa5	+
chr1	227836406	227836711	AluYa5	+
chr1	230393556	230393847	AluYd8	+
chr1	231916395	231916677	AluYa5	+
chr1	231968485	231968621	AluYa8	+
chr1	232716475	232716779	AluYa5	+
chr1	233074313	233074623	AluYa5	+
chr1	233117729	233118026	AluYa5	+
chr1	233169365	233169660	AluYg6	+
chr1	233667449	233667752	AluY	+
chr1	234250373	234250675	AluYa5	+
chr1	234451466	234451766	AluYa5	+
chr1	236431640	236431952	AluYb8	+
chr1	239813636	239813934	AluY	+
chr1	240453708	240454019	AluYb8	+
chr1	243744458	243744760	AluYa5	+
chr1	244444234	244444536	AluYa5	+
chr1	245806629	245806945	AluYb8	+
chr1	246427250	246427547	AluYa5	+
chr1	246864592	246864876	AluYb8	+
chr1	247067561	247067866	AluYa5	+
chr1	248044522	248044839	AluYb8	+
chr2	229448	229753	AluYa5	+
chr2	3310372	3310675	AluYa5	+
chr2	4562707	4563019	AluY	+
chr2	5069058	5069367	AluYg6	+
chr2	5383641	5383950	AluYa5	+
chr2	5426891	5427203	AluYh3	+
chr2	5998406	5998718	AluYa5	+
chr2	6918495	6918790	AluYd8	+
chr2	8476681	8476976	AluYb8	+
chr2	8878795	8879096	AluYa5	+
chr2	9202181	9202493	AluYb8	+
chr2	9819098	9819444	AluYb8	C
chr2	9917791	9918089	AluYa5	+
chr2	10355170	10355480	AluYa5	+
chr2	10698456	10698766	AluYb8	C
chr2	11552730	11553026	AluYg6	+
chr2	11752434	11752730	AluYa5	C
chr2	12360500	12360810	AluYb8	+
chr2	12876137	12876440	AluYa5	C
chr2	14209829	14210136	AluYa5	+
chr2	15710825	15711130	AluYa5	C
chr2	16110995	16111307	AluYa5	C
chr2	16133675	16133983	AluYg6	+
chr2	16447425	16447731	AluYa5	C
chr2	17018469	17018749	AluYe5	+
chr2	17372684	17372986	AluYa5	C
chr2	18321759	18322063	AluYg6	+
chr2	18875425	18875734	AluYg6	+
chr2	18887342	18887511	AluYc	C
chr2	18951549	18951862	AluYk4	+
chr2	19952782	19952913	AluYa8	C
chr2	19956619	19956918	AluYg6	C
chr2	20258651	20258966	AluYb8	C
chr2	20442569	20442873	AluY	C
chr2	20466918	20467215	AluYa5	+
chr2	20598540	20598857	AluYa5	C
chr2	20658537	20658848	AluYa5	C
chr2	20823636	20823937	AluYb8	C
chr2	20889104	20889396	AluYd8	+
chr2	20971643	20971949	AluYa5	+
chr2	21349922	21350212	AluY	+
chr2	22337522	22337837	AluYb8	+
chr2	22729038	22729347	AluYb8	+
chr2	23368661	23368960	AluYd8	+
chr2	23434040	23434345	AluY	+
chr2	25046507	25046802	AluYe5	C
chr2	25148641	25148949	AluYa5	+
chr2	25462709	25463002	AluYa5	C
chr2	25552829	25553120	AluYb8	C
chr2	26867444	26867754	AluYa5	C
chr2	26973547	26973854	AluYb8	C
chr2	28040292	28040599	AluYa5	C
chr2	28070547	28070678	AluYa8	C
chr2	29445818	29446126	AluYa5	+
chr2	29590790	29591100	AluY	+
chr2	29752339	29752647	AluYg6	C
chr2	30441365	30441562	AluSp	C
chr2	30461771	30462071	AluY	C
chr2	30537100	30537400	AluYb8	+
chr2	30553535	30553839	AluYb8	+
chr2	31119875	31120179	AluY	+
chr2	31439256	31439565	AluYe5	+
chr2	31865812	31866119	AluYa5	C
chr2	32767444	32767760	AluYb8	C
chr2	33138849	33139156	AluY	C
chr2	33548080	33548386	AluYk11	+
chr2	33556232	33556546	AluYb8	C
chr2	33732085	33732392	AluYa5	C
chr2	34412393	34412693	AluYd8	C
chr2	34418577	34418870	AluY	C
chr2	34809381	34809616	AluYa5	C
chr2	35591533	35591835	AluYa5	+
chr2	35632675	35632987	AluY	C
chr2	35706303	35706616	AluYb8	C
chr2	35865457	35865766	AluYa5	+
chr2	36728532	36728842	AluYa5	+
chr2	37164305	37164618	AluYa5	C
chr2	38624288	38624586	AluYd8	C
chr2	38844349	38844684	AluYa5	+
chr2	47163956	47164266	AluYm1	+
chr2	51048293	51048591	AluYg6	+
chr2	55856405	55856708	AluYa5	C
chr2	56992888	56993195	AluYa5	C
chr2	57091694	57091951	AluYh9	C
chr2	57431182	57431476	AluYb8	C
chr2	57445528	57445849	AluY	C
chr2	63733184	63733501	AluYb8	C
chr2	64548112	64548429	AluYb8	+
chr2	64728550	64728851	AluYa5	+
chr2	65114562	65114874	AluYb8	+
chr2	65166646	65166764	AluYe6	+
chr2	65580382	65580683	AluYe5	C
chr2	65659809	65660117	AluYa5	+
chr2	65676568	65676878	AluYa5	+
chr2	65841243	65841552	AluYa5	C
chr2	65949093	65949410	AluYb8	+
chr2	66150727	66151037	AluYa5	+
chr2	66319649	66319947	AluYa5	C
chr2	66634421	66634752	AluYa5	+
chr2	68209077	68209388	AluYa5	+
chr2	68461283	68461595	AluYb8	C
chr2	69493055	69493177	AluYc	+
chr2	70112658	70112967	AluY	+
chr2	70200437	70200743	AluY	+
chr2	70725944	70726215	AluYa5	+
chr2	71440590	71440907	AluYb8	+
chr2	71641179	71641451	AluYi6_4d	C
chr2	73203819	73204128	AluYg6	+
chr2	74303852	74304148	AluYa5	C
chr2	74382791	74383111	AluYb8	+
chr2	74653184	74653491	AluYg6	+
chr2	75236789	75237095	AluYa5	C
chr2	75576248	75576554	AluY	C
chr2	75929477	75929645	AluYa5	+
chr2	77075634	77075943	AluYa5	+
chr2	77108576	77108848	AluYa5	C
chr2	77306898	77307199	AluY	C
chr2	77350041	77350362	AluYb8	+
chr2	77749659	77749967	AluYa5	+
chr2	77864795	77865105	AluYi6	+
chr2	78521374	78521505	AluYc	C
chr2	78558872	78558994	AluYc	C
chr2	78598217	78598531	AluYb8	C
chr2	78830531	78830857	AluYa5	C
chr2	78885527	78885843	AluYb8	+
chr2	78902229	78902525	AluYa5	C
chr2	78974050	78974356	AluYa5	C
chr2	79664706	79665010	AluY	C
chr2	79667959	79668274	AluYb8	+
chr2	79913886	79914193	AluYa5	+
chr2	80945252	80945567	AluYa5	C
chr2	81475691	81476001	AluYa5	+
chr2	81526491	81526787	AluY	+
chr2	81566569	81566875	AluYb8	+
chr2	81961867	81962172	AluYa5	+
chr2	82113333	82113641	AluYa5	C
chr2	82732951	82733263	AluYb8	+
chr2	82834170	82834477	AluY	+
chr2	83319300	83319599	AluYa5	+
chr2	84261253	84261482	AluYe5	+
chr2	84531326	84531609	AluY	C
chr2	84557365	84557684	AluYb8	+
chr2	84720268	84720577	AluYa5	C
chr2	85017010	85017325	AluYb8	C
chr2	85099859	85100154	AluY	+
chr2	85108248	85108556	AluYb8	+
chr2	85291994	85292319	AluYa5	C
chr2	85633832	85634136	AluYa5	C
chr2	86535991	86536297	AluYa5	C
chr2	88301311	88301623	AluYa5	C
chr2	88306565	88306856	AluYa5	C
chr2	97885205	97885487	AluY	C
chr2	112823607	112823914	AluYb8	C
chr2	113008358	113008578	AluY	C
chr2	113636707	113637016	AluY	+
chr2	114232890	114233197	AluYg6	C
chr2	114914850	114915158	AluYa5	+
chr2	115187020	115187335	AluYb8	C
chr2	115812964	115813237	AluYb8	C
chr2	116089711	116090020	AluYa5	C
chr2	116577361	116577668	AluYa5	+
chr2	117130254	117130554	AluY	+
chr2	118148564	118148706	AluYa8	+
chr2	118238433	118238739	AluY	+
chr2	120061217	120061522	AluYa5	C
chr2	120306526	120306836	AluYa5	+
chr2	121163614	121163917	AluYg6	C
chr2	121278020	121278335	AluYb8	C
chr2	121581261	121581573	AluYb8	C
chr2	121703747	121704061	AluYb8	+
chr2	121806818	121807125	AluYa5	C
chr2	122621073	122621387	AluYa5	C
chr2	123186885	123187193	AluYa5	+
chr2	123231572	123231888	AluYb8	C
chr2	123367499	123367798	AluY	C
chr2	123406704	123407011	AluYa5	C
chr2	123950392	123950698	AluYa5	+
chr2	124035911	124036223	AluYb8	C
chr2	124418853	124419163	AluYb8	+
chr2	126249941	126250253	AluYb8	C
chr2	127369351	127369482	AluY	+
chr2	127752309	127752624	AluYb8	+
chr2	128113699	128113997	AluY	+
chr2	128577924	128578242	AluYb8	+
chr2	128704679	128704971	AluYa5	C
chr2	128854483	128854781	AluYa5	+
chr2	128975184	128975504	AluY	C
chr2	129216564	129216861	AluYa5	+
chr2	129337970	129338280	AluYa5	+
chr2	130745578	130745893	AluYb8	+
chr2	131086784	131087085	AluYe5	+
chr2	132590970	132591287	AluYb8	+
chr2	133071261	133071474	AluYa5	+
chr2	133116206	133116516	AluY	+
chr2	133308080	133308386	AluYa5	C
chr2	133308690	133309009	AluYb8	C
chr2	133702702	133703001	AluYa5	C
chr2	133786721	133787031	AluYa5	+
chr2	134090539	134090848	AluY	C
chr2	134111262	134111569	AluYa5	+
chr2	135079848	135080138	AluYd8	+
chr2	135229367	135229666	AluY	C
chr2	136294763	136295066	AluYa5	C
chr2	136309678	136309988	AluYa5	+
chr2	137238535	137238852	AluYb8	C
chr2	138225570	138225810	AluYa5	C
chr2	140008694	140009010	AluYb9	C
chr2	140789619	140789929	AluYa5	C
chr2	142677048	142677375	AluYe5	C
chr2	145490456	145490759	AluY	C
chr2	146388392	146388702	AluYb8	C
chr2	146830661	146830969	AluY	C
chr2	149770470	149770776	AluYa5	C
chr2	150038462	150038753	AluYd8	C
chr2	151446935	151447242	AluY	C
chr2	151760783	151761089	AluYa5	C
chr2	152348819	152349134	AluYb9	C
chr2	152679848	152680142	AluYc3	C
chr2	153201970	153202252	AluYb8	C
chr2	153555191	153555493	AluY	C
chr2	154051277	154051589	AluYb8	C
chr2	154570034	154570338	AluY	C
chr2	155034677	155034983	AluYb8	C
chr2	155645134	155645416	AluYb8	C
chr2	156041099	156041405	AluYa5	C
chr2	156220611	156220823	AluYa5	C
chr2	157555102	157555418	AluYb8	C
chr2	157576831	157577154	AluYb9	C
chr2	157632858	157633163	AluYa5	C
chr2	158484023	158484346	AluYb8	C
chr2	158895876	158896187	AluYa5	C
chr2	159519206	159519529	AluYb8	C
chr2	159630529	159630833	AluY	C
chr2	159743975	159744287	AluYa5	C
chr2	159999348	159999663	AluYa5	C
chr2	160048839	160049140	AluYa5	C
chr2	160455684	160455982	AluY	C
chr2	160476549	160476853	AluYa5	C
chr2	160939098	160939413	AluYa5	C
chr2	162809907	162810214	AluY	C
chr2	164169970	164170268	AluYa5	C
chr2	164629826	164630136	AluYb8	C
chr2	165047421	165047728	AluY	C
chr2	166214500	166214813	AluY	C
chr2	211209890	211210193	AluYb8	C
chr2	211226950	211227255	AluYe5	C
chr2	211415103	211415418	AluYh7	C
chr2	211562770	211563036	AluYa5	C
chr2	211686533	211686818	AluYb8	C
chr2	213191245	213191553	AluYb8	C
chr2	213199076	213199344	AluY	C
chr2	213387432	213387753	AluYa5	C
chr2	213910486	213910787	AluY	C
chr2	214421886	214422187	AluYg6	C
chr2	214884912	214885083	AluYb9	C
chr2	216228089	216228388	AluY	C
chr2	218526786	218527087	AluY	C
chr2	219315570	219315865	AluY	C
chr2	220140373	220140668	AluYi6	C
chr2	220400876	220401181	AluY	C
chr2	221026024	221026327	AluYa5	C
chr2	222084689	222084998	AluYb8	C
chr2	222616986	222617261	AluYb8	C
chr2	224905235	224905548	AluYb8	C
chr2	224952593	224952891	AluYa5	C
chr2	224960731	224961037	AluYg6	C
chr2	225939909	225940229	AluYa5	C
chr2	226152857	226153099	AluYa5	C
chr2	226361292	226361606	AluYb8	C
chr3	530081	530392	AluYa5	C
chr3	1737079	1737375	AluYa5	C
chr3	2269915	2270248	AluYb9	C
chr3	2591353	2591663	AluYa5	C
chr3	3669047	3669343	AluYb9	C
chr3	4442258	4442518	AluY	C
chr3	7665166	7665474	AluYi6	C
chr3	8477913	8478225	AluYb8	C
chr3	11271220	11271520	AluYa5	C
chr3	11440324	11440623	AluYa5	C
chr3	12050698	12051034	AluY	C
chr3	12527444	12527548	AluYa8	C
chr3	12984816	12985123	AluYk12	C
chr3	13907951	13908124	AluYg6	C
chr3	15749096	15749411	AluYb8	C
chr3	16149681	16149974	AluYd8	C
chr3	17285249	17285559	AluY	C
chr3	17690205	17690515	AluYa5	C
chr3	18714334	18714635	AluYa5	C
chr3	19131455	19131730	AluY	C
chr3	19175221	19175508	AluYc	C
chr3	19419196	19419499	AluY	C
chr3	19648918	19649220	AluYg6	C
chr3	20211491	20211791	AluYa5	C
chr3	20689357	20689667	AluYi6	C
chr3	21109975	21110288	AluYb8	C
chr3	21602513	21602832	AluYb8	C
chr3	24049304	24049552	AluYi6	C
chr3	24511331	24511645	AluYa5	C
chr3	24778034	24778345	AluYa5	C
chr3	25813040	25813324	AluY	C
chr3	26843348	26843661	AluYb8	C
chr3	28125977	28126291	AluYb8	C
chr3	28937465	28937774	AluYb9	C
chr3	32651585	32651897	AluYa5	+
chr3	33259456	33259759	AluYe5	+
chr3	33529700	33530011	AluYb8	+
chr3	34913101	34913400	AluYa8	+
chr3	34979830	34980139	AluYa5	+
chr3	35973069	35973381	AluY	+
chr3	36493869	36494178	AluYi6	+
chr3	36835038	36835345	AluYa5	+
chr3	37286139	37286452	AluYb8	C
chr3	37758042	37758353	AluYb8	+
chr3	37948805	37949119	AluYb8	C
chr3	38719368	38719692	AluYa5	C
chr3	38736964	38737269	AluYk11	C
chr3	39078751	39079047	AluYa5	+
chr3	39286369	39286678	AluYb8	+
chr3	39646839	39647010	AluYb9	+
chr3	40305654	40305961	AluYa5	C
chr3	41107410	41107558	AluYa8	C
chr3	41317064	41317374	AluYb8	C
chr3	41481546	41481855	AluYa5	+
chr3	41579486	41579791	AluYg6	C
chr3	42448880	42449195	AluYb8	+
chr3	42450204	42450507	AluYa5	+
chr3	42599411	42599705	AluYa5	+
chr3	42779040	42779219	AluYa5	+
chr3	42976799	42977113	AluYb8	+
chr3	42989611	42989928	AluYa5	C
chr3	43225643	43225939	AluYe5	C
chr3	43992648	43992816	AluYh3	+
chr3	44706773	44706996	AluYa5	C
chr3	52675834	52676144	AluYa5	+
chr3	53012404	53012701	AluYh3	C
chr3	55181492	55181693	AluY	+
chr3	55240689	55240988	AluYa5	+
chr3	55346612	55346912	AluYe5	+
chr3	55942267	55942596	AluYa5	C
chr3	56281156	56281460	AluYa5	+
chr3	58716138	58716462	AluYb8	C
chr3	58870607	58870924	AluYb8	+
chr3	59065727	59066040	AluYb8	C
chr3	59128021	59128343	AluYa5	C
chr3	59139507	59139820	AluYa5	+
chr3	59204325	59204641	AluY	C
chr3	60531275	60531577	AluY	C
chr3	60534146	60534463	AluYb8	+
chr3	61489385	61489697	AluYa5	C
chr3	62017419	62017722	AluYk3	C
chr3	62303158	62303444	AluYb8	C
chr3	62594122	62594460	AluYa5	C
chr3	63340420	63340718	AluYa5	C
chr3	63854727	63855030	AluYa5	+
chr3	63865610	63865924	AluYa5	+
chr3	64090763	64091085	AluY	C
chr3	64696283	64696592	AluYa5	+
chr3	65516719	65517027	AluYa5	C
chr3	66063582	66063883	AluYb8	C
chr3	66170792	66171102	AluYa5	C
chr3	66988381	66988686	AluYb8	C
chr3	67068836	67069137	AluYb8	C
chr3	67442005	67442309	AluYa5	C
chr3	67568607	67568913	AluY	+
chr3	67865571	67865877	AluYa5	+
chr3	68231345	68231659	AluYb9	C
chr3	68821327	68821612	AluYe5	C
chr3	68841065	68841351	AluYa5	+
chr3	69188496	69188784	AluYb8	+
chr3	69313858	69314168	AluY	+
chr3	69617122	69617430	AluYa5	C
chr3	69628183	69628500	AluYb8	+
chr3	69691516	69691829	AluYa5	C
chr3	69796491	69796772	AluYb9	C
chr3	69848958	69849263	AluYa5	C
chr3	69860325	69860622	AluYd8	+
chr3	69988985	69989272	AluYd8	C
chr3	70187428	70187735	AluYg6	C
chr3	70365966	70366289	AluYb8	C
chr3	70427458	70427756	AluYg6	+
chr3	71852368	71852676	AluYa5	C
chr3	72330576	72330860	AluYa5	+
chr3	72913026	72913337	AluYi6_4d	C
chr3	73785503	73785776	AluYb8	C
chr3	73940565	73940875	AluYa5	C
chr3	74053125	74053423	AluYb8	C
chr3	74216757	74217064	AluYa5	+
chr3	126279101	126279397	AluSg	+
chr3	126833774	126834081	AluYa8	+
chr3	127044668	127044966	AluYa5	C
chr3	127177680	127177980	AluYi6	C
chr3	127280652	127280954	AluYa5	+
chr3	127611683	127611998	AluYa5	C
chr3	127882336	127882653	AluYb9	+
chr3	128125006	128125314	AluYi6	C
chr3	130561635	130561950	AluYb8	C
chr3	130773174	130773386	AluYe5	C
chr3	131168345	131168655	AluYa5	C
chr3	131650476	131650773	AluYc	+
chr3	131743776	131743992	AluY	+
chr3	131814573	131814903	AluYa5	C
chr3	132023480	132023786	AluYa5	C
chr3	133227186	133227492	AluYe5	C
chr3	133485919	133486229	AluY	+
chr3	133751230	133751495	AluYg6	C
chr3	133771457	133771769	AluYb8	+
chr3	134760055	134760358	AluYm1	C
chr3	135173032	135173333	AluYa5	C
chr3	135484125	135484419	AluYi6_4d	+
chr3	135688399	135688710	AluYa5	C
chr3	136279658	136279965	AluYg6	C
chr3	136580519	136580832	AluYb8	C
chr3	137759131	137759431	AluYa5	+
chr3	137806932	137807227	AluYa5	C
chr3	138018336	138018635	AluYa5	C
chr3	139875954	139876264	AluY	+
chr3	139920225	139920499	AluYa5	C
chr3	141013231	141013527	AluYi6	+
chr3	141099186	141099356	AluYg6	C
chr3	141112364	141112669	AluYa5	+
chr3	141777323	141777583	AluYi6	C
chr3	142030737	142031040	AluYa5	C
chr3	142212825	142213133	AluYe5	C
chr3	142454438	142454740	AluYe5	C
chr3	142599321	142599628	AluY	C
chr3	143748693	143749002	AluYb8	C
chr3	143785840	143786154	AluYg6	C
chr3	143817130	143817447	AluYb8	C
chr3	143905198	143905510	AluYb8	C
chr3	143986443	143986746	AluYe5	+
chr3	145015901	145016211	AluYa5	+
chr3	147081056	147081366	AluYb8	C
chr3	147159749	147160043	AluYg6	+
chr3	147249073	147249377	AluYb8	+
chr3	147571245	147571548	AluYa5	+
chr3	147850315	147850625	AluYa5	+
chr3	147910855	147911160	AluYb8	C
chr3	147972513	147972819	AluYa5	C
chr3	148732731	148733039	AluYa5	C
chr3	148849013	148849323	AluYb8	C
chr3	149126600	149126910	AluYa5	+
chr3	149869324	149869619	AluYa5	+
chr3	150081722	150081963	AluYk12	+
chr3	150160274	150160588	AluY	C
chr3	150368453	150368765	AluYb8	+
chr3	150824230	150824511	AluYa5	+
chr3	150868818	150869132	AluYe5	C
chr3	151353860	151354167	AluYa5	+
chr3	152311913	152312212	AluYa5	+
chr3	152797267	152797580	AluYa5	+
chr3	152956344	152956651	AluY	C
chr3	153368060	153368362	AluY	+
chr3	153831835	153832147	AluYb8	+
chr3	154290853	154291161	AluYa5	+
chr3	154378959	154379268	AluYb8	+
chr3	154512129	154512440	AluYa5	+
chr3	154655000	154655306	AluYa5	+
chr3	154856862	154857161	AluYa5	+
chr3	154930581	154930889	AluYa5	C
chr3	155071880	155072195	AluYb9	+
chr3	155486510	155486823	AluYb8	C
chr3	155693185	155693499	AluYb8	+
chr3	155780990	155781267	AluYb8	C
chr3	155858700	155858997	AluYa5	+
chr3	156164996	156165305	AluYa5	+
chr3	157006000	157006304	AluYb8	C
chr3	157312901	157313203	AluY	C
chr3	158316439	158316742	AluYe5	C
chr3	158399124	158399455	AluYa5	C
chr3	192190469	192190774	AluYa5	C
chr3	193022863	193023163	AluYa5	C
chr3	193237749	193238055	AluYk11	C
chr3	193576250	193576570	AluYb8	C
chr3	194433230	194433542	AluYb8	C
chr3	194894005	194894311	AluYa5	C
chr3	195926654	195926957	AluY	C
chr3	197131568	197131892	AluYa5	C
chr4	163189	163469	AluYa5	C
chr4	270180	270454	AluYa5	+
chr4	496708	497011	AluYe5	C
chr4	645291	645594	AluY	C
chr4	711439	711756	AluYb8	C
chr4	847097	847397	AluYa5	+
chr4	2522120	2522428	AluYb9	+
chr4	3216744	3217039	AluYa5	+
chr4	3727560	3727856	AluY	C
chr4	4350602	4350894	AluY	+
chr4	4447308	4447620	AluY	+
chr4	4764908	4765212	AluYa5	C
chr4	5042825	5043136	AluYb8	+
chr4	5369864	5370174	AluSx	C
chr4	5692587	5692902	AluYb8	+
chr4	5833160	5833465	AluYa5	C
chr4	6678043	6678360	AluYb8	C
chr4	6958890	6959184	AluYa5	C
chr4	8337668	8337971	AluYg6	C
chr4	8833769	8834080	AluY	C
chr4	9845424	9845729	AluY	C
chr4	9852245	9852551	AluYb8	C
chr4	9950684	9950922	AluY	+
chr4	9955211	9955519	AluYi6	+
chr4	10610034	10610343	AluYd8	C
chr4	10862030	10862340	AluYb8	C
chr4	11387993	11388309	AluYb8	+
chr4	11540986	11541292	AluYb8	C
chr4	11661883	11662184	AluYa5	+
chr4	12115329	12115644	AluYb8	+
chr4	12803183	12803497	AluYb8	+
chr4	13247111	13247383	AluYa5	+
chr4	14332539	14332856	AluYb8	+
chr4	14944821	14945113	AluYa5	C
chr4	15243106	15243412	AluYb8	C
chr4	15516942	15517246	AluYe5	C
chr4	15768481	15768795	AluYb8	C
chr4	15872759	15873068	AluYg6	+
chr4	16645255	16645564	AluYb8	+
chr4	17201139	17201443	AluYk11	C
chr4	24985974	24986280	AluYe5	C
chr4	25917934	25918241	AluY	C
chr4	25918890	25919203	AluYb8	C
chr4	26253304	26253581	AluYa5	C
chr4	27753841	27754143	AluYa5	C
chr4	29659499	29659815	AluYb8	C
chr4	31204201	31204512	AluYb8	C
chr4	31423846	31424099	AluY	C
chr4	31670729	31671039	AluYb8	C
chr4	31734038	31734354	AluYc	C
chr4	32957438	32957756	AluY	C
chr4	33225367	33225520	AluYa5	C
chr4	33329547	33329852	AluY	C
chr4	34200909	34201218	AluYa5	C
chr4	34353697	34353979	AluYa5	C
chr4	34530010	34530328	AluYa5	C
chr4	36002134	36002446	AluYb8	C
chr4	36458065	36458342	AluYa5	C
chr4	36779003	36779315	AluY	C
chr4	36841138	36841467	AluYb8	C
chr4	37223137	37223441	AluYb8	C
chr4	40922972	40923277	AluYk11	C
chr4	41032769	41033082	AluYg6	C
chr4	41426015	41426320	AluYa5	C
chr4	42990174	42990460	AluYa5	C
chr4	44868700	44868885	AluYb8	C
chr4	45699578	45699884	AluYe5	C
chr4	45991691	45991988	AluYb8	C
chr4	46148712	46149011	AluYb8	C
chr4	46905815	46906128	AluYb8	C
chr4	47575925	47576201	AluYa5	C
chr4	48099903	48100195	AluYd8	+
chr4	48201953	48202106	AluYa5	C
chr4	48278556	48278866	AluYa5	C
chr4	48614816	48615125	AluY	C
chr4	52028357	52028645	AluYg6	+
chr4	52609899	52610223	AluYg6	C
chr4	52808189	52808491	AluY	+
chr4	52887897	52888171	AluYb8	C
chr4	54116974	54117278	AluYe5	C
chr4	54487009	54487334	AluYb8	C
chr4	54540290	54540589	AluYa5	+
chr4	54616270	54616579	AluYa8	+
chr4	54774078	54774390	AluYk11	C
chr4	54942520	54942761	AluYa5	+
chr4	55022572	55022855	AluYa5	+
chr4	55063253	55063555	AluYh3	C
chr4	55132401	55132721	AluYb8	C
chr4	55728310	55728617	AluYa5	C
chr4	56216699	56217016	AluYb8	+
chr4	56376787	56377094	AluYa5	+
chr4	56386512	56386829	AluYb8	+
chr4	56642093	56642364	AluYi6	C
chr4	57135403	57135720	AluYb8	C
chr4	57194655	57194965	AluYb8	C
chr4	57225347	57225613	AluYb8	+
chr4	57281865	57282182	AluYb8	+
chr4	58328032	58328341	AluYg6	+
chr4	60169768	60170086	AluYb8	+
chr4	60281088	60281393	AluYa5	+
chr4	60658599	60658896	AluYa5	C
chr4	60703522	60703840	AluYa5	C
chr4	61040422	61040732	AluYa5	+
chr4	61750510	61750812	AluYa5	+
chr4	61863229	61863536	AluYa5	C
chr4	61874790	61875107	AluYb8	C
chr4	63576826	63577155	AluYb8	C
chr4	64213959	64214271	AluYb8	C
chr4	64333739	64334055	AluYb8	+
chr4	64454430	64454700	AluYd8	C
chr4	65677111	65677416	AluY	C
chr4	65889673	65889945	AluYa5	+
chr4	65980306	65980581	AluYa5	C
chr4	66371926	66372230	AluYe5	C
chr4	66396095	66396405	AluYb8	+
chr4	66472065	66472373	AluYa5	+
chr4	66672231	66672535	AluYa5	+
chr4	67792122	67792430	AluYb9	+
chr4	68120377	68120687	AluYa5	C
chr4	68171187	68171496	AluY	C
chr4	69063052	69063343	AluYa5	+
chr4	69094130	69094447	AluY	C
chr4	71021063	71021374	AluYb9	C
chr4	71042493	71042793	AluYa5	C
chr4	71060701	71060850	AluYc	+
chr4	71332441	71332731	AluYd8	C
chr4	71920012	71920307	AluYd8	C
chr4	71963925	71964239	AluYb8	C
chr4	73051304	73051584	AluYd8	C
chr4	73154760	73155058	AluYa5	+
chr4	73304743	73305037	AluYc3	C
chr4	73441285	73441586	AluYi6	+
chr4	73921898	73922213	AluYb8	C
chr4	73955150	73955448	AluY	C
chr4	74363486	74363789	AluYg6	C
chr4	74616750	74617045	AluYg6	+
chr4	75019724	75020037	AluYb8	+
chr4	75469067	75469382	AluYb8	C
chr4	75719078	75719371	AluYa5	+
chr4	76721060	76721326	AluYa5	+
chr4	77421356	77421657	AluYa5	+
chr4	77663361	77663673	AluYb8	+
chr4	79284589	79284908	AluYb8	+
chr4	80535344	80535524	AluYa5	+
chr4	80875381	80875682	AluSq2	+
chr4	118375199	118375523	AluYa5	C
chr4	123184529	123184835	AluYa5	C
chr4	128965830	128966129	AluSg4	C
chr4	129702287	129702597	AluY	C
chr4	129795289	129795604	AluYb8	C
chr4	130779454	130779768	AluYb8	C
chr4	131265091	131265397	AluY	C
chr4	132698732	132699027	AluYd8	C
chr4	132771700	132771996	AluYg6	C
chr4	132987384	132987690	AluYa5	C
chr4	133220457	133220757	AluYa5	C
chr4	133374400	133374708	AluY	C
chr4	135938171	135938477	AluYa5	C
chr4	135941308	135941611	AluYa5	C
chr4	138128429	138128741	AluSc	C
chr4	140011330	140011643	AluYb8	C
chr4	140405174	140405482	AluYa5	C
chr4	141082581	141082851	AluYa5	C
chr4	141487963	141488259	AluYb9	C
chr4	142252187	142252487	AluY	C
chr4	144938886	144939191	AluY	+
chr4	145527225	145527522	AluYa5	C
chr4	145660990	145661297	AluYb8	+
chr4	146196692	146197005	AluYb8	C
chr4	146999447	146999751	AluYa5	C
chr4	147230053	147230363	AluYb8	C
chr4	147343014	147343319	AluYa5	+
chr4	147922408	147922708	AluYa8	+
chr4	147936318	147936628	AluYb8	C
chr4	148862963	148863271	AluYi6	+
chr4	149239905	149240226	AluYb8	+
chr4	149354083	149354389	AluYa5	+
chr4	149549234	149549531	AluYa5	+
chr4	149632880	149633192	AluYb8	+
chr4	149636862	149637178	AluYb8	+
chr4	149694215	149694419	AluYa5	C
chr4	150029889	150030197	AluYj4	+
chr4	150693282	150693586	AluYa5	+
chr4	151031502	151031800	AluYc	+
chr4	151307015	151307321	AluYa5	C
chr4	152129557	152129856	AluYh3	C
chr4	152263399	152263589	AluYb8	+
chr4	152520152	152520459	AluYb9	+
chr4	152671466	152671776	AluYa5	+
chr4	152715695	152716002	AluY	C
chr4	152815736	152816043	AluYa5	C
chr4	153314184	153314443	AluYa5	+
chr4	154050788	154051086	AluYd8	C
chr4	154968185	154968488	AluYa8	C
chr4	155498237	155498535	AluYd8	+
chr4	155897497	155897806	AluYb8	C
chr4	155916165	155916449	AluYi6	C
chr4	156080891	156081191	AluYe5	C
chr4	156379232	156379574	AluYb8	+
chr4	156891186	156891309	AluYa8	+
chr4	157186096	157186405	AluY	C
chr4	157212548	157212859	AluYb8	+
chr4	157451221	157451524	AluYb8	C
chr4	157552635	157552870	AluY	C
chr4	158096659	158096951	AluY	C
chr4	158108190	158108492	AluY	C
chr4	158505324	158505615	AluY	+
chr4	158562277	158562551	AluYa5	+
chr4	158720702	158721013	AluY	C
chr4	158734784	158735089	AluYa5	C
chr4	158830249	158830561	AluYb8	C
chr4	159094444	159094768	AluYb8	C
chr4	159758790	159759099	AluYj4	+
chr4	160344012	160344173	AluYb8	C
chr4	161720997	161721308	AluYb9	+
chr4	162141107	162141414	AluYg6	C
chr4	162311263	162311567	AluYa5	+
chr4	162401967	162402280	AluY	+
chr4	162580638	162580953	AluYb8	+
chr4	162893506	162893812	AluYa5	C
chr4	162941998	162942323	AluYa5	C
chr4	164838128	164838437	AluYg6	+
chr4	165546877	165547153	AluYa5	+
chr4	169819307	169819601	AluYm1	+
chr4	169887294	169887581	AluYe5	+
chr4	170967720	170968028	AluYg6	+
chr4	171675489	171675784	AluYa5	+
chr4	172167677	172167989	AluYb8	+
chr4	172176058	172176356	AluYe5	+
chr4	172341191	172341477	AluYa5	+
chr4	172560972	172561285	AluYb8	+
chr4	172568475	172568779	AluYi6	+
chr4	173288002	173288310	AluY	+
chr5	1167012	1167316	AluY	+
chr5	1682361	1682665	AluYa5	+
chr5	1941038	1941342	AluYb8	C
chr5	2312867	2313178	AluY	C
chr5	2436549	2436842	AluYe5	C
chr5	2599136	2599439	AluYb8	+
chr5	3113361	3113658	AluYf1	+
chr5	3327206	3327516	AluYa5	C
chr5	3502209	3502527	AluYb8	C
chr5	4775018	4775320	AluYa5	C
chr5	5206145	5206447	AluYa5	+
chr5	6388598	6388909	AluYa5	+
chr5	6524274	6524585	AluYb8	+
chr5	7111972	7112274	AluYa5	C
chr5	7221826	7222135	AluYb8	C
chr5	7411794	7412091	AluYa5	+
chr5	7507160	7507461	AluYa5	+
chr5	8335353	8335645	AluY	+
chr5	8432520	8432829	AluYa5	+
chr5	9109029	9109339	AluYa5	C
chr5	9400502	9400768	AluYa5	C
chr5	9411662	9411967	AluYa5	+
chr5	9660053	9660375	AluY	C
chr5	9777878	9778178	AluYb8	C
chr5	10523970	10524273	AluYg6	+
chr5	11142609	11142888	AluYg6	C
chr5	11344124	11344405	AluYd8	+
chr5	11690490	11690772	AluYb8	+
chr5	11972235	11972367	AluYb8	+
chr5	12151426	12151733	AluYk11	C
chr5	12186390	12186679	AluYa5	C
chr5	13347054	13347361	AluYf1	+
chr5	13855205	13855507	AluYa5	C
chr5	13894984	13895277	AluYa5	+
chr5	14609622	14609917	AluYd8	C
chr5	14867555	14867822	AluYb8	C
chr5	15315005	15315311	AluY	+
chr5	15529388	15529687	AluY	C
chr5	16698624	16698922	AluY	C
chr5	16967668	16967973	AluYg6	C
chr5	16972320	16972628	AluY	C
chr5	17714553	17714860	AluYa5	+
chr5	17923933	17924243	AluY	+
chr5	18034134	18034426	AluYa5	+
chr5	18185320	18185622	AluYa5	+
chr5	19338001	19338302	AluYa5	+
chr5	20018797	20019096	AluYg6	C
chr5	20334129	20334436	AluYe5	C
chr5	20442928	20443231	AluYa5	+
chr5	20637328	20637627	AluY	+
chr5	21051523	21051859	AluY	+
chr5	21651467	21651781	AluYa5	C
chr5	22287443	22287741	AluYk11	+
chr5	22384243	22384555	AluYi6	+
chr5	22416061	22416374	AluYi6_4d	C
chr5	22666283	22666589	AluYm1	C
chr5	22752546	22752872	AluYa5	C
chr5	22796508	22796819	AluYa5	C
chr5	23374438	23374746	AluYb8	C
chr5	23413657	23413960	AluYa5	+
chr5	23910328	23910605	AluYc	+
chr5	24091514	24091824	AluYa5	+
chr5	24358512	24358783	AluYe5	C
chr5	24452744	24453059	AluYb8	+
chr5	24586841	24587143	AluY	C
chr5	25275303	25275614	AluYb8	+
chr5	25316104	25316400	AluY	+
chr5	25368202	25368520	AluYb8	+
chr5	25777210	25777521	AluY	C
chr5	26028704	26029011	AluYb8	C
chr5	26111094	26111404	AluYa5	+
chr5	26600617	26600726	AluYa8	C
chr5	26725555	26725868	AluYb8	C
chr5	27207084	27207401	AluYb8	+
chr5	27323251	27323553	AluYa5	+
chr5	27522185	27522492	AluYa5	+
chr5	27913013	27913321	AluYa5	C
chr5	28606915	28607222	AluY	+
chr5	29458869	29459188	AluYb8	C
chr5	29564134	29564439	AluYa5	+
chr5	29844793	29845105	AluYb8	+
chr5	30895246	30895547	AluY	C
chr5	31677335	31677643	AluY	+
chr5	32185530	32185844	AluYb8	+
chr5	32251055	32251305	AluYc	C
chr5	32729018	32729328	AluYa5	C
chr5	32731960	32732277	AluYb8	+
chr5	33035304	33035602	AluYa5	C
chr5	33168865	33169159	AluY	C
chr5	33200761	33201064	AluYa5	C
chr5	33355466	33355788	AluYb8	C
chr5	33966424	33966594	AluYb8	C
chr5	34939262	34939564	AluYb8	C
chr5	34955772	34956079	AluYa5	+
chr5	34984183	34984494	AluYb8	C
chr5	35191044	35191369	AluYa5	C
chr5	35514845	35515151	AluY	C
chr5	35614083	35614390	AluY	+
chr5	36334031	36334323	AluYd8	C
chr5	36348434	36348739	AluYe5	C
chr5	36375670	36375974	AluYg6	+
chr5	37293718	37294032	AluYb9	+
chr5	37649731	37650036	AluYh3	C
chr5	37756963	37757263	AluY	+
chr5	38852719	38853030	AluYk12	C
chr5	39028176	39028481	AluYa5	C
chr5	39070184	39070492	AluYb8	+
chr5	39481142	39481448	AluYe5	C
chr5	39667044	39667360	AluYb8	+
chr5	40114928	40115233	AluYa5	+
chr5	40118423	40118724	AluY	+
chr5	40257259	40257570	AluYb8	C
chr5	41603902	41604212	AluYb8	+
chr5	41868464	41868735	AluYa5	+
chr5	41901254	41901562	AluYa5	C
chr5	42463712	42464022	AluYa5	+
chr5	43605235	43605551	AluYb8	+
chr5	43614856	43615173	AluYb8	+
chr5	43708412	43708725	AluYb8	+
chr5	43949942	43950277	AluYe5	+
chr5	44867915	44868231	AluYb9	+
chr5	50573253	50573555	AluYa8	+
chr5	50946795	50947105	AluYb8	+
chr5	51144469	51144735	AluYa5	+
chr5	51263990	51264294	AluYa5	+
chr5	51289713	51290011	AluYc	+
chr5	52369369	52369664	AluYa5	+
chr5	53881112	53881407	AluYa5	+
chr5	55298749	55299062	AluYb8	+
chr5	55559812	55560126	AluYb8	+
chr5	56635991	56636321	AluY	C
chr5	56708431	56708730	AluYb8	+
chr5	56793857	56794168	AluY	+
chr5	58336371	58336668	AluYb8	+
chr5	58627349	58627519	AluYb8	+
chr5	60030169	60030483	AluYb8	+
chr5	60091771	60092078	AluYg6	+
chr5	60304364	60304678	AluYb8	+
chr5	61260635	61260939	AluY	+
chr5	61383960	61384271	AluYb8	+
chr5	61997814	61998131	AluYb8	+
chr5	63174958	63175247	AluY	+
chr5	63408625	63408934	AluYa5	+
chr5	65210171	65210470	AluYg6	+
chr5	65559348	65559649	AluYa5	+
chr5	65895559	65895844	AluYc	+
chr5	85767491	85767801	AluY	C
chr5	85977647	85977957	AluYb9	C
chr5	87006330	87006628	AluY	C
chr5	88747315	88747648	AluYa5	C
chr5	89477501	89477822	AluYb8	C
chr5	90564626	90564925	AluY	C
chr5	91278883	91279171	AluYb9	C
chr5	94126292	94126594	AluYa5	C
chr5	95061409	95061734	AluYa5	C
chr5	95095007	95095322	AluY	C
chr5	96574027	96574356	AluYb9	C
chr5	98851540	98851858	AluYb8	C
chr5	99090966	99091308	AluYb8	C
chr5	99274722	99275041	AluYb8	C
chr5	99743371	99743685	AluYb8	C
chr5	99838620	99838924	AluY	C
chr5	100416704	100417021	AluYb8	+
chr5	100423773	100424079	AluYg6	+
chr5	100444658	100444957	AluYa5	C
chr5	102801773	102802082	AluY	C
chr5	102827666	102827904	AluYb8	C
chr5	102926094	102926262	AluYb8	C
chr5	104404503	104404805	AluYa5	C
chr5	105166517	105166822	AluY	C
chr5	105366829	105367142	AluYa5	C
chr5	105595400	105595706	AluYd8	C
chr5	106614103	106614355	AluYd8	C
chr5	108422603	108422904	AluYa5	+
chr5	108927253	108927557	AluYb8	C
chr5	109961401	109961707	AluYa5	C
chr5	111267435	111267731	AluYd8	+
chr5	111281777	111282074	AluYe5	+
chr5	111981897	111982211	AluYb8	C
chr5	112047805	112048112	AluY	+
chr5	112231504	112231816	AluYb8	+
chr5	112937879	112938198	AluYb8	+
chr5	113402013	113402311	AluY	+
chr5	113491839	113492146	AluYa5	+
chr5	114123352	114123662	AluY	C
chr5	114232919	114233219	AluYa5	C
chr5	115128471	115128788	AluYb8	+
chr5	115578196	115578497	AluYa5	C
chr5	116116704	116116845	AluYb8	C
chr5	116701110	116701410	AluYc3	+
chr5	117092497	117092804	AluYb8	C
chr5	117128048	117128359	AluYb9	C
chr5	117358822	117359136	AluYa5	C
chr5	117500380	117500680	AluYa5	C
chr5	117922298	117922613	AluY	C
chr5	118389188	118389500	AluYg6	C
chr5	119679460	119679769	AluYb9	C
chr5	120021417	120021739	AluYk12	C
chr5	120409914	120410221	AluYg6	+
chr5	120537770	120538075	AluYa5	C
chr5	120694403	120694701	AluYe5	+
chr5	120977339	120977644	AluYa5	+
chr5	121959023	121959319	AluYa5	+
chr5	122938659	122938969	AluY	+
chr5	124555877	124556182	AluYa5	+
chr5	125028157	125028467	AluY	+
chr5	125381666	125381977	AluY	+
chr5	125418925	125419239	AluYb8	+
chr5	125452390	125452694	AluYa5	+
chr5	127159898	127160208	AluYb8	+
chr5	128833669	128833973	AluYa5	+
chr5	129429386	129429688	AluYa5	+
chr5	129561333	129561557	AluYb8	+
chr5	130919062	130919356	AluY	+
chr5	131054228	131054535	AluYa5	+
chr5	131927864	131928163	AluYg6	+
chr5	132191231	132191532	AluYa5	+
chr5	132625087	132625385	AluYa5	C
chr5	132954547	132954846	AluYa5	C
chr5	134375597	134375826	AluYe5	+
chr5	137704124	137704404	AluYb9	+
chr5	138066518	138066828	AluY	+
chr5	138249885	138250194	AluYg6	+
chr5	138823676	138823986	AluYa5	+
chr5	141005435	141005731	AluYg6	+
chr5	141076285	141076602	AluYb8	+
chr5	141376677	141376986	AluYb9	C
chr5	141573155	141573456	AluYg6	+
chr5	141660211	141660513	AluYi6	+
chr5	143555816	143556123	AluYa5	+
chr5	143974084	143974240	AluYb8	+
chr5	144620486	144620791	AluYa5	+
chr5	145217482	145217781	AluYa5	+
chr5	158840646	158840970	AluYa5	C
chr5	159162421	159162733	AluYb8	C
chr5	161004306	161004629	AluYa5	C
chr5	161830527	161830832	AluYb8	C
chr5	162811741	162812046	AluYb8	C
chr5	163008375	163008680	AluY	C
chr5	163494874	163495131	AluYb8	C
chr5	163523900	163524209	AluY	C
chr5	164443239	164443547	AluY	C
chr5	164579627	164579927	AluYf1	C
chr5	165628317	165628633	AluYb8	C
chr5	165916687	165916967	AluY	C
chr5	166097538	166097843	AluYa5	C
chr5	166723753	166724063	AluYb8	C
chr5	167210452	167210762	AluYb8	C
chr5	168967438	168967739	AluYa5	C
chr5	169584864	169585033	AluYb8	+
chr5	171186522	171186797	AluYa5	C
chr5	173273246	173273558	AluYg6	+
chr5	173462726	173463036	AluYa5	+
chr5	173546572	173546874	AluYa5	C
chr5	173736023	173736316	AluYd8	C
chr5	174180105	174180417	AluYb8	+
chr5	175697182	175697480	AluYk12	+
chr5	178719666	178719961	AluYa5	+
chr5	179245485	179245795	AluY	+
chr5	179329845	179330159	AluYb8	+
chr5	179612239	179612542	AluYa5	+
chr5	179632025	179632333	AluYa5	+
chr5	180181922	180182234	AluYg6	+
chr5	180317478	180317777	AluYa5	+
chr6	544866	545178	AluYb8	+
chr6	867817	868110	AluYg6	+
chr6	1030263	1030601	AluYb8	+
chr6	1161937	1162213	AluYa5	+
chr6	1682561	1682868	AluYa5	C
chr6	1913100	1913409	AluYa5	+
chr6	2059427	2059727	AluY	+
chr6	3298691	3298996	AluYb8	+
chr6	4580021	4580336	AluYb8	+
chr6	5003067	5003373	AluYg6	+
chr6	5242767	5243072	AluYb9	C
chr6	6277123	6277365	AluYa5	+
chr6	6702430	6702739	AluY	+
chr6	7717151	7717461	AluY	+
chr6	9460160	9460484	AluYb8	+
chr6	10070573	10070872	AluYa5	+
chr6	10992509	10992816	AluSc	+
chr6	11555875	11556181	AluY	+
chr6	11616056	11616161	AluYc	+
chr6	11903220	11903519	AluYa5	+
chr6	12617104	12617416	AluYb8	+
chr6	12663970	12664278	AluYa5	C
chr6	14523739	14524047	AluYb8	C
chr6	15566049	15566336	AluYa5	+
chr6	15756408	15756713	AluYb8	C
chr6	16612984	16613295	AluYb8	+
chr6	17166080	17166387	AluYa5	+
chr6	17388809	17389109	AluYa5	+
chr6	17472053	17472353	AluYa5	+
chr6	17999053	17999361	AluYa5	+
chr6	18745582	18745887	AluY	C
chr6	19005004	19005312	AluY	+
chr6	19155405	19155735	AluYb9	C
chr6	19423381	19423606	AluYa5	C
chr6	20101834	20102144	AluYa5	+
chr6	20339364	20339651	AluYd8	+
chr6	20544316	20544621	AluYg6	+
chr6	20765146	20765455	AluYa5	C
chr6	20875019	20875331	AluYb8	+
chr6	21191987	21192320	AluYb8	C
chr6	21248260	21248566	AluY	+
chr6	22227249	22227525	AluYa5	+
chr6	22782437	22782744	AluYa5	C
chr6	23019452	23019762	AluYb8	C
chr6	23052966	23053285	AluYb8	C
chr6	23104112	23104422	AluYb8	+
chr6	23300144	23300456	AluY	C
chr6	23676852	23677148	AluYd8	+
chr6	23685775	23686092	AluYb8	+
chr6	23844153	23844466	AluYa5	C
chr6	23948521	23948746	AluY	+
chr6	24289972	24290292	AluYa5	C
chr6	25356048	25356356	AluYb8	C
chr6	25463820	25464121	AluY	C
chr6	25529657	25529784	AluYb8	+
chr6	25897772	25898077	AluYa5	+
chr6	26047181	26047480	AluY	C
chr6	26212570	26212879	AluY	C
chr6	26625253	26625566	AluYb8	C
chr6	27175690	27176000	AluYa5	+
chr6	27232935	27233253	AluYb9	+
chr6	27734239	27734543	AluYk3	+
chr6	27856825	27857140	AluYb8	C
chr6	27875875	27876186	AluYa5	+
chr6	28074235	28074547	AluYb8	+
chr6	28222428	28222754	AluYb8	C
chr6	28665420	28665667	AluY	+
chr6	33795960	33796174	AluY	C
chr6	34444909	34445228	AluY	+
chr6	34448675	34448977	AluYa5	C
chr6	34672434	34672556	AluJo	+
chr6	34935781	34936086	AluYa5	+
chr6	35701234	35701542	AluYa5	C
chr6	36193775	36194080	AluYa5	+
chr6	36212672	36212974	AluYb9	+
chr6	37226246	37226596	AluYk3	C
chr6	38358770	38359070	AluYb8	C
chr6	41123959	41124234	AluYa5	+
chr6	41436338	41436645	AluYe5	C
chr6	41604721	41605033	AluYb8	+
chr6	41612920	41613236	AluYb8	+
chr6	44412778	44413081	AluYa5	C
chr6	44645762	44646068	AluYa5	+
chr6	44849221	44849526	AluYa5	C
chr6	44928614	44928912	AluYd8	+
chr6	46019405	46019716	AluYb9	+
chr6	47101855	47102168	AluYb8	C
chr6	47378891	47379196	AluYa5	C
chr6	47758873	47759184	AluYa5	C
chr6	48411682	48411958	AluYh3a3	+
chr6	49034377	49034682	AluY	+
chr6	50484764	50485082	AluYa5	C
chr6	50766655	50766967	AluYb8	C
chr6	50798259	50798559	AluY	+
chr6	50802244	50802560	AluYb8	C
chr6	51391503	51391808	AluY	+
chr6	51454048	51454350	AluYa5	C
chr6	51652563	51652877	AluYa5	C
chr6	52383380	52383677	AluYa5	+
chr6	53077193	53077500	AluYa5	+
chr6	53217990	53218285	AluY	C
chr6	53548927	53549193	AluYa5	C
chr6	53812409	53812714	AluY	+
chr6	54580678	54580978	AluYa5	C
chr6	54691653	54691963	AluYa5	+
chr6	54915525	54915841	AluYb8	+
chr6	54999581	54999892	AluYa5	+
chr6	55397237	55397550	AluYb8	+
chr6	55533605	55533903	AluY	+
chr6	55719405	55719683	AluYd8	C
chr6	55991283	55991591	AluY	C
chr6	56185427	56185734	AluYb8	C
chr6	56269374	56269683	AluYa5	+
chr6	56486082	56486387	AluYa5	+
chr6	56711810	56712106	AluYa5	+
chr6	56836569	56836880	AluYi6	+
chr6	57163437	57163749	AluY	C
chr6	60692651	60692941	AluYa5	C
chr6	61182028	61182343	AluYb8	+
chr6	61626972	61627282	AluY	+
chr6	62504669	62504979	AluYb8	+
chr6	62966162	62966472	AluYa5	C
chr6	64245848	64246046	AluYg6	+
chr6	64475270	64475578	AluYa5	+
chr6	64958466	64958763	AluYd8	+
chr6	65699833	65700139	AluY	+
chr6	65938785	65939100	AluYb9	+
chr6	66305188	66305480	AluYb8	C
chr6	66525383	66525693	AluYa5	+
chr6	67056814	67057124	AluY	+
chr6	67156167	67156474	AluYj4	C
chr6	67572340	67572649	AluYg6	C
chr6	68020283	68020558	AluYa5	+
chr6	68035688	68035989	AluYe5	+
chr6	68532236	68532559	AluYa5	C
chr6	69745250	69745557	AluYb8	C
chr6	70634958	70635277	AluYb8	+
chr6	71861736	71862046	AluY	C
chr6	71936069	71936356	AluYc	+
chr6	72277300	72277597	AluY	+
chr6	72736499	72736798	AluYa5	C
chr6	72838669	72838975	AluY	+
chr6	73554154	73554479	AluYa5	C
chr6	73711535	73711836	AluYa5	C
chr6	74323007	74323316	AluYb8	C
chr6	74796354	74796652	AluYg6	C
chr6	75095336	75095668	AluYb8	+
chr6	75096615	75096920	AluYa5	+
chr6	75248082	75248387	AluYa5	C
chr6	75321513	75321819	AluYb8	+
chr6	75552070	75552337	AluYd8	+
chr6	76479547	76479856	AluY	+
chr6	76674379	76674697	AluYb8	+
chr6	77126873	77127179	AluYa5	+
chr6	77210402	77210698	AluYa5	+
chr6	78052699	78053003	AluYa5	+
chr6	78641164	78641469	AluYg6	+
chr6	78860820	78861121	AluY	+
chr6	79769868	79770170	AluYg6	+
chr6	80230027	80230337	AluYk12	C
chr6	80478747	80479031	AluYa5	+
chr6	81245839	81245954	AluYc	C
chr6	81641657	81641974	AluYb8	+
chr6	81878880	81879192	AluY	+
chr6	82451688	82451992	AluYa5	+
chr6	82966369	82966673	AluYa5	+
chr6	84558981	84559295	AluYa5	C
chr6	84672529	84672846	AluYb8	+
chr6	84794243	84794551	AluYa5	C
chr6	84881134	84881433	AluY	+
chr6	85036207	85036523	AluYb8	+
chr6	85052519	85052834	AluYb8	+
chr6	85381251	85381572	AluYk11	+
chr6	85434594	85434912	AluYb8	+
chr6	85552033	85552306	AluYa5	C
chr6	86507038	86507348	AluYa5	+
chr6	86749867	86750179	AluYb8	+
chr6	87576271	87576575	AluY	C
chr6	87644080	87644392	AluYa5	C
chr6	87707722	87708050	AluYa5	C
chr6	88074197	88074507	AluYb8	+
chr6	88138827	88139144	AluYb8	+
chr6	88152108	88152240	AluYa8	+
chr6	88714443	88714741	AluYa5	C
chr6	88817750	88818058	AluY	C
chr6	89166305	89166606	AluY	+
chr6	89518121	89518417	AluSp	+
chr6	90123489	90123796	AluYa5	+
chr6	90189327	90189639	AluYb8	+
chr6	90527867	90528177	AluY	C
chr6	91851016	91851311	AluYa5	C
chr6	92015060	92015377	AluYb8	C
chr6	92200949	92201262	AluYb8	+
chr6	92814835	92815038	AluYi6	+
chr6	92887387	92887694	AluYb8	C
chr6	93197667	93197972	AluYa5	C
chr6	93291487	93291787	AluYa5	+
chr6	93314854	93315161	AluY	C
chr6	93646812	93647115	AluYg6	+
chr6	93824634	93824936	AluYa5	C
chr6	93842823	93843120	AluYa5	C
chr6	94421376	94421626	AluY	C
chr6	94625919	94626204	AluYa5	C
chr6	94863974	94864285	AluYa5	+
chr6	94928127	94928433	AluYb8	C
chr6	94949157	94949474	AluYb8	+
chr6	95303192	95303499	AluYa5	C
chr6	95602739	95603052	AluYb8	+
chr6	96243583	96243885	AluYk11	C
chr6	99002327	99002637	AluYb8	C
chr6	100026528	100026834	AluYe5	C
chr6	101546810	101547130	AluYa5	C
chr6	101759863	101760168	AluYb8	C
chr6	103192731	103193051	AluYa5	C
chr6	103599977	103600279	AluYb8	C
chr6	104294351	104294663	AluYb8	C
chr6	108585023	108585342	AluYb8	C
chr6	109549660	109549963	AluYg6	C
chr6	109588075	109588367	AluYg6	C
chr6	109795096	109795251	AluYb8	C
chr6	110185234	110185511	AluYa5	C
chr6	111163147	111163450	AluYa5	C
chr6	111962456	111962757	AluYa5	C
chr6	112340123	112340428	AluY	C
chr6	114514869	114515179	AluYb8	C
chr6	115333250	115333554	AluYa5	C
chr6	115953181	115953488	AluYa5	C
chr6	116425591	116425887	AluY	C
chr6	116429667	116429974	AluYi6	+
chr6	117759632	117759750	AluYb8	C
chr6	117789762	117790065	AluYa5	C
chr6	117821436	117821746	AluYa5	+
chr6	117903013	117903316	AluYa5	C
chr6	118069855	118070166	AluYb8	+
chr6	118361212	118361501	AluYd8	+
chr6	119096355	119096671	AluYb8	+
chr6	119135997	119136310	AluYb8	+
chr6	119952184	119952485	AluYa5	C
chr6	120360810	120361113	AluYa5	+
chr6	120799846	120800162	AluYb8	C
chr6	120998159	120998470	AluY	C
chr6	121962147	121962420	AluYg6	+
chr6	122115613	122115923	AluYb8	+
chr6	122163414	122163722	AluYb8	+
chr6	122204541	122204848	AluYb8	+
chr6	122244396	122244628	AluYc	+
chr6	122506695	122507000	AluYi6	C
chr6	123193926	123194234	AluYe5	+
chr6	123442277	123442575	AluYi6	+
chr6	123760381	123760691	AluYi6	+
chr6	124139080	124139387	AluYb9	C
chr6	124177774	124178082	AluYa5	C
chr6	124515717	124515835	AluYc	C
chr6	124522862	124523162	AluYa5	+
chr6	124581158	124581474	AluYb8	+
chr6	124664551	124664823	AluYa5	+
chr6	124721135	124721429	AluYd8	+
chr6	126268980	126269288	AluYa5	+
chr6	126317838	126318148	AluYa5	+
chr6	126547228	126547520	AluYc	+
chr6	126549938	126550236	AluYa5	+
chr6	126622604	126622930	AluYa5	C
chr6	126979224	126979539	AluYb8	C
chr6	127703036	127703345	AluYa5	C
chr6	127798709	127799019	AluY	+
chr6	128638442	128638748	AluYh3	+
chr6	128668687	128669004	AluYb8	+
chr6	129066039	129066344	AluYa5	C
chr6	129129643	129129943	AluYa5	+
chr6	129309903	129310198	AluY	C
chr6	129415938	129416239	AluYa5	C
chr6	130057862	130058176	AluYb8	+
chr6	130915022	130915314	AluYa5	+
chr6	131535627	131535932	AluYa5	C
chr6	132340639	132340944	AluY	C
chr6	132359475	132359785	AluYh3	C
chr6	132376502	132376812	AluYa5	C
chr6	132891616	132891912	AluYa5	C
chr6	133050354	133050692	AluYb8	C
chr6	133204487	133204793	AluYa5	+
chr6	133356990	133357294	AluYa5	+
chr6	133858300	133858616	AluYb8	+
chr6	134132129	134132434	AluYa5	C
chr6	134154353	134154659	AluYb8	C
chr6	134273343	134273622	AluYa5	+
chr6	134496223	134496528	AluYa5	+
chr6	134871729	134872042	AluYb8	C
chr6	135471731	135472048	AluYb9	+
chr6	136413968	136414282	AluY	+
chr6	136485556	136485861	AluYa5	C
chr6	138670385	138670686	AluYa5	+
chr6	138905291	138905589	AluYb8	C
chr6	139657738	139658060	AluYk12	C
chr6	139662406	139662703	AluYa5	+
chr6	140127866	140128175	AluYb8	+
chr6	140149630	140149920	AluYa5	C
chr6	140629304	140629632	AluYb9	C
chr6	140631766	140632046	AluYb8	+
chr6	141223872	141224030	AluYg6	+
chr6	141692795	141693099	AluYa5	+
chr6	141880829	141881109	AluYg6	+
chr6	142057634	142057923	AluYa5	+
chr6	143756414	143756726	AluY	+
chr6	145690229	145690543	AluYb8	+
chr6	150737282	150737591	AluYb8	C
chr6	151650295	151650432	AluYa8	C
chr6	151685108	151685432	AluYb8	C
chr6	152105776	152106092	AluYb8	C
chr6	153789457	153789771	AluYb8	C
chr6	153995715	153995923	AluYh3	C
chr6	154125790	154126101	AluYa5	C
chr6	154724067	154724366	AluYa5	C
chr6	157294344	157294649	AluYa5	C
chr6	157536820	157537116	AluYa5	C
chr6	158455056	158455373	AluYb8	C
chr6	159231094	159231395	AluYb8	+
chr6	159245743	159246052	AluY	C
chr6	159503718	159504023	AluY	+
chr6	159592080	159592397	AluYb8	+
chr6	160760839	160761146	AluYg6	+
chr6	161897700	161897984	AluYc	+
chr6	162216249	162216564	AluYb8	+
chr6	162650316	162650620	AluYa5	+
chr6	162720439	162720749	AluYb8	C
chr6	162773495	162773780	AluYb8	C
chr6	163272890	163273192	AluYa5	C
chr6	164136856	164137161	AluYa5	+
chr6	164363525	164363832	AluYg6	+
chr6	164366388	164366702	AluYb8	+
chr6	164527396	164527702	AluY	+
chr6	164662625	164662736	AluYk12	+
chr6	164792172	164792500	AluYb8	+
chr6	165336468	165336780	AluYb8	+
chr6	165410807	165411113	AluY	+
chr6	166088677	166088803	AluYj4	+
chr6	166092125	166092426	AluYg6	C
chr6	166517446	166517774	AluYb8	C
chr6	167658546	167658856	AluYg6	C
chr6	168252760	168253063	AluYb8	C
chr6	168696721	168697028	AluY	+
chr6	169638035	169638351	AluYb8	+
chr6	170468788	170469093	AluYb8	C
chr7	283094	283405	AluY	+
chr7	642444	642761	AluYa5	+
chr7	2581709	2582010	AluY	C
chr7	2757130	2757342	AluY	C
chr7	3656740	3657046	AluYb8	C
chr7	3775566	3775875	AluYb8	C
chr7	3779653	3779961	AluYb8	+
chr7	4768122	4768431	AluY	C
chr7	7117499	7117721	AluYb9	+
chr7	7307712	7308000	AluY	+
chr7	7502692	7502980	AluY	C
chr7	7677657	7677972	AluYa5	C
chr7	7784754	7784967	AluYe5	C
chr7	8461549	8461858	AluYb8	+
chr7	8710641	8710961	AluYb9	C
chr7	9257673	9257993	AluYb8	+
chr7	9321992	9322297	AluYb8	C
chr7	9717559	9717871	AluYb8	+
chr7	10059846	10060155	AluYe5	C
chr7	10653873	10654169	AluYd8	+
chr7	11777868	11778182	AluYa5	+
chr7	11780805	11781027	AluYb8	+
chr7	11984619	11984879	AluYa5	+
chr7	12019087	12019400	AluYa5	C
chr7	12242092	12242407	AluYb8	+
chr7	12857276	12857551	AluYb8	C
chr7	12972302	12972612	AluYa5	+
chr7	13623569	13623833	AluYa5	+
chr7	13735900	13736189	AluYa5	C
chr7	13819169	13819468	AluYa5	+
chr7	14188379	14188685	AluYa5	+
chr7	14409426	14409741	AluYb8	+
chr7	14843316	14843633	AluYb8	C
chr7	15077408	15077720	AluYa5	C
chr7	15573019	15573318	AluYb8	C
chr7	16327311	16327627	AluYb8	+
chr7	16672949	16673245	AluY	C
chr7	17165179	17165484	AluYa5	C
chr7	17272142	17272449	AluYa5	+
chr7	17337471	17337774	AluYa5	C
chr7	17337964	17338215	AluY	+
chr7	19100835	19101140	AluY	+
chr7	19746974	19747312	AluYa5	+
chr7	19935223	19935524	AluY	+
chr7	20054723	20055039	AluYb8	+
chr7	20353652	20353961	AluY	+
chr7	20720664	20720970	AluYg6	+
chr7	21043972	21044278	AluYb8	+
chr7	21409507	21409608	AluYb8	+
chr7	22290464	22290763	AluYa5	+
chr7	23025899	23026125	AluYi6	+
chr7	24308984	24309294	AluY	+
chr7	24508865	24509159	AluYb8	+
chr7	24545712	24546017	AluYb8	+
chr7	25004994	25005304	AluYa5	+
chr7	26515947	26516248	AluYa5	+
chr7	26979764	26980073	AluYa5	+
chr7	27474730	27474997	AluYa5	+
chr7	27642643	27642950	AluYa5	C
chr7	29437317	29437613	AluY	+
chr7	30590577	30590879	AluYb8	+
chr7	30746490	30746792	AluYa5	+
chr7	31030975	31031292	AluYb8	+
chr7	31719921	31720198	AluYb8	+
chr7	32097949	32098247	AluY	+
chr7	32540872	32541200	AluYa5	C
chr7	34161210	34161517	AluYa5	+
chr7	34487035	34487337	AluYc	+
chr7	38433444	38433749	AluYa5	+
chr7	39552469	39552771	AluYa5	C
chr7	41358380	41358683	AluYb8	C
chr7	42565037	42565365	AluYb8	C
chr7	42706336	42706653	AluYb8	+
chr7	43319106	43319416	AluYb8	+
chr7	43374526	43374800	AluYa5	+
chr7	43686298	43686593	AluYd8	C
chr7	45352001	45352302	AluY	+
chr7	45629510	45629818	AluYb8	C
chr7	45641645	45641946	AluYb8	+
chr7	47855595	47855905	AluYa5	+
chr7	48294428	48294745	AluYb8	C
chr7	49362437	49362752	AluYa5	C
chr7	49512479	49512787	AluYa5	C
chr7	49892032	49892345	AluYi6	C
chr7	51624214	51624524	AluYb9	+
chr7	51646770	51647080	AluYb8	C
chr7	51873942	51874236	AluYa5	+
chr7	51914754	51914896	AluYa5	C
chr7	52131451	52131752	AluYa5	C
chr7	52255960	52256269	AluYg6	C
chr7	53242713	53243008	AluY	C
chr7	53414677	53414979	AluYg6	C
chr7	55250866	55251165	AluYa5	C
chr7	55391015	55391317	AluY	C
chr7	55462656	55462917	AluYa5	C
chr7	55866297	55866604	AluYa5	+
chr7	55932604	55932913	AluYb8	+
chr7	56246396	56246703	AluYb8	C
chr7	56500545	56500832	AluYc3	C
chr7	56526172	56526478	AluYb8	+
chr7	61920200	61920497	AluYm1	C
chr7	64230252	64230567	AluYb9	+
chr7	64475186	64475489	AluY	C
chr7	64597182	64597491	AluY	C
chr7	64954831	64955129	AluYb8	+
chr7	64955970	64956279	AluYg6	C
chr7	65847314	65847623	AluYa8	C
chr7	69611649	69611957	AluYb8	+
chr7	69634126	69634419	AluYi6	C
chr7	70430829	70431136	AluYa5	C
chr7	74201909	74202214	AluYb8	C
chr7	77984640	77984936	AluY	C
chr7	78076565	78076880	AluYb9	+
chr7	78120720	78121021	AluYa5	+
chr7	78330336	78330644	AluYe5	+
chr7	78536104	78536411	AluYa5	C
chr7	78728541	78728864	AluYa5	C
chr7	78823302	78823606	AluY	+
chr7	78903173	78903494	AluYk4	C
chr7	79368567	79368876	AluYa5	+
chr7	79568788	79569103	AluYb8	+
chr7	80112770	80113092	AluYb8	C
chr7	80539430	80539736	AluYa5	+
chr7	81073117	81073405	AluYa5	+
chr7	82099423	82099748	AluYa5	C
chr7	82321845	82322154	AluYa5	+
chr7	82502431	82502737	AluY	+
chr7	82504989	82505287	AluY	C
chr7	82642214	82642519	AluYa5	+
chr7	83317162	83317466	AluYg6	+
chr7	83363861	83364193	AluYb9	C
chr7	83434706	83435012	AluYa5	C
chr7	83570272	83570575	AluYa5	+
chr7	83638830	83639140	AluYa5	+
chr7	84080560	84080871	AluYa5	C
chr7	84318318	84318621	AluYa5	C
chr7	84376321	84376632	AluY	+
chr7	84453232	84453535	AluYe5	C
chr7	84929808	84930118	AluY	+
chr7	86322116	86322425	AluYa5	C
chr7	87087988	87088294	AluYa5	+
chr7	87207314	87207619	AluYi6_4d	+
chr7	87578689	87578992	AluYa5	C
chr7	87701862	87702172	AluY	+
chr7	87893234	87893544	AluYb8	C
chr7	87991353	87991664	AluYb8	C
chr7	88038449	88038734	AluYg6	C
chr7	88410089	88410399	AluYa5	+
chr7	88736501	88736641	AluYa8	+
chr7	88870105	88870407	AluYg6	+
chr7	89281957	89282219	AluYa5	+
chr7	89441000	89441308	AluYa5	+
chr7	89969569	89969874	AluYa5	C
chr7	90392837	90393147	AluYa5	+
chr7	90505703	90506020	AluYb8	+
chr7	90598705	90599003	AluYa5	C
chr7	90874504	90874827	AluYb9	C
chr7	90954612	90954924	AluYa5	C
chr7	91035834	91036141	AluYb8	C
chr7	91631577	91631860	AluYe5	+
chr7	91748797	91749098	AluY	C
chr7	92012974	92013290	AluYa5	C
chr7	92574624	92574927	AluYb8	+
chr7	93058703	93059020	AluYb8	+
chr7	93261396	93261703	AluYi6_4d	+
chr7	93322318	93322622	AluY	+
chr7	94204117	94204433	AluYb8	C
chr7	94329032	94329339	AluYa5	+
chr7	95100845	95101151	AluY	C
chr7	95189427	95189735	AluYa5	C
chr7	95732353	95732664	AluYb8	C
chr7	95756956	95757268	AluYa5	C
chr7	96139946	96140257	AluYa5	C
chr7	96438210	96438520	AluYb8	+
chr7	96731723	96732031	AluYa5	+
chr7	96893442	96893759	AluYa5	C
chr7	97183902	97184201	AluYa5	C
chr7	97265436	97265666	AluYa5	+
chr7	97378220	97378497	AluYb8	C
chr7	97444242	97444556	AluYb8	+
chr7	99474314	99474611	AluY	+
chr7	102835604	102835908	AluYa5	C
chr7	102848275	102848602	AluY	+
chr7	103822633	103822947	AluYb8	+
chr7	104234504	104234800	AluYa5	+
chr7	104974768	104975099	AluY	+
chr7	105286980	105287290	AluYa5	+
chr7	105290757	105291069	AluYb8	+
chr7	105460573	105460876	AluY	+
chr7	105593489	105593767	AluY	C
chr7	105667418	105667722	AluYa5	+
chr7	105720266	105720387	AluSx	+
chr7	105884519	105884825	AluYb8	C
chr7	106200685	106200966	AluYg6	+
chr7	106267561	106267870	AluYa5	+
chr7	106875899	106876213	AluYb9	C
chr7	107311371	107311692	AluYb8	C
chr7	107353144	107353448	AluYf1	+
chr7	107829631	107829890	AluYa5	+
chr7	107864186	107864492	AluYa5	+
chr7	107883501	107883818	AluYb9	+
chr7	108043546	108043681	AluYc	C
chr7	108126547	108126867	AluYb8	C
chr7	108712414	108712729	AluYb8	+
chr7	109397986	109398293	AluY	+
chr7	110232876	110233187	AluYa5	+
chr7	110441748	110442060	AluYb8	C
chr7	110466931	110467261	AluYa5	+
chr7	110902643	110902956	AluYa5	+
chr7	111049119	111049430	AluY	C
chr7	111079115	111079416	AluYa5	C
chr7	111283690	111283993	AluYa5	+
chr7	111616250	111616560	AluYa5	+
chr7	111616691	111617000	AluY	C
chr7	112109745	112110043	AluY	C
chr7	112857080	112857390	AluYb8	C
chr7	112962016	112962294	AluY	+
chr7	114134450	114134733	AluYa5	+
chr7	114244765	114245061	AluYi6	C
chr7	114313464	114313768	AluYa5	+
chr7	115439470	115439745	AluYa5	C
chr7	115650598	115650905	AluYe5	+
chr7	115766427	115766747	AluY	C
chr7	115829401	115829705	AluYa5	C
chr7	116536722	116537032	AluYb8	+
chr7	116713114	116713419	AluYa5	+
chr7	117079969	117080229	AluYa5	C
chr7	117105975	117106297	AluYb8	C
chr7	117201962	117202261	AluYa5	C
chr7	117425256	117425567	AluY	C
chr7	117441493	117441800	AluYa5	C
chr7	117556513	117556818	AluYa5	C
chr7	117794878	117795194	AluYb8	C
chr7	118240873	118241189	AluYb8	+
chr7	118253909	118254201	AluYa5	C
chr7	118703762	118704101	AluYa5	C
chr7	119359805	119360113	AluY	C
chr7	119556992	119557251	AluYg6	C
chr7	119819807	119820112	AluYb8	C
chr7	119981362	119981677	AluYb8	+
chr7	120230607	120230912	AluYa5	+
chr7	121241062	121241377	AluYa5	+
chr7	121667060	121667369	AluYb8	C
chr7	121846216	121846525	AluYg6	+
chr7	123113981	123114107	AluYa8	+
chr7	123188834	123189141	AluYa5	+
chr7	123699895	123700205	AluYg6	+
chr7	123909433	123909782	AluYa5	C
chr7	123996891	123997208	AluYb8	+
chr7	124015063	124015391	AluY	C
chr7	124530206	124530521	AluYb8	+
chr7	125342404	125342715	AluYk4	+
chr7	125625055	125625372	AluYb8	C
chr7	125831913	125832110	AluYg6	C
chr7	125991694	125991959	AluYa5	+
chr7	126391716	126392039	AluYb8	C
chr7	127212411	127212716	AluYa5	C
chr7	127980101	127980419	AluYa5	C
chr7	128126375	128126676	AluY	C
chr7	128372468	128372777	AluYa5	C
chr7	128669171	128669474	AluYa5	C
chr7	128796740	128797040	AluYa5	C
chr7	129249423	129249724	AluYb8	C
chr7	129450919	129451238	AluYa5	C
chr7	138462339	138462639	AluY	C
chr7	139186813	139187123	AluYb8	+
chr7	140466523	140466840	AluYb8	+
chr7	141000193	141000501	AluYe5	C
chr7	141414076	141414383	AluYk11	C
chr7	141669810	141670109	AluYe5	C
chr7	143023671	143023980	AluY	C
chr7	146380785	146381097	AluYe5	C
chr7	148843584	148843894	AluY	C
chr7	148942841	148943148	AluYb8	C
chr7	150765978	150766302	AluY	C
chr7	152164292	152164588	AluY	C
chr7	152662566	152662872	AluYa5	C
chr7	154463191	154463506	AluYg6	C
chr7	158883656	158883963	AluY	C
chr8	4637645	4637969	AluYb8	C
chr8	5048801	5049124	AluYb8	C
chr8	5057444	5057752	AluYb8	C
chr8	5405260	5405573	AluYb8	C
chr8	6211292	6211592	AluY	C
chr8	9566594	9566907	AluYb8	C
chr8	9669137	9669447	AluYb8	+
chr8	10358566	10358881	AluYa5	C
chr8	11340006	11340310	AluYa5	+
chr8	12911844	12911955	AluYa8	C
chr8	13312080	13312388	AluY	+
chr8	13382226	13382535	AluYe5	+
chr8	13615183	13615465	AluYb8	+
chr8	13818113	13818423	AluY	+
chr8	13920565	13920882	AluYb8	+
chr8	14239637	14239931	AluYa5	+
chr8	14485834	14486036	AluYb8	C
chr8	15066027	15066337	AluYb9	+
chr8	15143769	15144077	AluYa5	C
chr8	15172155	15172430	AluYg6	C
chr8	15195891	15196196	AluY	C
chr8	15529789	15530084	AluYb8	C
chr8	15876618	15876864	AluYa5	+
chr8	16573171	16573347	AluYa5	+
chr8	16687916	16688226	AluY	+
chr8	17042932	17043238	AluYk12	C
chr8	17104714	17105024	AluY	+
chr8	17114838	17115134	AluYa5	+
chr8	17408109	17408421	AluYb8	+
chr8	17657287	17657581	AluYa5	+
chr8	17961305	17961610	AluYi6_4d	C
chr8	18616619	18616922	AluYa5	C
chr8	19211188	19211482	AluYb8	+
chr8	19241934	19242105	AluYg6	C
chr8	19307747	19308055	AluYb8	+
chr8	20122762	20123066	AluYa5	C
chr8	21150143	21150447	AluYk12	+
chr8	21243356	21243675	AluYb8	C
chr8	22240303	22240613	AluYj4	+
chr8	23033303	23033615	AluYe5	+
chr8	23259163	23259363	AluYa5	C
chr8	23383647	23383959	AluY	C
chr8	25122068	25122382	AluYa5	C
chr8	25440060	25440357	AluYa5	C
chr8	26073347	26073666	AluY	C
chr8	27712282	27712581	AluYa5	+
chr8	27805001	27805317	AluYb8	+
chr8	27826544	27826816	AluY	+
chr8	28106259	28106567	AluYa5	+
chr8	29197056	29197361	AluYa5	+
chr8	29463176	29463474	AluY	C
chr8	29746022	29746292	AluY	C
chr8	30534774	30535060	AluYb8	+
chr8	30976330	30976623	AluYa5	C
chr8	31460521	31460823	AluYa5	C
chr8	31580753	31581060	AluYa5	C
chr8	31648125	31648431	AluYg6	C
chr8	31708447	31708744	AluYa5	C
chr8	31713737	31714077	AluYb8	C
chr8	31947019	31947335	AluYb8	+
chr8	32159253	32159564	AluYb8	+
chr8	33790101	33790397	AluY	C
chr8	33999455	33999772	AluYb8	+
chr8	34456162	34456499	AluY	C
chr8	35178844	35179149	AluYk12	+
chr8	35393126	35393432	AluYe5	C
chr8	35507045	35507353	AluYa5	C
chr8	35710932	35711102	AluYc	C
chr8	36316873	36317190	AluYb8	+
chr8	37348914	37349221	AluYa5	C
chr8	38333586	38333892	AluYb8	+
chr8	38846011	38846313	AluYc3	+
chr8	39037048	39037348	AluYc3	C
chr8	39549849	39550161	AluYb8	C
chr8	39907812	39908122	AluYa5	+
chr8	40292719	40293018	AluYh3	C
chr8	40382115	40382423	AluY	+
chr8	40781481	40781791	AluYa5	+
chr8	41064322	41064626	AluYa5	+
chr8	41557484	41557797	AluYb8	C
chr8	41679555	41679863	AluYi6	C
chr8	41723778	41724087	AluYg6	C
chr8	42390359	42390642	AluYh3	C
chr8	42605229	42605553	AluY	C
chr8	42717092	42717403	AluYa5	+
chr8	43399035	43399343	AluYa5	C
[truncated: 3,403 more rows]
