# Supplementary material for: Impact of non-LTR retrotransposons in the differentiation and evolution of anatomically modern humans
Source: Mob DNA. 2018 Aug 15;9:28. doi: 10.1186/s13100-018-0133-4 (PMC6094920; doi:10.1186/s13100-018-0133-4)
Supplement: Supplementary file 6 — List of all identified and validated AMH-specific RIs vs HN. (XLS 132 kb) [file 13100_2018_133_MOESM6_ESM.xls]

## Sheet: AMH-specific RIs vs HN
CODE	CHROMOSOME	POSITION	RepeatMasker ELEMENT	sense
filledsite100an	chr1	189084854-189085330	L1HS	C
filledsite100se	chr1	234587112-234587612	AluYa5	+
filledsite103se	chr1	240616908-240617419	AluYb8	+
filledsite106se	chr1	247027794-247028274	AluYb8	+
filledsite107se	chr1	247850376-247856637	L1HS	+
filledsite111se	chr1	248207724-248208237	AluYb8	+
filledsite115se	chr1	29022069-29022576	AluYa5	+
filledsite119se	chr1	31040561-31041744	L1HS	+
filledsite126se	chr1	43857371-43857880	AluYb3a1	+
filledsite130an	chr1	210295216-210295721	AluYa5	C
filledsite137se	chr1	56831025-56835069	L1HS	+
filledsite141an	chr1	219923218-219923732	AluYb8	C
filledsite143an	chr1	223060725-223061238	AluYb8	C
filledsite146an	chr1	224392729-224393233	AluYa1	C
filledsite147an	chr1	228572083-228572589	AluYa5	C
filledsite152an	chr1	232423030-232423545	AluYb8	C
filledsite153an	chr1	232775437-232775942	AluYa5	C
filledsite155an	chr1	236054499-236055012	AluYb8	C
filledsite15se	chr1	117078082-117078588	AluY	+
filledsite160an	chr1	241360451-241360952	AluYa5	C
filledsite162se	chr1	73768698-73769206	AluYf2	+
filledsite16se	chr1	118090952-118091360	AluYa5	+
filledsite172an	chr1	26489727-26490233	AluYa5	C
filledsite173se	chr1	81194255-81194761	AluYa4	+
filledsite177se	chr1	81687698-81688211	AluYb8	+
filledsite178se	chr1	83125877-83127603	L1HS	+
filledsite194an	chr1	56887612-56888118	AluYa5	C
filledsite195an	chr1	58343117-58343634	AluYb8	C
filledsite20se	chr1	12897960-12898424	AluYa4	+
filledsite211an	chr1	66024110-66030359	L1HS	C
filledsite21an	chr1	111701427-111701934	AluYa4	C
filledsite220an	chr1	69943624-69944121	AluYa5	C
filledsite224an	chr1	71741251-71741728	AluYb8	C
filledsite230an	chr1	73753507-73754014	AluYa5	C
filledsite234an	chr1	74984430-74985354	L1HS	C
filledsite236an	chr1	77100276-77100756	AluYa5	C
filledsite248an	chr1	83042557-83043063	AluYa5	C
filledsite249an	chr1	85748534-85749049	AluYb8	C
filledsite252an	chr1	86882346-86882851	AluYa5	C
filledsite27an	chr1	119558685-119559191	AluYg6	C
filledsite27se	chr1	150691352-150691857	AluYa5	+
filledsite2se	chr1	103047593-103048099	AluYc1	+
filledsite44se	chr1	171261136-171261643	AluYa5	+
filledsite50an	chr1	158629285-158629798	AluYb8	C
filledsite56an	chr1	162052579-162053084	AluYa5	C
filledsite83se	chr1	217753990-217754482	AluYb9	+
filledsite84se	chr1	218245515-218246606	L1HS	+
filledsite87an	chr1	182289232-182289735	AluYa5	C
filledsite8an	chr1	103095978-103096484	AluYa5	C
filledsite90an	chr1	184689543-184689854	AluYg6	C
filledsite99an	chr1	188994870-188995383	AluYb8	C
filledsite207se	chr10	10708444-10708950	AluYc1	+
filledsite214se	chr10	111036294-111036800	AluYg6	+
filledsite226se	chr10	115509033-115509537	AluYc1	+
filledsite228se	chr10	118664331-118664840	AluYb9	+
filledsite239se	chr10	133448995-133449508	AluYb8	+
filledsite247se	chr10	20667160-20667667	AluYa5	+
filledsite253se	chr10	28112686-28113193	AluYe5	+
filledsite258se	chr10	32705638-32706145	AluYc1	+
filledsite259se	chr10	34684384-34684895	AluYb8	+
filledsite264se	chr10	43274113-43274619	AluYa4	+
filledsite267se	chr10	4634712-4635218	AluYa5	+
filledsite271se	chr10	49091844-49092356	AluYb8	+
filledsite272se	chr10	49917071-49917581	AluYb8	+
filledsite285an	chr10	10493319-10493832	AluYb8	C
filledsite296an	chr10	111572047-111578314	L1HS	C
filledsite297se	chr10	70272013-70272521	AluYa5	+
filledsite298se	chr10	70634239-70634541	AluSg7	+
filledsite308an	chr10	119634190-119634704	AluYb9	C
filledsite314an	chr10	123489087-123489593	AluYa5	C
filledsite324an	chr10	129565205-129565707	AluYa5	C
filledsite326an	chr10	132858414-132858920	AluYa5	C
filledsite329an	chr10	14936258-14936764	AluYf1	C
filledsite334an	chr10	19397228-19397744	AluYb8	C
filledsite342an	chr10	2379384-2379897	AluYb8	C
filledsite348an	chr10	35593129-35593636	AluYa5	C
filledsite368an	chr10	54860721-54861229	AluYa5	C
filledsite371an	chr10	56516936-56517440	AluYg6	C
filledsite374an	chr10	57701958-57702464	AluYa5	C
filledsite384an	chr10	63743531-63743894	AluYb8	C
filledsite385an	chr10	6411479-6417729	L1HS	C
filledsite388an	chr10	66268695-66269191	AluYa5	C
filledsite390an	chr10	67376473-67377956	L1HS	C
filledsite411an	chr10	84400678-84401005	AluYf2	C
filledsite419an	chr10	8781893-8782406	AluYb8	C
filledsite432an	chr10	95853591-95854096	AluYa5	C
filledsite333se	chr11	109976613-109977116	AluYc1	+
filledsite352se	chr11	132558495-132558977	AluYb8	+
filledsite354se	chr11	133302953-133303265	AluYa8	+
filledsite358se	chr11	14348225-14348731	AluYa5	+
filledsite361se	chr11	16597479-16597985	AluYa5	+
filledsite368se	chr11	24349399-24355652	L1HS	+
filledsite370se	chr11	25564387-25564891	AluYa5	+
filledsite399se	chr11	43891745-43892258	AluYb8	+
filledsite403se	chr11	4802436-4802909	AluYb8	+
filledsite405se	chr11	49424998-49425511	AluYb8	+
filledsite408se	chr11	55667320-55667821	AluYc1	+
filledsite411se	chr11	5720373-5720886	AluYb8	+
filledsite432se	chr11	82306796-82307302	AluYa5	+
filledsite438an	chr11	101416687-101417201	AluYb8	C
filledsite440se	chr11	92245907-92246403	AluYc1	+
filledsite442an	chr11	103087840-103088184	AluYb8	C
filledsite443se	chr11	96233033-96233535	AluYc1	+
filledsite448an	chr11	105765417-105765923	AluYb8	C
filledsite451an	chr11	106595790-106596263	AluYa5	C
filledsite464an	chr11	116712374-116712877	AluYa5	C
filledsite479an	chr11	12943639-12944108	AluYa5	C
filledsite482an	chr11	132083521-132084025	AluYa5	C
filledsite493an	chr11	19335299-19335745	AluYa5	C
filledsite514an	chr11	27307785-27308301	AluYb9	C
filledsite515an	chr11	27822138-27822516	AluYb8	C
filledsite527an	chr11	33537589-33538095	AluY	C
filledsite541an	chr11	39805045-39805549	AluYa5	C
filledsite545an	chr11	41006927-41007439	AluYb8	C
filledsite550an	chr11	42464000-42464508	AluYb9	C
filledsite558an	chr11	48119969-48120470	AluYg6	C
filledsite559an	chr11	49125529-49127729	L1HS	C
filledsite564an	chr11	49796541-49802797	L1HS	C
filledsite573an	chr11	56407853-56408356	AluYa5	C
filledsite587an	chr11	71861504-71862011	AluYb8	C
filledsite597an	chr11	77519473-77519977	AluYa1	C
filledsite601an	chr11	81556131-81556637	AluYa5	C
filledsite618an	chr11	89822746-89828996	L1HS	C
filledsite453se	chr12	108222461-108222967	AluYb8	+
filledsite461se	chr12	127502539-127502947	AluYb8	+
filledsite462se	chr12	127660343-127660851	AluYa5	+
filledsite478se	chr12	26510938-26511444	AluYc1	+
filledsite493se	chr12	40006807-40007313	AluYa5	+
filledsite497se	chr12	41659732-41660237	AluYa5	+
filledsite504se	chr12	45011089-45011600	AluYa5	+
filledsite513se	chr12	54245322-54245801	AluYb8	+
filledsite530se	chr12	63232320-63232826	AluY	+
filledsite536se	chr12	7110846-7111358	AluYb8	+
filledsite551se	chr12	83959131-83959635	AluYc1	+
filledsite640an	chr12	102313971-102314263	AluYb9	C
filledsite643an	chr12	104293317-104293823	AluYa5	C
filledsite660an	chr12	123010260-123010767	AluYa5	C
filledsite664an	chr12	127199873-127200386	AluYb8	C
filledsite665an	chr12	128932156-128932640	AluYb8	C
filledsite666an	chr12	129840593-129841100	AluYa5	C
filledsite667an	chr12	130060209-130060717	AluYa5	C
filledsite676an	chr12	17894074-17894487	L1HS	C
filledsite685an	chr12	24442279-24442787	AluYa5	C
filledsite689an	chr12	27433910-27434416	AluYa5	C
filledsite690an	chr12	28095609-28096104	L1HS	C
filledsite694an	chr12	29573335-29573848	AluYb8	C
filledsite700an	chr12	32963509-32964013	AluYa5	C
filledsite710an	chr12	42237986-42238976	L1HS	C
filledsite724an	chr12	54853406-54853908	AluYa5	C
filledsite742an	chr12	62294940-62295317	L1HS	C
filledsite777an	chr12	77908571-77909078	AluYa5	C
filledsite794an	chr12	86523229-86523735	AluYa5	C
filledsite810an	chr12	95343964-95344465	AluYa5	C
filledsite815an	chr12	97554647-97555154	AluYa5	C
filledsite573se	chr13	101906861-101907367	AluYa5	+
filledsite578se	chr13	103931553-103932059	AluYa5	+
filledsite582se	chr13	105161120-105161626	AluYa5	+
filledsite587se	chr13	109084083-109084590	AluYa5	+
filledsite588se	chr13	111232765-111233269	AluYc1	+
filledsite598se	chr13	25270463-25270982	AluYb8	+
filledsite601se	chr13	29954672-29955185	AluYb8	+
filledsite618se	chr13	48419833-48420181	AluYa5	+
filledsite631se	chr13	63656094-63656600	AluY	+
filledsite650se	chr13	82889112-82889625	AluYb8	+
filledsite660se	chr13	89522726-89523232	AluYa5	+
filledsite662se	chr13	90421285-90421617	AluYf2	+
filledsite663se	chr13	91159954-91160391	AluYb8	+
filledsite673se	chr13	96633337-96633842	AluYh9	+
filledsite676se	chr13	99678179-99678453	AluYb9	+
filledsite824an	chr13	104009766-104010272	AluYa5	C
filledsite825an	chr13	104144299-104144761	AluYa5	C
filledsite835an	chr13	107924447-107924960	AluYb8	C
filledsite841an	chr13	111559323-111559752	AluYa5	C
filledsite850an	chr13	22523435-22523947	AluYb8	C
filledsite852an	chr13	23055107-23055612	AluYa5	C
filledsite856an	chr13	24057558-24058072	AluYb8	C
filledsite858an	chr13	24710860-24711367	AluYa5	C
filledsite861an	chr13	28665250-28665756	AluY	C
filledsite862an	chr13	28839756-28840270	AluYb8	C
filledsite866an	chr13	29891469-29891973	AluYb8	C
filledsite893an	chr13	49373140-49373648	AluYa5	C
filledsite897an	chr13	51551851-51552362	AluYb8	C
filledsite900an	chr13	55033599-55034104	AluYa5	C
filledsite917an	chr13	63523711-63524218	AluYa5	C
filledsite925an	chr13	69966575-69967060	AluYa5	C
filledsite926an	chr13	70458957-70459470	AluYb8	C
filledsite929an	chr13	74074827-74075338	AluYa5	C
filledsite943an	chr13	79660995-79661501	AluYa5	C
filledsite944an	chr13	80081302-80081807	AluYa5	C
filledsite946an	chr13	80678224-80678730	AluYh9	C
filledsite948an	chr13	81747156-81747663	AluYa5	C
filledsite962an	chr13	89003194-89003700	AluYa5	C
filledsite1031an	chr14	45888060-45888566	AluYi6	C
filledsite1037an	chr14	47434022-47434524	AluY	C
filledsite1045an	chr14	52532093-52532874	L1HS	C
filledsite1066an	chr14	68995290-68995552	AluYb9	C
filledsite1071an	chr14	71437746-71438259	AluYb8	C
filledsite1072an	chr14	72141173-72141679	AluYa5	C
filledsite1083an	chr14	83019511-83019981	AluYa5	C
filledsite1091an	chr14	88889917-88890278	AluYc2	C
filledsite677se	chr14	100844914-100845420	AluYa5	+
filledsite684se	chr14	24860890-24861387	AluYa4	+
filledsite688se	chr14	26701519-26702026	AluYa5	+
filledsite702se	chr14	35305204-35305710	AluYc1	+
filledsite726se	chr14	48334154-48334660	AluY	+
filledsite727se	chr14	48826723-48827236	AluYb8	+
filledsite730se	chr14	50118788-50119107	AluYf2	+
filledsite734se	chr14	52756699-52757205	AluYa5	+
filledsite738se	chr14	59545214-59545711	AluYa5	+
filledsite740se	chr14	63787079-63787585	AluYa8	+
filledsite741se	chr14	63887389-63887896	AluYa5	+
filledsite749se	chr14	79653838-79654129	AluSg7	+
filledsite756se	chr14	81538996-81539466	AluYa5	+
filledsite758se	chr14	81596954-81597463	AluYb8	+
filledsite763se	chr14	86342751-86343258	AluYc1	+
filledsite768se	chr14	87555802-87556308	AluYa5	+
filledsite986an	chr14	21536050-21536556	AluYc1	C
filledsite995an	chr14	26005711-26006146	AluYa5	C
filledsite996an	chr14	26147051-26147555	AluYa5	C
filledsite1110an	chr15	24839230-24839739	AluYb8	C
filledsite1111an	chr15	27213343-27213855	AluYb8	C
filledsite1120an	chr15	34930658-34931174	AluYa4	C
filledsite1121an	chr15	35008945-35009451	AluYa5	C
filledsite1122an	chr15	35588902-35589247	AluYb8	C
filledsite1129an	chr15	39266951-39267457	AluYa5	C
filledsite1157an	chr15	58596422-58596927	AluYd2	C
filledsite1158an	chr15	59712811-59713318	AluYe5	C
filledsite1166an	chr15	69049483-69049996	AluYb8	C
filledsite1170an	chr15	71991449-71991876	AluYa5	C
filledsite773se	chr15	24206969-24207470	AluYa5	+
filledsite783se	chr15	43660342-43660849	AluYa5	+
filledsite798se	chr15	52525095-52525603	AluYa5	+
filledsite804se	chr15	58282022-58282319	AluYb9	+
filledsite811se	chr15	69532469-69532748	AluYa8	+
filledsite814se	chr15	71885382-71885888	AluYa5	+
filledsite821se	chr15	79891757-79892263	AluYc1	+
filledsite832se	chr15	93515700-93516202	AluYa5	+
filledsite1209an	chr16	16934274-16940512	L1HS	C
filledsite1220an	chr16	26607947-26608464	AluYb8	C
filledsite1251an	chr16	63442347-63442853	AluYa4	C
filledsite1258an	chr16	68617245-68623507	L1HS	C
filledsite1261an	chr16	70552919-70553428	AluYb8	C
filledsite1270an	chr16	86284216-86284716	AluYc1	C
filledsite842se	chr16	19230343-19230856	AluYb9	+
filledsite844se	chr16	20778458-20778964	AluY	+
filledsite856se	chr16	49035989-49036291	AluYa8	+
filledsite871se	chr16	62046777-62047291	AluYb9	+
filledsite872se	chr16	62419282-62419790	AluYc1	+
filledsite878se	chr16	67513721-67514227	AluYa5	+
filledsite883se	chr16	74289332-74289844	AluYb8	+
filledsite1282an	chr17	13220397-13220903	AluYa4	C
filledsite1283an	chr17	13704463-13704933	AluY	C
filledsite1322an	chr17	60741219-60741718	AluYa5	C
filledsite1324an	chr17	66960850-66961356	AluYa5	C
filledsite1334an	chr17	75235876-75236389	AluYb8	C
filledsite895se	chr17	11557291-11557795	AluYi6	+
filledsite898se	chr17	19543329-19543823	AluYb8	+
filledsite905se	chr17	29932375-29932875	AluYa5	+
filledsite921se	chr17	52933654-52934073	AluYa5	+
filledsite938se	chr17	6874635-6875132	AluYe2	+
filledsite942se	chr17	69852055-69852568	AluYb8	+
filledsite945se	chr17	75988198-75988699	AluYg6	+
filledsite1001se	chr18	57258095-57258603	AluYi6	+
filledsite1009se	chr18	67949511-67950022	AluY	+
filledsite1010se	chr18	68846641-68847147	AluYa5	+
filledsite1013se	chr18	73569922-73570434	AluYb8	+
filledsite1018se	chr18	9385305-9385819	AluYb8	+
filledsite1343an	chr18	14822890-14823403	AluYb8	C
filledsite1354an	chr18	25827795-25828308	AluYb8	C
filledsite1363an	chr18	32333238-32333744	AluYa5	C
filledsite1367an	chr18	35315532-35316038	AluYa4	C
filledsite1373an	chr18	42078820-42079325	AluYa5	C
filledsite1377an	chr18	43260920-43261427	AluYa5	C
filledsite1379an	chr18	44338341-44338854	AluYb8	C
filledsite1382an	chr18	47870211-47876455	L1HS	C
filledsite1393an	chr18	55671028-55671527	AluYa5	C
filledsite1411an	chr18	64214798-64215302	AluYa5	C
filledsite1412an	chr18	64542844-64543350	AluYa5	C
filledsite1427an	chr18	71273311-71273816	AluYc1	C
filledsite1429an	chr18	72152353-72152867	AluYb8	C
filledsite1436an	chr18	8371954-8372470	AluYb8	C
filledsite947se	chr18	11971830-11972336	AluYa4	+
filledsite948se	chr18	12851097-12851610	AluYb8	+
filledsite953se	chr18	1851908-1852405	AluYc1	+
filledsite956se	chr18	22892394-22892905	AluYb8	+
filledsite968se	chr18	32661873-32662376	AluYa4	+
filledsite974se	chr18	37061547-37062060	AluYb8	+
filledsite985se	chr18	41166600-41167103	AluYb9	+
filledsite989se	chr18	45996061-45996566	AluYa4	+
filledsite991se	chr18	47019769-47020275	AluYa5	+
filledsite994se	chr18	47910920-47911370	L1HS	+
filledsite1019se	chr19	13479471-13479975	AluYc1	+
filledsite1025se	chr19	23320704-23321210	AluYa5	+
filledsite1026se	chr19	23986311-23986817	AluY	+
filledsite1038se	chr19	51457377-51457884	AluYa5	+
filledsite1448an	chr19	22768054-22768569	AluYb8	C
filledsite1449an	chr19	22834923-22835283	AluYb8	C
filledsite1475an	chr19	53820700-53821203	AluYa5	C
filledsite1069se	chr2	118906040-118906378	AluYa8	+
filledsite1078se	chr2	128871173-128871671	AluYf2	+
filledsite1080se	chr2	131844255-131844758	AluYe5	+
filledsite1084se	chr2	133873679-133874186	AluY	+
filledsite1095se	chr2	142350906-142351419	AluYb8	+
filledsite1104se	chr2	151902990-151903458	AluYa5	+
filledsite1118se	chr2	166267425-166267931	AluYa5	+
filledsite1119se	chr2	168895721-168896232	AluYb8	+
filledsite1134se	chr2	182355883-182356388	AluYg6	+
filledsite1136se	chr2	183315724-183316226	AluYa5	+
filledsite1144se	chr2	192562106-192562614	AluYa4	+
filledsite1149se	chr2	194398409-194398915	AluYa5	+
filledsite1153se	chr2	196051732-196052191	L1HS	+
filledsite1161se	chr2	20666579-20667076	AluYa5	+
filledsite1162se	chr2	206731099-206731605	AluYa4	+
filledsite1173se	chr2	213574587-213575081	AluYa5	+
filledsite1177se	chr2	21572694-21573180	AluYc1	+
filledsite1184se	chr2	224473015-224473438	AluYb8	+
filledsite1191se	chr2	231996096-231996601	AluYa5	+
filledsite1196se	chr2	239409282-239409788	AluYa5	+
filledsite1214se	chr2	46433698-46434037	AluYb9	+
filledsite1215se	chr2	4781222-4787466	L1HS	+
filledsite1221se	chr2	5209090-5209596	AluYg6	+
filledsite1237se	chr2	60197805-60198304	AluYa5	+
filledsite1269se	chr2	85335271-85335779	AluYb8	+
filledsite1270se	chr2	8616711-8617202	AluYb8	+
filledsite1275se	chr2	89029145-89032380	L1HS	+
filledsite1488an	chr2	102097758-102098264	AluYc1	C
filledsite1503an	chr2	113581083-113581590	AluYb8	C
filledsite1518an	chr2	121921089-121921593	AluYg6	C
filledsite1521an	chr2	122564294-122564800	AluYa5	C
filledsite1535an	chr2	134460172-134460671	AluYa5	C
filledsite1547an	chr2	139785185-139786029	L1HS	C
filledsite1554an	chr2	142788796-142789211	L1HS	C
filledsite1566an	chr2	150626883-150627389	AluYa5	C
filledsite1570an	chr2	152617196-152617702	AluYa5	C
filledsite1590an	chr2	160855767-160856273	AluYa5	C
filledsite1593an	chr2	161795517-161796023	AluYa5	C
filledsite1595an	chr2	16251019-16251528	AluYa5	C
filledsite1598an	chr2	163666319-163666823	AluY	C
filledsite1608an	chr2	169395369-169395873	AluYa5	C
filledsite1613an	chr2	173888837-173889343	AluYa5	C
filledsite1617an	chr2	176346579-176352821	L1HS	C
filledsite1621an	chr2	181925736-181926248	AluYb8	C
filledsite1622an	chr2	182565162-182565668	AluYc1	C
filledsite1623an	chr2	182592360-182592863	AluYc1	C
filledsite1628an	chr2	184249902-184250408	AluYa5	C
filledsite1650an	chr2	196031215-196031715	AluYe5	C
filledsite1669an	chr2	208567124-208567628	AluYa5	C
filledsite1672an	chr2	209061070-209061576	AluYa5	C
filledsite1674an	chr2	209451629-209452143	AluYb9	C
filledsite1684an	chr2	212551163-212551642	AluYb8	C
filledsite1696an	chr2	223481604-223482079	AluYb8	C
filledsite1703an	chr2	227017479-227017914	AluYa5	C
filledsite1713an	chr2	231325223-231325736	AluYb8	C
filledsite1729an	chr2	33781199-33781712	AluYb8	C
filledsite1735an	chr2	40978052-40978568	AluYb8	C
filledsite1738an	chr2	43887475-43893738	L1HS	C
filledsite1741an	chr2	46910041-46910547	AluYa5	C
filledsite1743an	chr2	49612799-49613305	AluYa5	C
filledsite1756an	chr2	5487689-5488134	AluYa4	C
filledsite1760an	chr2	56083439-56083942	AluYa5	C
filledsite1774an	chr2	63960218-63960734	AluYb8	C
filledsite1776an	chr2	65807415-65807918	AluYe5	C
filledsite1806an	chr2	78748402-78748730	AluYd3a1	C
filledsite1807an	chr2	78785904-78786219	AluYf2	C
filledsite1809an	chr2	79057573-79058082	AluYa5	C
filledsite1814an	chr2	82340369-82340864	AluYa5	C
filledsite1287se	chr20	14980888-14981401	AluYb9	+
filledsite1300se	chr20	26214212-26220472	L1HS	+
filledsite1302se	chr20	2863917-2864423	AluY	+
filledsite1304se	chr20	29931119-29931612	AluYc1	+
filledsite1305se	chr20	33115736-33116242	AluYa5	+
filledsite1309se	chr20	37139172-37139674	AluYa4	+
filledsite1310se	chr20	38337545-38337855	AluYa8	+
filledsite1318se	chr20	43295470-43295976	AluYa5	+
filledsite1324se	chr20	57723354-57723860	AluYg6	+
filledsite1325se	chr20	58926628-58927141	AluYb8	+
filledsite1326se	chr20	60526203-60526699	AluYa5	+
filledsite1327se	chr20	60570539-60571051	AluYb9	+
filledsite1328se	chr20	6150860-6151366	AluYa5	+
filledsite1840an	chr20	17103366-17103873	AluYa5	C
filledsite1842an	chr20	19061326-19061829	AluYa5	C
filledsite1872an	chr20	53292561-53293064	AluYa5	C
filledsite1879an	chr20	54463130-54463636	AluY	C
filledsite1884an	chr20	5942905-5943418	AluYb8	C
filledsite1885an	chr20	59974075-59974586	AluYb8	C
filledsite1888an	chr20	7096691-7102958	L1HS	C
filledsite1890an	chr20	7274245-7274748	AluYa5	C
filledsite1336se	chr21	10969057-10969542	AluYb8	+
filledsite1340se	chr21	16256978-16257491	AluYb8	+
filledsite1350se	chr21	24742147-24742653	AluYa4	+
filledsite1351se	chr21	26825047-26825501	L1HS	+
filledsite1353se	chr21	30601727-30602240	AluYb8	+
filledsite1360se	chr21	42402797-42403304	AluYa5	+
filledsite1902an	chr21	17522133-17522639	AluYa4	C
filledsite1914an	chr21	25286352-25286854	AluYg6	C
filledsite1930an	chr21	39590464-39590972	AluYa5	C
filledsite1937an	chr21	45850197-45850710	AluYb8	C
filledsite1363se	chr22	18099433-18099929	AluYa5	+
filledsite1939an	chr22	17884154-17884660	AluYa5	C
filledsite1940an	chr22	18047303-18047816	AluYb8	C
filledsite1380se	chr3	10397376-10397884	AluYc1	+
filledsite1400se	chr3	122138352-122138865	AluYb8	+
filledsite1402se	chr3	122560952-122561458	AluYc1	+
filledsite1437se	chr3	160237201-160237714	AluYb9	+
filledsite1438se	chr3	161246629-161247135	AluYa5	+
filledsite1458se	chr3	17512965-17513288	AluYf2	+
filledsite1476se	chr3	192063095-192063593	AluYc1	+
filledsite1528se	chr3	63851186-63851696	AluYa5	+
filledsite1532se	chr3	68890116-68890597	AluYa5	+
filledsite1533se	chr3	72379627-72380108	AluYa5	+
filledsite1540se	chr3	81345982-81346485	AluYa5	+
filledsite1543se	chr3	81907408-81907915	AluYa5	+
filledsite1551se	chr3	87128327-87128769	AluYb8	+
filledsite1956an	chr3	103547822-103548328	AluYa5	C
filledsite1987an	chr3	126358839-126359348	AluY	C
filledsite1989an	chr3	127330433-127330940	AluYa5	C
filledsite2040an	chr3	154648271-154648777	AluYa5	C
filledsite2071an	chr3	169268508-169268978	AluYa5	C
filledsite2100an	chr3	18755725-18756226	AluYa5	C
filledsite2101an	chr3	189955314-189955809	AluYa5	C
filledsite2106an	chr3	19172846-19173321	AluYc1	C
filledsite2119an	chr3	21457407-21457920	AluYb8	C
filledsite2124an	chr3	24090694-24091142	AluYi6	C
filledsite2128an	chr3	2632940-2633446	AluYa5	C
filledsite2131an	chr3	26439388-26445636	L1HS	C
filledsite2136an	chr3	28167368-28167881	AluYb8	C
filledsite2141an	chr3	31532801-31533307	AluYa5	C
filledsite2146an	chr3	35051571-35052084	AluYb8	C
filledsite2151an	chr3	36108032-36108538	AluY	C
filledsite2167an	chr3	43031013-43031519	AluYa5	C
filledsite2173an	chr3	49197662-49198169	AluYa5	C
filledsite2183an	chr3	571664-572174	AluYa4	C
filledsite2184an	chr3	61474964-61475470	AluYa4	C
filledsite2189an	chr3	65502294-65502801	AluYa5	C
filledsite2215an	chr3	80925210-80926705	L1HS	C
filledsite2221an	chr3	83853024-83855443	L1HS	C
filledsite2241an	chr3	95116109-95116622	AluYb8	C
filledsite2250an	chr3	99037352-99037856	AluYc1	C
filledsite2253an	chr3	99785267-99785756	AluYa5	C
filledsite1573se	chr4	111808666-111809164	AluYb8	+
filledsite1579se	chr4	113469889-113470386	AluYa4	+
filledsite1594se	chr4	120017153-120017659	AluYa5	+
filledsite1599se	chr4	125867275-125867781	AluYa4	+
filledsite1606se	chr4	130590832-130591313	AluYb8	+
filledsite1631se	chr4	150160957-150161474	AluYb8	+
filledsite1647se	chr4	163232315-163232819	AluYa5	+
filledsite1664se	chr4	171888770-171889276	AluYg6	+
filledsite1673se	chr4	177869233-177869740	AluYa5	+
filledsite1674se	chr4	178514158-178514667	AluYb8	+
filledsite1683se	chr4	186155455-186155956	AluY	+
filledsite1687se	chr4	189793152-189793658	AluYa4	+
filledsite1689se	chr4	190624541-190625054	AluYb8	+
filledsite1693se	chr4	21160913-21167153	L1HS	+
filledsite1697se	chr4	23721583-23722092	AluYb8	+
filledsite1702se	chr4	28564202-28564708	AluYc1	+
filledsite1703se	chr4	31406587-31407093	AluYa5	+
filledsite1705se	chr4	33473320-33473826	AluYa5	+
filledsite1707se	chr4	36469822-36470328	AluYa4	+
filledsite1711se	chr4	37766193-37766706	AluYb8	+
filledsite1733se	chr4	55808586-55809025	AluYa5	+
filledsite1736se	chr4	58887179-58888432	L1HS	+
filledsite1737se	chr4	59944466-59950701	L1HS	+
filledsite1745se	chr4	65199357-65199873	AluYb8	+
filledsite1750se	chr4	67537849-67538353	AluYa5	+
filledsite1756se	chr4	71926318-71926667	AluYd3	+
filledsite1761se	chr4	78236189-78236645	L1HS	+
filledsite1763se	chr4	79269037-79275298	L1HS	+
filledsite1766se	chr4	80205643-80206158	AluYb8	+
filledsite1768se	chr4	81456398-81456774	AluYa5	+
filledsite1770se	chr4	81991431-81991937	AluYc1	+
filledsite1775se	chr4	87066267-87066638	AluYf2	+
filledsite1789se	chr4	97572015-97572529	AluYb9	+
filledsite1790se	chr4	98110557-98111063	AluYa5	+
filledsite1792se	chr4	98590566-98591074	AluYb8	+
filledsite2260an	chr4	101244749-101245211	AluYg6	C
filledsite2262an	chr4	101751848-101752358	AluYa4	C
filledsite2275an	chr4	110498657-110499164	AluYe5	C
filledsite2292an	chr4	115624511-115624969	AluYb9	C
filledsite2300an	chr4	121808841-121809345	AluYa4	C
filledsite2316an	chr4	130216411-130219581	L1HS	C
filledsite2325an	chr4	134295456-134295962	AluYc1	C
filledsite2332an	chr4	137214540-137220800	L1HS	C
filledsite2346an	chr4	147920498-147921002	AluYa5	C
filledsite2353an	chr4	152340617-152341659	L1HS	C
filledsite2359an	chr4	157001957-157002444	AluYe5	C
filledsite2376an	chr4	163062160-163062666	AluYg6	C
filledsite2378an	chr4	163863068-163863574	AluYa5	C
filledsite2380an	chr4	164501850-164502352	AluYb8	C
filledsite2384an	chr4	167108015-167108528	AluYb8	C
filledsite2401an	chr4	178156742-178157255	AluYb8	C
filledsite2406an	chr4	181317191-181317555	AluYc2	C
filledsite2407an	chr4	181549335-181549841	AluYa5	C
filledsite2411an	chr4	182695056-182696258	L1HS	C
filledsite2414an	chr4	183438429-183438934	AluYc1	C
filledsite2423an	chr4	187795611-187796117	AluYa5	C
filledsite2428an	chr4	189969616-189970129	AluYb8	C
filledsite2429an	chr4	190291331-190291836	AluY	C
filledsite2431an	chr4	19079393-19085652	L1HS	C
filledsite2444an	chr4	29661023-29661536	AluYb8	C
filledsite2446an	chr4	31205722-31206233	AluYb8	C
filledsite2450an	chr4	34531544-34532049	AluYa5	C
filledsite2457an	chr4	36003655-36004167	AluYb8	C
filledsite2490an	chr4	58087244-58087833	L1HS	C
filledsite2505an	chr4	64442459-64442972	AluYb8	C
filledsite2518an	chr4	69036807-69037313	AluY	C
filledsite2522an	chr4	72829541-72830055	AluYb8	C
filledsite2534an	chr4	80353900-80354413	AluYb8	C
filledsite2536an	chr4	81302451-81302964	AluYb8	C
filledsite2544an	chr4	86462198-86462704	AluYa5	C
filledsite2545an	chr4	86660671-86661177	AluYc1	C
filledsite2550an	chr4	88268155-88274403	L1HS	C
filledsite2551an	chr4	88775547-88776051	AluYb8	C
filledsite2552an	chr4	89037597-89038103	AluY	C
filledsite2553an	chr4	90548201-90548714	AluYb9	C
filledsite2557an	chr4	91382108-91382616	AluYa5	C
filledsite2563an	chr4	93392977-93393482	AluYa5	C
filledsite2567an	chr4	95498873-95499379	AluYa5	C
filledsite2575an	chr4	97897123-97897630	AluYa5	C
filledsite1800se	chr5	103030468-103030974	AluYc2	+
filledsite1801se	chr5	103062217-103062723	AluYa5	+
filledsite1802se	chr5	103854190-103860433	L1HS	+
filledsite1806se	chr5	108594991-108601233	L1HS	+
filledsite1816se	chr5	122274254-122274760	AluY	+
filledsite1819se	chr5	124363750-124364256	AluY	+
filledsite1829se	chr5	130489674-130490178	AluY	+
filledsite1834se	chr5	13894993-13895486	AluYa5	+
filledsite1835se	chr5	143353551-143353878	AluYb9	+
filledsite1840se	chr5	150106957-150107463	AluYa4	+
filledsite1851se	chr5	158592309-158592816	AluYa5	+
filledsite1858se	chr5	162648049-162648556	AluYg6	+
filledsite1863se	chr5	170158722-170159002	AluYa8	+
filledsite1865se	chr5	170857411-170857924	AluYb8	+
filledsite1866se	chr5	172889629-172890135	AluYa5	+
filledsite1867se	chr5	173607008-173607520	AluYb8	+
filledsite1871se	chr5	179744378-179744877	AluYa4	+
filledsite1877se	chr5	24452753-24453266	AluYb8	+
filledsite1878se	chr5	25275312-25275823	AluYb8	+
filledsite1879se	chr5	25316113-25316609	AluYf2	+
filledsite1881se	chr5	26111103-26111609	AluYa5	+
filledsite1899se	chr5	37293720-37294233	AluYb9	+
filledsite1904se	chr5	41599347-41600228	L1HS	+
filledsite1905se	chr5	41603904-41604414	AluYb8	+
filledsite1916se	chr5	53176842-53177337	AluYa5	+
filledsite1923se	chr5	59325896-59326409	AluYb8	+
filledsite1927se	chr5	61293541-61294052	AluYb8	+
filledsite1940se	chr5	80039282-80039787	AluY	+
filledsite1942se	chr5	80751057-80751570	AluYb8	+
filledsite1947se	chr5	82156633-82157137	AluYa5	+
filledsite1955se	chr5	88031930-88032443	AluYb8	+
filledsite1963se	chr5	9411674-9412179	AluYa5	+
filledsite1966se	chr5	97843851-97844355	AluYc1	+
filledsite1969se	chr5	98585329-98585832	AluYc1	+
filledsite1973se	chr5	99759376-99759882	AluYg6	+
filledsite1974se	chr5	99923448-99923942	AluYc1	+
filledsite2582an	chr5	102163275-102163707	AluYb8	C
filledsite2588an	chr5	104848821-104855084	L1HS	C
filledsite2598an	chr5	109297001-109297507	AluYa5	C
filledsite2608an	chr5	11338943-11339450	AluYe5	C
filledsite2609an	chr5	113458951-113459458	AluYf2	C
filledsite2612an	chr5	116428092-116428599	AluYb8	C
filledsite2614an	chr5	116694425-116694931	AluYa5	C
filledsite2616an	chr5	116835974-116836474	AluYa5	C
filledsite2620an	chr5	119015054-119015563	AluYb9	C
filledsite2639an	chr5	126942245-126942758	AluYb8	C
filledsite2665an	chr5	147462065-147462572	AluYe5	C
filledsite2672an	chr5	151760820-151761323	AluYa5	C
filledsite2692an	chr5	162435280-162435785	AluY	C
filledsite2699an	chr5	166150657-166151167	AluYb8	C
filledsite2703an	chr5	168394342-168394843	AluYa5	C
filledsite2717an	chr5	21651483-21651989	AluYa5	C
filledsite2723an	chr5	25314543-25315049	AluYa1	C
filledsite2725an	chr5	25777223-25777729	AluYc1	C
filledsite2738an	chr5	33200766-33201269	AluYa4	C
filledsite2739an	chr5	33355480-33355993	AluYb8	C
filledsite2762an	chr5	52231697-52232204	AluYa5	C
filledsite2781an	chr5	64285983-64286490	AluYa5	C
filledsite2782an	chr5	65345964-65346471	AluYa5	C
filledsite2787an	chr5	71916458-71916952	AluYa8	C
filledsite2788an	chr5	7221838-7222347	AluYb8	C
filledsite2793an	chr5	73648896-73649402	AluYa4	C
filledsite2797an	chr5	75435581-75435880	AluYb9	C
filledsite2803an	chr5	78276665-78277171	AluYa4	C
filledsite2815an	chr5	82482660-82483160	AluYh9	C
filledsite2846an	chr5	99174223-99174727	AluYc1	C
filledsite1978se	chr6	10070706-10071205	AluYa5	+
filledsite1987se	chr6	112810812-112811319	AluYf2	+
filledsite1993se	chr6	11556008-11556514	AluY	+
filledsite2004se	chr6	119417420-119417932	AluYb8	+
filledsite2008se	chr6	123514969-123515478	AluYe5	+
filledsite2013se	chr6	12617236-12617748	AluYb8	+
filledsite2017se	chr6	128989732-128990245	AluYb8	+
filledsite2018se	chr6	129319430-129325678	L1HS	+
filledsite2035se	chr6	147037346-147037861	AluYb8	+
filledsite2040se	chr6	154686429-154686900	AluYc2	+
filledsite2042se	chr6	158548190-158549147	SVA_F	+
filledsite2057se	chr6	170038031-170038544	AluYb8	+
filledsite2062se	chr6	22227378-22227850	AluYa5	+
filledsite2063se	chr6	23685903-23686416	AluYb8	+
filledsite2067se	chr6	25529785-25530108	AluYb9	+
filledsite2077se	chr6	33093325-33093838	AluYb8	+
filledsite2081se	chr6	44613399-44613905	AluYa5	+
filledsite2087se	chr6	47280054-47280336	AluYb9	+
filledsite2093se	chr6	51256201-51256706	AluYc1	+
filledsite2099se	chr6	57478060-57478959	L1PA2	+
filledsite2101se	chr6	58706752-58707265	AluYb9	+
filledsite2104se	chr6	6277256-6277694	AluYa5	+
filledsite2108se	chr6	65185063-65185569	AluYa5	+
filledsite2131se	chr6	86026266-86026769	AluYa4	+
filledsite2138se	chr6	9014733-9015024	AluYa8	+
filledsite2143se	chr6	9460293-9460813	AluYb8	+
filledsite2860an	chr6	104742125-104742637	AluYb8	C
filledsite2862an	chr6	106983544-106984046	AluYb8	C
filledsite2867an	chr6	110476636-110479835	L1HS	C
filledsite2881an	chr6	121629729-121630020	AluYb9	C
filledsite2887an	chr6	12664103-12664609	AluYa5	C
filledsite2891an	chr6	129736986-129737492	AluYa5	C
filledsite2894an	chr6	132697544-132698050	AluYa5	C
filledsite2896an	chr6	133341730-133347984	L1HS	C
filledsite2897an	chr6	133371417-133371930	AluYb8	C
filledsite2920an	chr6	158875991-158876504	AluYb8	C
filledsite2930an	chr6	168059130-168059636	AluYg6	C
filledsite2931an	chr6	1682695-1683201	AluYa4	C
filledsite2937an	chr6	19155551-19156065	AluYb9	C
filledsite2940an	chr6	22782565-22783072	AluYa5	C
filledsite2942an	chr6	23300277-23300783	AluY	C
filledsite2944an	chr6	24811777-24818036	L1HS	C
filledsite2950an	chr6	28190118-28190631	AluYb8	C
filledsite2952an	chr6	28972120-28972419	AluYi6	C
filledsite2953an	chr6	29363808-29364140	AluYa8	C
filledsite2966an	chr6	4050152-4050658	AluYa4	C
filledsite2967an	chr6	41403977-41404484	AluYe5	C
filledsite3004an	chr6	67865960-67866466	AluY	C
filledsite3043an	chr6	8227833-8228340	AluYb8	C
filledsite3056an	chr6	91237489-91237995	AluYc1	C
filledsite2155se	chr7	102343341-102343849	AluYa5	+
filledsite2156se	chr7	102488622-102489128	AluY	+
filledsite2158se	chr7	103462980-103463491	AluYb8	+
filledsite2159se	chr7	103874851-103875348	AluYa5	+
filledsite2161se	chr7	104187302-104187815	AluYb8	+
filledsite2163se	chr7	105307765-105308269	AluYa5	+
filledsite2165se	chr7	108352758-108353271	AluYb8	+
filledsite2168se	chr7	110542599-110543112	AluYa4	+
filledsite2175se	chr7	113953419-113953923	AluYa4	+
filledsite2181se	chr7	11817394-11817908	AluYa5	+
filledsite2189se	chr7	123636845-123637358	AluYb8	+
filledsite2193se	chr7	126775521-126775797	AluSg7	+
filledsite2198se	chr7	133107591-133108105	AluYb9	+
filledsite2203se	chr7	13663094-13663556	AluYa5	+
filledsite2207se	chr7	14227904-14228410	AluYa5	+
filledsite2218se	chr7	147354967-147355467	AluYa5	+
filledsite2221se	chr7	152082316-152082822	AluYa5	+
filledsite2224se	chr7	154941833-154942346	AluYb8	+
filledsite2241se	chr7	27514249-27514716	AluYa4	+
filledsite2242se	chr7	29476833-29477329	AluY	+
filledsite2244se	chr7	31070490-31071003	AluYb8	+
filledsite2255se	chr7	37477191-37477708	AluYb8	+
filledsite2258se	chr7	38512923-38513436	AluYb8	+
filledsite2272se	chr7	51270816-51271282	AluY	+
filledsite2273se	chr7	51691810-51692320	AluYb9	+
filledsite2276se	chr7	52094874-52095380	AluYc1	+
filledsite2291se	chr7	79165233-79165729	AluY	+
filledsite2293se	chr7	80801601-80802114	AluYb9	+
filledsite2315se	chr7	93958244-93958750	AluYa4	+
filledsite2317se	chr7	96894648-96895078	AluYa5	+
filledsite3076an	chr7	103856348-103856851	AluYa5	C
filledsite3080an	chr7	107683916-107684225	AluYf2	C
filledsite3090an	chr7	112497034-112497545	AluYb8	C
filledsite3092an	chr7	113416071-113422309	L1HS	C
filledsite3099an	chr7	117893867-117894352	AluYa5	C
filledsite3101an	chr7	118343748-118344254	AluYa5	C
filledsite3112an	chr7	125265012-125265525	AluYb8	C
filledsite3114an	chr7	127620057-127620571	AluYa4	C
filledsite3115an	chr7	127766326-127766827	AluYc2	C
filledsite3116an	chr7	128309124-128309627	AluYa5	C
filledsite3129an	chr7	138742178-138742684	AluY	C
filledsite3138an	chr7	144382660-144382997	L1HS	C
filledsite3170an	chr7	24677841-24678348	AluYa5	C
filledsite3178an	chr7	29292096-29292609	AluYb8	C
filledsite3189an	chr7	33898764-33899271	AluYa5	C
filledsite3197an	chr7	37998411-37998921	AluYb8	C
filledsite3199an	chr7	39591967-39592469	AluYa5	C
filledsite3200an	chr7	39869939-39870443	AluYa5	C
filledsite3231an	chr7	7542222-7542710	AluYc1	C
filledsite3240an	chr7	79741994-79742507	AluYb8	C
filledsite3257an	chr7	8750177-8750690	AluYb9	C
filledsite3263an	chr7	89598782-89599287	AluYa4	C
filledsite3272an	chr7	93416839-93423090	L1HS	C
filledsite3277an	chr7	96813113-96813612	AluYa5	C
filledsite2323se	chr8	106181311-106181825	AluYb8	+
filledsite2324se	chr8	107511009-107511521	AluYb8	+
filledsite2325se	chr8	108120135-108120642	AluYb8	+
filledsite2332se	chr8	113085336-113085852	AluYb8	+
filledsite2348se	chr8	126595030-126601231	L1HS	+
filledsite2361se	chr8	136966696-136967816	L1HS	+
filledsite2372se	chr8	16962123-16962629	AluYc1	+
filledsite2380se	chr8	27662417-27662930	AluYb8	+
filledsite2381se	chr8	27683961-27684433	AluY	+
filledsite2386se	chr8	30392191-30392673	AluYb8	+
filledsite2397se	chr8	42572135-42572642	AluYa5	+
filledsite2398se	chr8	42585810-42586323	AluYb8	+
filledsite2417se	chr8	5748088-5748601	AluYb9	+
filledsite2431se	chr8	69417585-69418095	AluYb8	+
filledsite2437se	chr8	72551319-72551825	AluYa5	+
filledsite2455se	chr8	91515331-91515781	AluYb8	+
filledsite2461se	chr8	98200058-98200568	AluYb8	+
filledsite2466se	chr8	98783362-98783867	AluYa5	+
filledsite3293an	chr8	106703361-106703874	AluYb8	C
filledsite3297an	chr8	109730079-109730585	AluYa5	C
filledsite3298an	chr8	110510216-110510728	AluYb8	C
filledsite3301an	chr8	113225776-113226290	AluYb8	C
filledsite3308an	chr8	116488137-116488644	AluYa5	C
filledsite3314an	chr8	121681580-121682090	AluYb8	C
filledsite3315an	chr8	121854654-121855160	AluYa5	C
filledsite3323an	chr8	126336711-126337215	AluY	C
filledsite3330an	chr8	129465105-129471368	L1HS	C
filledsite3338an	chr8	135082867-135089114	L1HS	C
filledsite3343an	chr8	138200075-138200506	AluYa5	C
filledsite3345an	chr8	138909068-138909474	AluYb8	C
filledsite3348an	chr8	15001179-15001685	AluYa4	C
filledsite3352an	chr8	17859462-17860522	L1HS	C
filledsite3354an	chr8	19980172-19980676	AluYa5	C
filledsite3361an	chr8	23491251-23491760	AluYa5	C
filledsite3364an	chr8	24979490-24979996	AluYa5	C
filledsite3395an	chr8	47880161-47880450	AluYa8	C
filledsite3404an	chr8	52060905-52061405	AluYa5	C
filledsite3413an	chr8	56967231-56967568	AluYd3	C
filledsite3417an	chr8	61204896-61205402	AluYa4	C
filledsite3420an	chr8	62930049-62930554	AluYa5	C
filledsite3423an	chr8	64144782-64145214	AluYa4	C
filledsite3439an	chr8	73787670-73793925	L1HS	C
filledsite3440an	chr8	74632634-74633145	AluYb8	C
filledsite3445an	chr8	76126805-76127311	AluYa5	C
filledsite3447an	chr8	77337281-77338528	L1HS	C
filledsite3476an	chr8	89392110-89392614	AluYa5	C
filledsite3482an	chr8	91069087-91069594	AluYa5	C
filledsite3484an	chr8	92152773-92153279	AluYa4	C
filledsite2474se	chr9	10498652-10499154	AluYa5	+
filledsite2478se	chr9	106132449-106132956	AluYa5	+
filledsite2481se	chr9	109024030-109024536	AluYa5	+
filledsite2486se	chr9	115936999-115937468	AluYa5	+
filledsite2489se	chr9	119476977-119477484	AluYa5	+
filledsite2491se	chr9	122531746-122532258	AluYa5	+
filledsite2493se	chr9	124496275-124496780	AluYb8	+
filledsite2498se	chr9	13655322-13655828	AluYg6	+
filledsite2500se	chr9	13840687-13841182	AluYc1	+
filledsite2508se	chr9	16389308-16389817	AluYa5	+
filledsite2514se	chr9	18751740-18752214	AluYa5	+
filledsite2520se	chr9	2000885-2001389	AluYa5	+
filledsite2528se	chr9	22999402-22999909	AluYe5	+
filledsite2529se	chr9	23075021-23075527	AluYa5	+
filledsite2532se	chr9	25594002-25594515	AluYb8	+
filledsite2542se	chr9	30345690-30346195	AluYc1	+
filledsite2550se	chr9	36423565-36424070	AluY	+
filledsite2554se	chr9	40135689-40136195	AluY	+
filledsite2565se	chr9	6999285-6999789	AluYh9	+
filledsite2568se	chr9	71665240-71665659	AluYc2	+
filledsite2572se	chr9	7371713-7372219	AluYe5	+
filledsite2574se	chr9	74269295-74269768	AluYb8	+
filledsite2576se	chr9	75669431-75669866	AluYa5	+
filledsite2588se	chr9	85033760-85034273	AluYb8	+
filledsite2595se	chr9	94148077-94148583	AluYh9	+
filledsite2596se	chr9	9652961-9653474	AluYb8	+
filledsite3498an	chr9	100760981-100761487	AluYa1	C
filledsite3500an	chr9	101209242-101209743	AluYa4	C
filledsite3501an	chr9	103864313-103870554	L1HS	C
filledsite3503an	chr9	104443874-104444826	L1HS	C
filledsite3513an	chr9	112430108-112430614	AluYa5	C
filledsite3516an	chr9	118109579-118110086	AluYi6	C
filledsite3518an	chr9	11853073-11855933	L1HS	C
filledsite3520an	chr9	119201373-119201877	AluYa5	C
filledsite3537an	chr9	136379146-136379651	AluYc1	C
filledsite3538an	chr9	136414015-136414524	AluYa5	C
filledsite3545an	chr9	16905515-16906021	AluYa5	C
filledsite3546an	chr9	17144725-17145237	AluYb8	C
filledsite3556an	chr9	22597336-22597840	AluYa5	C
filledsite3563an	chr9	26512834-26513341	AluYa5	C
filledsite3569an	chr9	28584831-28585119	AluSg7	C
filledsite3571an	chr9	29624604-29625111	AluYa5	C
filledsite3619an	chr9	78736631-78737137	AluYa5	C
filledsite3634an	chr9	84476995-84477501	AluYa5	C
filledsite3638an	chr9	87503797-87504303	AluYc1	C
filledsite3639an	chr9	87901313-87901811	AluYc1	C
filledsite3642an	chr9	9133958-9134468	AluYb8	C
filledsite2628se	chrX	105191063-105191559	AluYa5	+
filledsite2639se	chrX	11096310-11096816	AluYa4	+
filledsite2648se	chrX	114670407-114670891	AluYa5	+
filledsite2653se	chrX	11725267-11731524	L1HS	+
filledsite2677se	chrX	135157898-135158407	AluYa5	+
filledsite2708se	chrX	16427596-16428316	L1HS	+
filledsite2710se	chrX	17520531-17521036	AluY	+
filledsite2720se	chrX	24755949-24756462	AluYb9	+
filledsite2725se	chrX	31577378-31577882	AluYg6	+
filledsite2740se	chrX	43669109-43669615	AluY	+
filledsite2756se	chrX	5570251-5570756	AluYa5	+
filledsite2790se	chrX	81096555-81102794	L1HS	+
filledsite2810se	chrX	91610036-91610542	AluYa5	+
filledsite3701an	chrX	106744483-106744861	AluYb8	C
filledsite3784an	chrX	138157890-138158282	AluYb8	C
filledsite3788an	chrX	140360700-140362102	L1HS	C
filledsite3809an	chrX	151887566-151888074	AluYa5	C
filledsite3827an	chrX	22672475-22672978	AluYc1	C
filledsite3830an	chrX	25947859-25948372	AluYb8	C
filledsite3864an	chrX	4904618-4905121	AluYa5	C
filledsite3894an	chrX	71123130-71123636	AluYa4	C
filledsite3903an	chrX	75137613-75138973	L1HS	C
filledsite3941an	chrX	96194567-96195061	AluYg6	C
