# Supplementary material for: Impact of non-LTR retrotransposons in the differentiation and evolution of anatomically modern humans
Source: Mob DNA. 2018 Aug 15;9:28. doi: 10.1186/s13100-018-0133-4 (PMC6094920; doi:10.1186/s13100-018-0133-4)
Supplement: Supplementary file 7 — List of all identified and validated AMH-specific RIs vs HD. (XLS 97 kb) [file 13100_2018_133_MOESM7_ESM.xls]

## Sheet: AMH-specific RIs vs HD
CODE	CHROMOSOME	POSITION	RepeatMasker ELEMENT	sense
filledsite100	chr1	182289232-182289735	AluYa5	C
filledsite102	chr1	184689543-184689854	AluYg6	C
filledsite114	chr1	188994870-188995383	AluYb8	C
filledsite124	chr1	217753990-217754482	AluYb9	+
filledsite131	chr1	222034059-222034565	AluYa5	+
filledsite149	chr1	234587112-234587612	AluYa5	+
filledsite150	chr1	210295216-210295721	AluYa5	C
filledsite151	chr1	240616908-240617419	AluYb8	+
filledsite151	chr1	210961930-210962436	AluYa5	C
filledsite157	chr1	247027794-247028274	AluYb8	+
filledsite158	chr1	247850376-247856637	L1HS	+
filledsite160	chr1	218785828-218786333	AluYa5	C
filledsite162	chr1	219923218-219923732	AluYb8	C
filledsite166	chr1	22420687-22421188	AluYc1	C
filledsite167	chr1	224392729-224393233	AluYa1	C
filledsite168	chr1	225344308-225344815	AluYa5	C
filledsite169	chr1	228572083-228572589	AluYa5	C
filledsite170	chr1	31040561-31041744	L1HS	+
filledsite174	chr1	232423030-232423545	AluYb8	C
filledsite175	chr1	232775437-232775942	AluYa5	C
filledsite179	chr1	236054499-236055012	AluYb8	C
filledsite182	chr1	43857371-43857880	AluYb3a1	+
filledsite186	chr1	241149775-241150282	AluYe5	C
filledsite187	chr1	241360451-241360952	AluYa5	C
filledsite195	chr1	56831025-56835069	L1HS	+
filledsite196	chr1	57242525-57243032	AluYa5	+
filledsite20	chr1	115043431-115043937	AluYa5	+
filledsite200	chr1	26489727-26490233	AluYa5	C
filledsite207	chr1	4155056-4155559	AluYb8	C
filledsite215	chr1	66135621-66136130	AluYa5	+
filledsite22	chr1	111701427-111701934	AluYa4	C
filledsite227	chr1	70768028-70768534	AluYa5	+
filledsite229	chr1	58343117-58343634	AluYb8	C
filledsite23	chr1	117078082-117078588	AluY	+
filledsite233	chr1	72575747-72576028	L1HS	+
filledsite245	chr1	66024110-66030359	L1HS	C
filledsite25	chr1	118090952-118091360	AluYa5	+
filledsite252	chr1	81687698-81688211	AluYb8	+
filledsite253	chr1	83125877-83127603	L1HS	+
filledsite256	chr1	83708137-83708650	AluYb8	+
filledsite257	chr1	71741251-71741728	AluYb8	C
filledsite262	chr1	86405706-86406212	AluYc1	+
filledsite265	chr1	74984430-74985354	L1HS	C
filledsite266	chr1	77100276-77100756	AluYa5	C
filledsite270	chr1	91624688-91625158	AluYa5	+
filledsite272	chr1	91914009-91914662	L1HS	+
filledsite275	chr1	80690197-80690703	AluYa5	C
filledsite279	chr1	83042557-83043063	AluYa5	C
filledsite28	chr1	119558685-119559191	AluYg6	C
filledsite282	chr1	85748534-85749049	AluYb8	C
filledsite39	chr1	148351698-148352196	AluYa8	C
filledsite40	chr1	149246410-149248354	L1HS	C
filledsite43	chr1	152372562-152376163	L1HS	C
filledsite45	chr1	149350815-149351319	AluYb9	+
filledsite46	chr1	149417752-149418264	AluYb9	+
filledsite48	chr1	150691352-150691857	AluYa5	+
filledsite5	chr1	103047593-103048099	AluYc1	+
filledsite58	chr1	158629285-158629798	AluYb8	C
filledsite58	chr1	160934936-160935440	AluYa4	+
filledsite68	chr1	167866852-167867361	AluYa4	+
filledsite74	chr1	169159942-169160448	AluYa5	C
filledsite77	chr1	173944655-173945161	AluYa1	+
filledsite92	chr1	185766717-185767223	AluYa5	+
filledsite296	chr10	10708444-10708950	AluYc1	+
filledsite306	chr10	111036294-111036800	AluYg6	+
filledsite313	chr10	10493319-10493832	AluYb8	C
filledsite318	chr10	115861632-115862135	AluYa5	+
filledsite320	chr10	118664331-118664840	AluYb9	+
filledsite321	chr10	111572047-111578314	L1HS	C
filledsite327	chr10	114157715-114158221	AluYa4	C
filledsite329	chr10	128106386-128106891	AluYa5	+
filledsite334	chr10	133448995-133449508	AluYb8	+
filledsite335	chr10	119634190-119634704	AluYb9	C
filledsite341	chr10	123489087-123489593	AluYa5	C
filledsite345	chr10	20667160-20667667	AluYa5	+
filledsite351	chr10	129565205-129565707	AluYa5	C
filledsite353	chr10	13257917-13258417	AluYb8	C
filledsite353	chr10	28112686-28113193	AluYe5	+
filledsite354	chr10	132858414-132858920	AluYa5	C
filledsite357	chr10	14936258-14936764	AluYf1	C
filledsite359	chr10	32705638-32706145	AluYc1	+
filledsite360	chr10	34684384-34684895	AluYb8	+
filledsite364	chr10	22412715-22418972	L1HS	C
filledsite368	chr10	43274113-43274619	AluYa4	+
filledsite371	chr10	25098012-25098518	AluYa1	C
filledsite373	chr10	4634712-4635218	AluYa5	+
filledsite376	chr10	47088287-47088793	AluYa5	+
filledsite379	chr10	49917071-49917581	AluYb8	+
filledsite379	chr10	35593129-35593636	AluYa5	C
filledsite400	chr10	54860721-54861229	AluYa5	C
filledsite403	chr10	56516936-56517440	AluYg6	C
filledsite407	chr10	57701958-57702464	AluYa5	C
filledsite410	chr10	59053376-59053889	AluYb8	C
filledsite417	chr10	63743531-63743894	AluYb8	C
filledsite418	chr10	6411479-6417729	L1HS	C
filledsite418	chr10	70272013-70272521	AluYa5	+
filledsite428	chr10	70998019-70998530	AluYb8	C
filledsite430	chr10	74798280-74798782	AluYa5	C
filledsite446	chr10	84237905-84238536	SVA_F	C
filledsite449	chr10	84400678-84401005	AluYf2	C
filledsite472	chr10	95853591-95854096	AluYa5	C
filledsite474	chr10	99108200-99108707	AluYe5	C
filledsite458	chr11	104180295-104180803	AluYa5	+
filledsite480	chr11	128042873-128043379	AluYc1	+
filledsite488	chr11	132558495-132558977	AluYb8	+
filledsite489	chr11	105765417-105765923	AluYb8	C
filledsite490	chr11	133302953-133303265	AluYa8	+
filledsite492	chr11	106595790-106596263	AluYa5	C
filledsite494	chr11	14348225-14348731	AluYa5	+
filledsite498	chr11	16597479-16597985	AluYa5	+
filledsite505	chr11	116712374-116712877	AluYa5	C
filledsite508	chr11	24349399-24355652	L1HS	+
filledsite524	chr11	32286553-32287059	AluYe5	+
filledsite529	chr11	37448710-37449002	L1HS	+
filledsite530	chr11	37666547-37667024	AluYb8	+
filledsite533	chr11	38099504-38100011	AluYa5	+
filledsite539	chr11	41822196-41822710	AluYb8	+
filledsite552	chr11	27307785-27308301	AluYb9	C
filledsite553	chr11	4802436-4802909	AluYb8	+
filledsite553	chr11	27822138-27822516	AluYb8	C
filledsite559	chr11	49746738-49752981	L1HS	+
filledsite560	chr11	5106868-5107317	AluYc1	+
filledsite563	chr11	55667320-55667821	AluYc1	+
filledsite569	chr11	33537589-33538095	AluY	C
filledsite572	chr11	34108776-34109277	AluYa4	C
filledsite581	chr11	39805045-39805549	AluYa5	C
filledsite582	chr11	74144972-74145485	AluYb8	+
filledsite585	chr11	41006927-41007439	AluYb8	C
filledsite589	chr11	42464000-42464508	AluYb9	C
filledsite593	chr11	82306796-82307302	AluYa5	+
filledsite597	chr11	49629722-49630681	L1PA3	C
filledsite603	chr11	92245907-92246403	AluYc1	+
filledsite604	chr11	93102714-93103221	AluYe5	+
filledsite608	chr11	96233033-96233535	AluYc1	+
filledsite610	chr11	56407853-56408356	AluYa5	C
filledsite616	chr11	58220520-58221033	AluYb8	C
filledsite632	chr11	71861504-71862011	AluYb8	C
filledsite633	chr11	7209205-7209711	AluY	C
filledsite643	chr11	77519473-77519977	AluYa1	C
filledsite649	chr11	81556131-81556637	AluYa5	C
filledsite674	chr11	93521-94027	AluYc2	C
filledsite624	chr12	10703402-10703915	AluYb8	+
filledsite636	chr12	127502539-127502947	AluYb8	+
filledsite637	chr12	127660343-127660851	AluYa5	+
filledsite643	chr12	13017548-13018050	AluYa8	+
filledsite662	chr12	26510938-26511444	AluYc1	+
filledsite687	chr12	102313971-102314263	AluYb9	C
filledsite689	chr12	41659732-41660237	AluYa5	+
filledsite691	chr12	104293317-104293823	AluYa5	C
filledsite698	chr12	45011089-45011600	AluYa5	+
filledsite712	chr12	54245322-54245801	AluYb8	+
filledsite730	chr12	63232320-63232826	AluY	+
filledsite733	chr12	66206974-66207447	AluYb8	+
filledsite756	chr12	84042185-84042690	AluYa5	+
filledsite775	chr12	89443672-89444012	AluYb8	+
filledsite780	chr12	94669248-94669756	AluYa5	+
filledsite784	chr12	99446124-99446636	AluYb8	+
filledsite789	chr13	101906861-101907367	AluYa5	+
filledsite793	chr13	103931553-103932059	AluYa5	+
filledsite798	chr13	105161120-105161626	AluYa5	+
filledsite799	chr13	105708004-105708519	AluYb8	+
filledsite807	chr13	111232765-111233269	AluYc1	+
filledsite822	chr13	25645102-25645608	AluYa5	+
filledsite823	chr13	25720928-25721434	AluYb3a1	+
filledsite827	chr13	31175501-31176008	AluYa5	+
filledsite849	chr13	46719663-46720169	AluYa5	+
filledsite851	chr13	48419833-48420181	AluYa5	+
filledsite872	chr13	63656094-63656600	AluY	+
filledsite882	chr13	72956625-72957128	AluYa5	+
filledsite899	chr13	82889112-82889625	AluYb8	+
filledsite908	chr13	87155093-87155595	AluYa5	+
filledsite915	chr13	89522726-89523232	AluYa5	+
filledsite918	chr13	91159954-91160391	AluYb8	+
filledsite931	chr13	96633337-96633842	AluYh9	+
filledsite1004	chr14	46577838-46578344	AluYa5	+
filledsite1010	chr14	48334154-48334660	AluY	+
filledsite1014	chr14	48826723-48827236	AluYb8	+
filledsite1018	chr14	50118788-50119107	AluYf2	+
filledsite1028	chr14	59545214-59545711	AluYa5	+
filledsite1030	chr14	63887389-63887896	AluYa5	+
filledsite1040	chr14	79346201-79346706	AluYa5	+
filledsite1042	chr14	79653838-79654129	AluSg7	+
filledsite1051	chr14	81538996-81539466	AluYa5	+
filledsite1055	chr14	24174931-24175447	AluYb8	C
filledsite1062	chr14	87555802-87556308	AluYa5	+
filledsite1063	chr14	87857965-87858471	AluYa5	+
filledsite938	chr14	100526387-100526885	AluYf2	+
filledsite939	chr14	100844914-100845420	AluYa5	+
filledsite957	chr14	26765597-26769952	L1HS	+
filledsite970	chr14	33435695-33436108	AluYb9	+
filledsite976	chr14	34881244-34881735	AluYa5	+
filledsite978	chr14	35305204-35305710	AluYc1	+
filledsite995	chr14	42650841-42651347	AluYa5	+
filledsite1069	chr15	101452982-101453480	AluYc2	+
filledsite1076	chr15	23426747-23427258	AluYc1	+
filledsite1079	chr15	24206969-24207470	AluYa5	+
filledsite1089	chr15	32707605-32708085	AluYa5	+
filledsite1096	chr15	39520014-39520527	AluYb8	+
filledsite1099	chr15	43660342-43660849	AluYa5	+
filledsite1104	chr15	44578404-44578910	AluYc1	+
filledsite1107	chr15	45569956-45570284	AluYa5	+
filledsite1117	chr15	52525095-52525603	AluYa5	+
filledsite1126	chr15	58282022-58282319	AluYb9	+
filledsite1134	chr15	66633725-66634231	AluYa5	+
filledsite1135	chr15	67534380-67534893	AluYb8	+
filledsite1136	chr15	69532469-69532748	AluYa8	+
filledsite1139	chr15	71885382-71885888	AluYa5	+
filledsite1150	chr15	79891757-79892263	AluYc1	+
filledsite1156	chr15	83773783-83774289	AluYa5	+
filledsite1170	chr15	93515700-93516202	AluYa5	+
filledsite1181	chr16	19230343-19230856	AluYb9	+
filledsite1183	chr16	20778458-20778964	AluY	+
filledsite1196	chr16	49035989-49036291	AluYa8	+
filledsite1215	chr16	62046777-62047291	AluYb9	+
filledsite1222	chr16	67513721-67514227	AluYa5	+
filledsite1228	chr16	74289332-74289844	AluYb8	+
filledsite1241	chr16	83670758-83677017	L1HS	+
filledsite1297	chr16	52004325-52004838	AluYb8	C
filledsite1310	chr16	63442347-63442853	AluYa4	C
filledsite1247	chr17	11557291-11557795	AluYi6	+
filledsite1250	chr17	18637386-18637891	AluYb8	+
filledsite1263	chr17	29932375-29932875	AluYa5	+
filledsite1273	chr17	44458075-44458581	AluYa5	+
filledsite1306	chr17	68150148-68150647	AluY	+
filledsite1307	chr17	68159840-68160346	AluYa5	+
filledsite1309	chr17	6874635-6875132	AluYe2	+
filledsite1313	chr17	69852055-69852568	AluYb8	+
filledsite1320	chr17	75988198-75988699	AluYg6	+
filledsite1341	chr17	17344871-17345828	SVA_F	C
filledsite1343	chr17	22145653-22149031	L1HS	C
filledsite1323	chr18	11971830-11972336	AluYa4	+
filledsite1324	chr18	12851097-12851610	AluYb8	+
filledsite1331	chr18	22892394-22892905	AluYb8	+
filledsite1340	chr18	27629591-27630097	AluYa5	+
filledsite1341	chr18	27872487-27872993	AluYa4	+
filledsite1348	chr18	32661873-32662376	AluYa4	+
filledsite1366	chr18	41166600-41167103	AluYb9	+
filledsite1372	chr18	44382625-44383133	AluYa5	+
filledsite1376	chr18	47019769-47020275	AluYa5	+
filledsite1379	chr18	47910920-47911370	L1HS	+
filledsite1384	chr18	50487957-50489599	L1HS	+
filledsite1386	chr18	50925893-50926400	AluYa5	+
filledsite1394	chr18	57258095-57258603	AluYi6	+
filledsite1399	chr18	59728570-59728870	AluYb9	+
filledsite1401	chr18	63533154-63533660	AluYa5	+
filledsite1408	chr18	67949511-67950022	AluY	+
filledsite1412	chr18	68846641-68847147	AluYa5	+
filledsite1414	chr18	71444125-71444638	AluYb8	+
filledsite1417	chr18	73569922-73570434	AluYb8	+
filledsite1425	chr18	9385305-9385819	AluYb8	+
filledsite1433	chr19	23320704-23321210	AluYa5	+
filledsite1434	chr19	23986311-23986817	AluY	+
filledsite1440	chr19	31017250-31017755	AluYa4	+
filledsite1451	chr19	51457377-51457884	AluYa5	+
filledsite1454	chr19	53616379-53616885	AluYg6	+
filledsite1490	chr2	118906040-118906378	AluYa8	+
filledsite1498	chr2	123944361-123944865	AluYa5	+
filledsite1506	chr2	128871173-128871671	AluYf2	+
filledsite1508	chr2	131844255-131844758	AluYe5	+
filledsite1532	chr2	14349853-14350357	AluYa5	+
filledsite1550	chr2	151902990-151903458	AluYa5	+
filledsite1560	chr2	158719001-158719501	AluYa5	+
filledsite1571	chr2	168895721-168896232	AluYb8	+
filledsite1578	chr2	175090541-175091050	AluYa5	+
filledsite1592	chr2	182355883-182356388	AluYg6	+
filledsite1596	chr2	183315724-183316226	AluYa5	+
filledsite1617	chr2	194398409-194398915	AluYa5	+
filledsite1624	chr2	196051732-196052191	L1HS	+
filledsite1634	chr2	202721565-202722071	AluYb8	+
filledsite1637	chr2	20666579-20667076	AluYa5	+
filledsite1638	chr2	206731099-206731605	AluYa4	+
filledsite1654	chr2	213574587-213575081	AluYa5	+
filledsite1659	chr2	21572694-21573180	AluYc1	+
filledsite1663	chr2	222725347-222725860	AluYb8	+
filledsite1666	chr2	224473015-224473438	AluYb8	+
filledsite1677	chr2	231996096-231996601	AluYa5	+
filledsite1684	chr2	239409282-239409788	AluYa5	+
filledsite1689	chr2	240958854-240959361	AluYa5	+
filledsite1695	chr2	31342641-31343145	AluYc2	+
filledsite1700	chr2	36217284-36217795	AluYc1	+
filledsite1703	chr2	39071391-39071897	AluYa4	+
filledsite1718	chr2	5209090-5209596	AluYg6	+
filledsite1728	chr2	54693394-54693824	AluYc1	+
filledsite1742	chr2	60197805-60198304	AluYa5	+
filledsite1770	chr2	77976685-77977191	AluYa5	+
filledsite1772	chr2	79894985-79895498	AluYb8	+
filledsite1775	chr2	81702715-81703221	AluYa5	+
filledsite1778	chr2	83061194-83061700	AluY	+
filledsite1786	chr2	85335271-85335779	AluYb8	+
filledsite1787	chr2	8616711-8617202	AluYb8	+
filledsite1792	chr2	88206433-88207077	L1HS	+
filledsite1794	chr2	89029145-89032380	L1HS	+
filledsite1804	chr2	99752880-99753387	AluYa5	+
filledsite1811	chr20	14528983-14529485	AluYa5	+
filledsite1812	chr20	14980888-14981401	AluYb9	+
filledsite1830	chr20	2863917-2864423	AluY	+
filledsite1832	chr20	30899139-30899629	AluYa4	+
filledsite1834	chr20	33115736-33116242	AluYa5	+
filledsite1840	chr20	37139172-37139674	AluYa4	+
filledsite1847	chr20	43295470-43295976	AluYa5	+
filledsite1859	chr20	57723354-57723860	AluYg6	+
filledsite1860	chr20	58926628-58927141	AluYb8	+
filledsite1861	chr20	60526203-60526699	AluYa5	+
filledsite1862	chr20	60570539-60571051	AluYb9	+
filledsite1863	chr20	6150860-6151366	AluYa5	+
filledsite1881	chr21	24328245-24330953	L1HS	+
filledsite1882	chr21	24742147-24742653	AluYa4	+
filledsite1883	chr21	26825047-26825501	L1HS	+
filledsite1888	chr21	30601727-30602240	AluYb8	+
filledsite1897	chr21	42402797-42403304	AluYa5	+
filledsite1946	chr3	116275182-116275689	AluYe5	+
filledsite1977	chr3	137072267-137073550	L1HS	+
filledsite1990	chr3	148844287-148844793	AluYa4	+
filledsite2002	chr3	155410874-155411384	AluYb8	+
filledsite2009	chr3	159428889-159429275	AluYa5	+
filledsite2010	chr3	160237201-160237714	AluYb9	+
filledsite2012	chr3	161246629-161247135	AluYa5	+
filledsite2039	chr3	17512965-17513288	AluYf2	+
filledsite2054	chr3	186029524-186030037	AluYb8	+
filledsite2056	chr3	186826566-186827072	AluY	+
filledsite2067	chr3	191855998-191856511	AluYb8	+
filledsite2068	chr3	192063095-192063593	AluYc1	+
filledsite2080	chr3	27134298-27135290	L1HS	+
filledsite2086	chr3	33553100-33554180	L1HS	+
filledsite2118	chr3	60685230-60685543	L1HS	+
filledsite2136	chr3	68890116-68890597	AluYa5	+
filledsite2137	chr3	72379627-72380108	AluYa5	+
filledsite2148	chr3	81345982-81346485	AluYa5	+
filledsite2150	chr3	81907408-81907915	AluYa5	+
filledsite2164	chr3	88678883-88679389	AluY	+
filledsite2176	chr3	97435031-97435542	AluYb8	+
filledsite2196	chr4	111808666-111809164	AluYb8	+
filledsite2201	chr4	113469889-113470386	AluYa4	+
filledsite2210	chr4	116555796-116556302	AluYa5	+
filledsite2228	chr4	127640286-127640792	AluYc1	+
filledsite2241	chr4	133790378-133790891	AluYb9	+
filledsite2242	chr4	133819514-133820020	AluYc1	+
filledsite2268	chr4	150160957-150161474	AluYb8	+
filledsite2288	chr4	163232315-163232819	AluYa5	+
filledsite2321	chr4	177869233-177869740	AluYa5	+
filledsite2323	chr4	178514158-178514667	AluYb8	+
filledsite2337	chr4	184754753-184755257	AluYa5	+
filledsite2338	chr4	186155455-186155956	AluY	+
filledsite2349	chr4	21160913-21167153	L1HS	+
filledsite2355	chr4	25497065-25497566	AluYa5	+
filledsite2360	chr4	28564202-28564708	AluYc1	+
filledsite2361	chr4	31406587-31407093	AluYa5	+
filledsite2362	chr4	32540514-32541014	AluYc1	+
filledsite2363	chr4	33473320-33473826	AluYa5	+
filledsite2368	chr4	36469822-36470328	AluYa4	+
filledsite2372	chr4	37766193-37766706	AluYb8	+
filledsite2376	chr4	39030990-39031459	AluYc1	+
filledsite2388	chr4	44509294-44509800	AluYg6	+
filledsite2403	chr4	55482336-55482842	AluYa8	+
filledsite2404	chr4	55808586-55809025	AluYa5	+
filledsite2409	chr4	58887179-58888432	L1HS	+
filledsite2411	chr4	59944466-59950701	L1HS	+
filledsite2419	chr4	65199357-65199873	AluYb8	+
filledsite2425	chr4	66755291-66755757	AluYa5	+
filledsite2426	chr4	67537849-67538353	AluYa5	+
filledsite2432	chr4	71194524-71200155	L1HS	+
filledsite2435	chr4	71926318-71926667	AluYd3	+
filledsite2446	chr4	78236189-78236645	L1HS	+
filledsite2450	chr4	80205643-80206158	AluYb8	+
filledsite2451	chr4	80887959-80894196	L1HS	+
filledsite2455	chr4	81991431-81991937	AluYc1	+
filledsite2461	chr4	84221620-84222093	AluYa5	+
filledsite2465	chr4	87066267-87066638	AluYf2	+
filledsite2472	chr4	89681374-89681880	AluYh9	+
filledsite2487	chr4	97572015-97572529	AluYb9	+
filledsite2488	chr4	98110557-98111063	AluYa5	+
filledsite2489	chr4	98181178-98181684	AluYa5	+
filledsite2492	chr4	98590566-98591074	AluYb8	+
filledsite2502	chr5	103030468-103030974	AluYc2	+
filledsite2504	chr5	103854190-103860433	L1HS	+
filledsite2519	chr5	120312934-120313439	AluYa4	+
filledsite2523	chr5	121294618-121295117	AluYa5	+
filledsite2524	chr5	122274254-122274760	AluY	+
filledsite2544	chr5	130489674-130490178	AluY	+
filledsite2550	chr5	13894993-13895486	AluYa5	+
filledsite2552	chr5	142935281-142935787	AluYa5	+
filledsite2553	chr5	143353551-143353878	AluYb9	+
filledsite2555	chr5	144473173-144473758	L1HS	+
filledsite2561	chr5	150106957-150107463	AluYa4	+
filledsite2564	chr5	151456330-151462551	L1HS	+
filledsite2577	chr5	158592309-158592816	AluYa5	+
filledsite2586	chr5	162648049-162648556	AluYg6	+
filledsite2593	chr5	168742440-168742861	AluYa5	+
filledsite2594	chr5	170158722-170159002	AluYa8	+
filledsite2595	chr5	170857411-170857924	AluYb8	+
filledsite2597	chr5	172889629-172890135	AluYa5	+
filledsite2614	chr5	23413666-23414169	AluYa5	+
filledsite2615	chr5	24091523-24092029	AluYa4	+
filledsite2616	chr5	24452753-24453266	AluYb8	+
filledsite2617	chr5	25275312-25275823	AluYb8	+
filledsite2622	chr5	26111103-26111609	AluYa5	+
filledsite2642	chr5	34371005-34371472	L1PA2	+
filledsite2649	chr5	37293720-37294233	AluYb9	+
filledsite2656	chr5	41599347-41600228	L1HS	+
filledsite2657	chr5	41603904-41604414	AluYb8	+
filledsite2673	chr5	53176842-53177337	AluYa5	+
filledsite2686	chr5	61293541-61294052	AluYb8	+
filledsite2709	chr5	80039282-80039787	AluY	+
filledsite2710	chr5	80751057-80751570	AluYb8	+
filledsite2713	chr5	81008082-81008547	AluYb8	+
filledsite2717	chr5	82156633-82157137	AluYa5	+
filledsite2727	chr5	88031930-88032443	AluYb8	+
filledsite2736	chr5	93916200-93916706	AluYa5	+
filledsite2738	chr5	9411674-9412179	AluYa5	+
filledsite2742	chr5	149746102-149746616	AluYb8	C
filledsite2744	chr5	97843851-97844355	AluYc1	+
filledsite2750	chr5	99759376-99759882	AluYg6	+
filledsite2751	chr5	99923448-99923942	AluYc1	+
filledsite2873	chr5	77875034-77880987	L1HS	C
filledsite2755	chr6	10070706-10071205	AluYa5	+
filledsite2767	chr6	105567752-105568258	AluYa5	+
filledsite2773	chr6	112810812-112811319	AluYf2	+
filledsite2781	chr6	11556008-11556514	AluY	+
filledsite2782	chr6	11616191-11616490	AluYf2	+
filledsite2792	chr6	11903353-11903852	AluYa5	+
filledsite2793	chr6	119417420-119417932	AluYb8	+
filledsite2797	chr6	123514969-123515478	AluYe5	+
filledsite2810	chr6	128989732-128990245	AluYb8	+
filledsite2811	chr6	129319430-129325678	L1HS	+
filledsite2815	chr6	134817261-134817766	AluYa5	+
filledsite2820	chr6	138947649-138948156	AluYa5	+
filledsite2823	chr6	140952803-140953280	AluYb8	+
filledsite2842	chr6	158548190-158549147	SVA_F	+
filledsite2866	chr6	17472184-17472684	AluYa5	+
filledsite2873	chr6	22227378-22227850	AluYa5	+
filledsite2877	chr6	25529785-25530108	AluYb9	+
filledsite2881	chr6	27143369-27143873	AluYa4	+
filledsite2893	chr6	38922098-38922604	AluYg6	+
filledsite2897	chr6	44613399-44613905	AluYa5	+
filledsite2904	chr6	47280054-47280336	AluYb9	+
filledsite2910	chr6	51256201-51256706	AluYc1	+
filledsite2915	chr6	54556351-54556857	AluYa1	+
filledsite2917	chr6	54864279-54864786	AluYa5	+
filledsite2929	chr6	65185063-65185569	AluYa5	+
filledsite2936	chr6	70720142-70726404	L1HS	+
filledsite2968	chr6	85318049-85324321	L1HS	+
filledsite2982	chr6	9014733-9015024	AluYa8	+
filledsite2985	chr6	92910567-92911080	AluYb8	+
filledsite2987	chr6	9460293-9460813	AluYb8	+
filledsite2991	chr6	95658775-95659288	AluYb8	+
filledsite3022	chr6	23300277-23300783	AluY	C
filledsite3003	chr7	102343341-102343849	AluYa5	+
filledsite3004	chr7	102488622-102489128	AluY	+
filledsite3006	chr7	103462980-103463491	AluYb8	+
filledsite3014	chr7	108352758-108353271	AluYb8	+
filledsite3019	chr7	110542599-110543112	AluYa4	+
filledsite3026	chr7	113953419-113953923	AluYa4	+
filledsite3034	chr7	11817394-11817908	AluYa5	+
filledsite3038	chr7	120881016-120881527	AluYa5	+
filledsite3044	chr7	123636845-123637358	AluYb8	+
filledsite3047	chr7	126775521-126775797	AluSg7	+
filledsite3054	chr7	133107591-133108105	AluYb9	+
filledsite3055	chr7	134349905-134350510	L1HS	+
filledsite3060	chr7	136851525-136852025	AluYa5	+
filledsite3068	chr7	14448951-14449464	AluYb8	+
filledsite3084	chr7	154941833-154942346	AluYb8	+
filledsite3096	chr7	20393174-20393679	AluYf1	+
filledsite3105	chr7	25044513-25045019	AluYa4	+
filledsite3108	chr7	29476833-29477329	AluY	+
filledsite3111	chr7	31070490-31071003	AluYb8	+
filledsite3129	chr7	38508373-38508879	AluYa5	+
filledsite3130	chr7	38512923-38513436	AluYb8	+
filledsite3137	chr7	42549615-42550121	AluYc1	+
filledsite3147	chr7	51270816-51271282	AluY	+
filledsite3151	chr7	52094874-52095380	AluYc1	+
filledsite3158	chr7	69828225-69828570	L1HS	+
filledsite3159	chr7	70566978-70567493	AluYb8	+
filledsite3167	chr7	77959551-77960058	AluYe5	+
filledsite3169	chr7	79165233-79165729	AluY	+
filledsite3203	chr7	96894648-96895078	AluYa5	+
filledsite3315	chr7	76476123-76476632	AluYa5	C
filledsite3215	chr8	106181311-106181825	AluYb8	+
filledsite3216	chr8	106670433-106670939	AluYe5	+
filledsite3217	chr8	107511009-107511521	AluYb8	+
filledsite3218	chr8	108120135-108120642	AluYb8	+
filledsite3227	chr8	113085336-113085852	AluYb8	+
filledsite3251	chr8	126595030-126601231	L1HS	+
filledsite3262	chr8	130633267-130634008	L1PA3	+
filledsite3275	chr8	136966696-136967816	L1HS	+
filledsite3278	chr8	137716730-137717243	AluYb8	+
filledsite3294	chr8	16962123-16962629	AluYc1	+
filledsite3304	chr8	27662417-27662930	AluYb8	+
filledsite3305	chr8	27683961-27684433	AluY	+
filledsite3312	chr8	30392191-30392673	AluYb8	+
filledsite3324	chr8	41279243-41279750	AluYe5	+
filledsite3327	chr8	42585810-42586323	AluYb8	+
filledsite3335	chr8	4941136-4941608	AluYa4	+
filledsite3346	chr8	54204796-54205302	AluYg6	+
filledsite3353	chr8	5748088-5748601	AluYb9	+
filledsite3354	chr8	59078365-59078881	AluYa4	+
filledsite3372	chr8	69417585-69418095	AluYb8	+
filledsite3382	chr8	72551319-72551825	AluYa5	+
filledsite3389	chr8	78385251-78385758	AluYa5	+
filledsite3411	chr8	91515331-91515781	AluYb8	+
filledsite3418	chr8	98200058-98200568	AluYb8	+
filledsite3422	chr8	98783362-98783867	AluYa5	+
filledsite3528	chr8	75876849-75877362	AluYb8	C
filledsite3578	chr8	99319259-99320686	L1HS	C
filledsite3433	chr9	10498652-10499154	AluYa5	+
filledsite3438	chr9	106132449-106132956	AluYa5	+
filledsite3443	chr9	109024030-109024536	AluYa5	+
filledsite3451	chr9	115936999-115937468	AluYa5	+
filledsite3454	chr9	119476977-119477484	AluYa5	+
filledsite3459	chr9	122531746-122532258	AluYa5	+
filledsite3462	chr9	124496275-124496780	AluYb8	+
filledsite3469	chr9	13840687-13841182	AluYc1	+
filledsite3477	chr9	16389308-16389817	AluYa5	+
filledsite3484	chr9	18508801-18509314	AluYb8	+
filledsite3486	chr9	18751740-18752214	AluYa5	+
filledsite3501	chr9	22999402-22999909	AluYe5	+
filledsite3527	chr9	36423565-36424070	AluY	+
filledsite3530	chr9	39012399-39012869	AluYa5	+
filledsite3537	chr9	65752193-65752699	AluYb8	+
filledsite3552	chr9	71665240-71665659	AluYc2	+
filledsite3557	chr9	73463512-73464017	AluYc1	+
filledsite3558	chr9	7371713-7372219	AluYe5	+
filledsite3560	chr9	74269295-74269768	AluYb8	+
filledsite3562	chr9	75669431-75669866	AluYa5	+
filledsite3577	chr9	85033760-85034273	AluYb8	+
filledsite3585	chr9	9652961-9653474	AluYb8	+
filledsite3586	chr9	98265917-98266430	AluYb8	+
filledsite3623	chrX	105191063-105191559	AluYa5	+
filledsite3636	chrX	11096310-11096816	AluYa4	+
filledsite3643	chrX	112876930-112877436	AluYa5	+
filledsite3650	chrX	114263611-114264113	AluYa5	+
filledsite3658	chrX	11725267-11731524	L1HS	+
filledsite3664	chrX	119643226-119643728	AluYa4	+
filledsite3670	chrX	121538110-121538780	L1PA2	+
filledsite3675	chrX	125077677-125078051	L1HS	+
filledsite3693	chrX	135157898-135158407	AluYa5	+
filledsite3697	chrX	138941879-138942389	AluYa5	+
filledsite3716	chrX	150926988-150927495	AluYa5	+
filledsite3732	chrX	16427596-16428316	L1HS	+
filledsite3736	chrX	17520531-17521036	AluY	+
filledsite3744	chrX	24327534-24327939	L1HS	+
filledsite3745	chrX	24755949-24756462	AluYb9	+
filledsite3753	chrX	31577378-31577882	AluYg6	+
filledsite3764	chrX	37974356-37974862	AluYc1	+
filledsite3772	chrX	42772000-42772505	AluYa5	+
filledsite3774	chrX	43669109-43669615	AluY	+
filledsite3790	chrX	52942697-52943066	AluYb8	+
filledsite3796	chrX	5570251-5570756	AluYa5	+
filledsite3839	chrX	81096555-81102794	L1HS	+
