# Supplementary material for: Impact of non-LTR retrotransposons in the differentiation and evolution of anatomically modern humans
Source: Mob DNA. 2018 Aug 15;9:28. doi: 10.1186/s13100-018-0133-4 (PMC6094920; doi:10.1186/s13100-018-0133-4)
Supplement: Supplementary file 8 — List of all identified and validated AMH-specific RIs vs both HN and HD. (XLS 68 kb) [file 13100_2018_133_MOESM8_ESM.xls]

## Sheet: AMH-specific RIs vs both HN-HD
CODE	CHROMOSOME	POSITION	RepeatMasker ELEMENT	sense
filledsite100se	chr1	234587112-234587612	AluYa5	+
filledsite103se	chr1	240616908-240617419	AluYb8	+
filledsite106se	chr1	247027794-247028274	AluYb8	+
filledsite107se	chr1	247850376-247856637	L1HS	+
filledsite119se	chr1	31040561-31041744	L1HS	+
filledsite126se	chr1	43857371-43857880	AluYb3a1	+
filledsite130an	chr1	210295216-210295721	AluYa5	C
filledsite137se	chr1	56831025-56835069	L1HS	+
filledsite141an	chr1	219923218-219923732	AluYb8	C
filledsite146an	chr1	224392729-224393233	AluYa1	C
filledsite147an	chr1	228572083-228572589	AluYa5	C
filledsite152an	chr1	232423030-232423545	AluYb8	C
filledsite153an	chr1	232775437-232775942	AluYa5	C
filledsite155an	chr1	236054499-236055012	AluYb8	C
filledsite15se	chr1	117078082-117078588	AluY	+
filledsite160an	chr1	241360451-241360952	AluYa5	C
filledsite16se	chr1	118090952-118091360	AluYa5	+
filledsite172an	chr1	26489727-26490233	AluYa5	C
filledsite177se	chr1	81687698-81688211	AluYb8	+
filledsite178se	chr1	83125877-83127603	L1HS	+
filledsite195an	chr1	58343117-58343634	AluYb8	C
filledsite211an	chr1	66024110-66030359	L1HS	C
filledsite21an	chr1	111701427-111701934	AluYa4	C
filledsite224an	chr1	71741251-71741728	AluYb8	C
filledsite234an	chr1	74984430-74985354	L1HS	C
filledsite236an	chr1	77100276-77100756	AluYa5	C
filledsite248an	chr1	83042557-83043063	AluYa5	C
filledsite249an	chr1	85748534-85749049	AluYb8	C
filledsite27an	chr1	119558685-119559191	AluYg6	C
filledsite27se	chr1	150691352-150691857	AluYa5	+
filledsite2se	chr1	103047593-103048099	AluYc1	+
filledsite83se	chr1	217753990-217754482	AluYb9	+
filledsite87an	chr1	182289232-182289735	AluYa5	C
filledsite90an	chr1	184689543-184689854	AluYg6	C
filledsite99an	chr1	188994870-188995383	AluYb8	C
filledsite207se	chr10	10708444-10708950	AluYc1	+
filledsite214se	chr10	111036294-111036800	AluYg6	+
filledsite228se	chr10	118664331-118664840	AluYb9	+
filledsite239se	chr10	133448995-133449508	AluYb8	+
filledsite247se	chr10	20667160-20667667	AluYa5	+
filledsite253se	chr10	28112686-28113193	AluYe5	+
filledsite258se	chr10	32705638-32706145	AluYc1	+
filledsite259se	chr10	34684384-34684895	AluYb8	+
filledsite264se	chr10	43274113-43274619	AluYa4	+
filledsite267se	chr10	4634712-4635218	AluYa5	+
filledsite272se	chr10	49917071-49917581	AluYb8	+
filledsite285an	chr10	10493319-10493832	AluYb8	C
filledsite296an	chr10	111572047-111578314	L1HS	C
filledsite297se	chr10	70272013-70272521	AluYa5	+
filledsite308an	chr10	119634190-119634704	AluYb9	C
filledsite314an	chr10	123489087-123489593	AluYa5	C
filledsite324an	chr10	129565205-129565707	AluYa5	C
filledsite326an	chr10	132858414-132858920	AluYa5	C
filledsite329an	chr10	14936258-14936764	AluYf1	C
filledsite368an	chr10	54860721-54861229	AluYa5	C
filledsite371an	chr10	56516936-56517440	AluYg6	C
filledsite374an	chr10	57701958-57702464	AluYa5	C
filledsite384an	chr10	63743531-63743894	AluYb8	C
filledsite411an	chr10	84400678-84401005	AluYf2	C
filledsite432an	chr10	95853591-95854096	AluYa5	C
filledsite352se	chr11	132558495-132558977	AluYb8	+
filledsite354se	chr11	133302953-133303265	AluYa8	+
filledsite358se	chr11	14348225-14348731	AluYa5	+
filledsite361se	chr11	16597479-16597985	AluYa5	+
filledsite368se	chr11	24349399-24355652	L1HS	+
filledsite403se	chr11	4802436-4802909	AluYb8	+
filledsite408se	chr11	55667320-55667821	AluYc1	+
filledsite432se	chr11	82306796-82307302	AluYa5	+
filledsite440se	chr11	92245907-92246403	AluYc1	+
filledsite443se	chr11	96233033-96233535	AluYc1	+
filledsite448an	chr11	105765417-105765923	AluYb8	C
filledsite451an	chr11	106595790-106596263	AluYa5	C
filledsite514an	chr11	27307785-27308301	AluYb9	C
filledsite527an	chr11	33537589-33538095	AluY	C
filledsite541an	chr11	39805045-39805549	AluYa5	C
filledsite545an	chr11	41006927-41007439	AluYb8	C
filledsite550an	chr11	42464000-42464508	AluYb9	C
filledsite573an	chr11	56407853-56408356	AluYa5	C
filledsite587an	chr11	71861504-71862011	AluYb8	C
filledsite601an	chr11	81556131-81556637	AluYa5	C
filledsite461se	chr12	127502539-127502947	AluYb8	+
filledsite462se	chr12	127660343-127660851	AluYa5	+
filledsite478se	chr12	26510938-26511444	AluYc1	+
filledsite497se	chr12	41659732-41660237	AluYa5	+
filledsite504se	chr12	45011089-45011600	AluYa5	+
filledsite513se	chr12	54245322-54245801	AluYb8	+
filledsite530se	chr12	63232320-63232826	AluY	+
filledsite640an	chr12	102313971-102314263	AluYb9	C
filledsite643an	chr12	104293317-104293823	AluYa5	C
filledsite573se	chr13	101906861-101907367	AluYa5	+
filledsite578se	chr13	103931553-103932059	AluYa5	+
filledsite582se	chr13	105161120-105161626	AluYa5	+
filledsite588se	chr13	111232765-111233269	AluYc1	+
filledsite618se	chr13	48419833-48420181	AluYa5	+
filledsite631se	chr13	63656094-63656600	AluY	+
filledsite650se	chr13	82889112-82889625	AluYb8	+
filledsite660se	chr13	89522726-89523232	AluYa5	+
filledsite663se	chr13	91159954-91160391	AluYb8	+
filledsite673se	chr13	96633337-96633842	AluYh9	+
filledsite677se	chr14	100844914-100845420	AluYa5	+
filledsite702se	chr14	35305204-35305710	AluYc1	+
filledsite726se	chr14	48334154-48334660	AluY	+
filledsite727se	chr14	48826723-48827236	AluYb8	+
filledsite730se	chr14	50118788-50119107	AluYf2	+
filledsite738se	chr14	59545214-59545711	AluYa5	+
filledsite741se	chr14	63887389-63887896	AluYa5	+
filledsite749se	chr14	79653838-79654129	AluSg7	+
filledsite756se	chr14	81538996-81539466	AluYa5	+
filledsite768se	chr14	87555802-87556308	AluYa5	+
filledsite773se	chr15	24206969-24207470	AluYa5	+
filledsite783se	chr15	43660342-43660849	AluYa5	+
filledsite798se	chr15	52525095-52525603	AluYa5	+
filledsite804se	chr15	58282022-58282319	AluYb9	+
filledsite811se	chr15	69532469-69532748	AluYa8	+
filledsite814se	chr15	71885382-71885888	AluYa5	+
filledsite821se	chr15	79891757-79892263	AluYc1	+
filledsite832se	chr15	93515700-93516202	AluYa5	+
filledsite1251an	chr16	63442347-63442853	AluYa4	C
filledsite842se	chr16	19230343-19230856	AluYb9	+
filledsite844se	chr16	20778458-20778964	AluY	+
filledsite856se	chr16	49035989-49036291	AluYa8	+
filledsite871se	chr16	62046777-62047291	AluYb9	+
filledsite878se	chr16	67513721-67514227	AluYa5	+
filledsite883se	chr16	74289332-74289844	AluYb8	+
filledsite895se	chr17	11557291-11557795	AluYi6	+
filledsite905se	chr17	29932375-29932875	AluYa5	+
filledsite938se	chr17	6874635-6875132	AluYe2	+
filledsite942se	chr17	69852055-69852568	AluYb8	+
filledsite945se	chr17	75988198-75988699	AluYg6	+
filledsite1001se	chr18	57258095-57258603	AluYi6	+
filledsite1009se	chr18	67949511-67950022	AluY	+
filledsite1010se	chr18	68846641-68847147	AluYa5	+
filledsite1013se	chr18	73569922-73570434	AluYb8	+
filledsite1018se	chr18	9385305-9385819	AluYb8	+
filledsite947se	chr18	11971830-11972336	AluYa4	+
filledsite948se	chr18	12851097-12851610	AluYb8	+
filledsite956se	chr18	22892394-22892905	AluYb8	+
filledsite968se	chr18	32661873-32662376	AluYa4	+
filledsite985se	chr18	41166600-41167103	AluYb9	+
filledsite991se	chr18	47019769-47020275	AluYa5	+
filledsite994se	chr18	47910920-47911370	L1HS	+
filledsite1025se	chr19	23320704-23321210	AluYa5	+
filledsite1026se	chr19	23986311-23986817	AluY	+
filledsite1038se	chr19	51457377-51457884	AluYa5	+
filledsite1069se	chr2	118906040-118906378	AluYa8	+
filledsite1078se	chr2	128871173-128871671	AluYf2	+
filledsite1080se	chr2	131844255-131844758	AluYe5	+
filledsite1104se	chr2	151902990-151903458	AluYa5	+
filledsite1119se	chr2	168895721-168896232	AluYb8	+
filledsite1134se	chr2	182355883-182356388	AluYg6	+
filledsite1136se	chr2	183315724-183316226	AluYa5	+
filledsite1149se	chr2	194398409-194398915	AluYa5	+
filledsite1153se	chr2	196051732-196052191	L1HS	+
filledsite1161se	chr2	20666579-20667076	AluYa5	+
filledsite1162se	chr2	206731099-206731605	AluYa4	+
filledsite1173se	chr2	213574587-213575081	AluYa5	+
filledsite1177se	chr2	21572694-21573180	AluYc1	+
filledsite1184se	chr2	224473015-224473438	AluYb8	+
filledsite1191se	chr2	231996096-231996601	AluYa5	+
filledsite1196se	chr2	239409282-239409788	AluYa5	+
filledsite1221se	chr2	5209090-5209596	AluYg6	+
filledsite1237se	chr2	60197805-60198304	AluYa5	+
filledsite1269se	chr2	85335271-85335779	AluYb8	+
filledsite1270se	chr2	8616711-8617202	AluYb8	+
filledsite1275se	chr2	89029145-89032380	L1HS	+
filledsite1287se	chr20	14980888-14981401	AluYb9	+
filledsite1302se	chr20	2863917-2864423	AluY	+
filledsite1305se	chr20	33115736-33116242	AluYa5	+
filledsite1309se	chr20	37139172-37139674	AluYa4	+
filledsite1318se	chr20	43295470-43295976	AluYa5	+
filledsite1324se	chr20	57723354-57723860	AluYg6	+
filledsite1325se	chr20	58926628-58927141	AluYb8	+
filledsite1326se	chr20	60526203-60526699	AluYa5	+
filledsite1327se	chr20	60570539-60571051	AluYb9	+
filledsite1328se	chr20	6150860-6151366	AluYa5	+
filledsite1350se	chr21	24742147-24742653	AluYa4	+
filledsite1351se	chr21	26825047-26825501	L1HS	+
filledsite1353se	chr21	30601727-30602240	AluYb8	+
filledsite1360se	chr21	42402797-42403304	AluYa5	+
filledsite1437se	chr3	160237201-160237714	AluYb9	+
filledsite1438se	chr3	161246629-161247135	AluYa5	+
filledsite1458se	chr3	17512965-17513288	AluYf2	+
filledsite1476se	chr3	192063095-192063593	AluYc1	+
filledsite1532se	chr3	68890116-68890597	AluYa5	+
filledsite1533se	chr3	72379627-72380108	AluYa5	+
filledsite1540se	chr3	81345982-81346485	AluYa5	+
filledsite1543se	chr3	81907408-81907915	AluYa5	+
filledsite1573se	chr4	111808666-111809164	AluYb8	+
filledsite1579se	chr4	113469889-113470386	AluYa4	+
filledsite1631se	chr4	150160957-150161474	AluYb8	+
filledsite1647se	chr4	163232315-163232819	AluYa5	+
filledsite1673se	chr4	177869233-177869740	AluYa5	+
filledsite1674se	chr4	178514158-178514667	AluYb8	+
filledsite1683se	chr4	186155455-186155956	AluY	+
filledsite1693se	chr4	21160913-21167153	L1HS	+
filledsite1702se	chr4	28564202-28564708	AluYc1	+
filledsite1703se	chr4	31406587-31407093	AluYa5	+
filledsite1705se	chr4	33473320-33473826	AluYa5	+
filledsite1707se	chr4	36469822-36470328	AluYa4	+
filledsite1711se	chr4	37766193-37766706	AluYb8	+
filledsite1733se	chr4	55808586-55809025	AluYa5	+
filledsite1736se	chr4	58887179-58888432	L1HS	+
filledsite1737se	chr4	59944466-59950701	L1HS	+
filledsite1745se	chr4	65199357-65199873	AluYb8	+
filledsite1750se	chr4	67537849-67538353	AluYa5	+
filledsite1756se	chr4	71926318-71926667	AluYd3	+
filledsite1761se	chr4	78236189-78236645	L1HS	+
filledsite1766se	chr4	80205643-80206158	AluYb8	+
filledsite1770se	chr4	81991431-81991937	AluYc1	+
filledsite1775se	chr4	87066267-87066638	AluYf2	+
filledsite1789se	chr4	97572015-97572529	AluYb9	+
filledsite1790se	chr4	98110557-98111063	AluYa5	+
filledsite1792se	chr4	98590566-98591074	AluYb8	+
filledsite1800se	chr5	103030468-103030974	AluYc2	+
filledsite1802se	chr5	103854190-103860433	L1HS	+
filledsite1816se	chr5	122274254-122274760	AluY	+
filledsite1829se	chr5	130489674-130490178	AluY	+
filledsite1834se	chr5	13894993-13895486	AluYa5	+
filledsite1835se	chr5	143353551-143353878	AluYb9	+
filledsite1840se	chr5	150106957-150107463	AluYa4	+
filledsite1851se	chr5	158592309-158592816	AluYa5	+
filledsite1858se	chr5	162648049-162648556	AluYg6	+
filledsite1863se	chr5	170158722-170159002	AluYa8	+
filledsite1865se	chr5	170857411-170857924	AluYb8	+
filledsite1866se	chr5	172889629-172890135	AluYa5	+
filledsite1877se	chr5	24452753-24453266	AluYb8	+
filledsite1878se	chr5	25275312-25275823	AluYb8	+
filledsite1881se	chr5	26111103-26111609	AluYa5	+
filledsite1899se	chr5	37293720-37294233	AluYb9	+
filledsite1904se	chr5	41599347-41600228	L1HS	+
filledsite1905se	chr5	41603904-41604414	AluYb8	+
filledsite1916se	chr5	53176842-53177337	AluYa5	+
filledsite1927se	chr5	61293541-61294052	AluYb8	+
filledsite1940se	chr5	80039282-80039787	AluY	+
filledsite1942se	chr5	80751057-80751570	AluYb8	+
filledsite1947se	chr5	82156633-82157137	AluYa5	+
filledsite1955se	chr5	88031930-88032443	AluYb8	+
filledsite1963se	chr5	9411674-9412179	AluYa5	+
filledsite1966se	chr5	97843851-97844355	AluYc1	+
filledsite1973se	chr5	99759376-99759882	AluYg6	+
filledsite1974se	chr5	99923448-99923942	AluYc1	+
filledsite1978se	chr6	10070706-10071205	AluYa5	+
filledsite1987se	chr6	112810812-112811319	AluYf2	+
filledsite1993se	chr6	11556008-11556514	AluY	+
filledsite2004se	chr6	119417420-119417932	AluYb8	+
filledsite2008se	chr6	123514969-123515478	AluYe5	+
filledsite2017se	chr6	128989732-128990245	AluYb8	+
filledsite2018se	chr6	129319430-129325678	L1HS	+
filledsite2042se	chr6	158548190-158549147	SVA_F	+
filledsite2062se	chr6	22227378-22227850	AluYa5	+
filledsite2067se	chr6	25529785-25530108	AluYb9	+
filledsite2081se	chr6	44613399-44613905	AluYa5	+
filledsite2087se	chr6	47280054-47280336	AluYb9	+
filledsite2093se	chr6	51256201-51256706	AluYc1	+
filledsite2108se	chr6	65185063-65185569	AluYa5	+
filledsite2138se	chr6	9014733-9015024	AluYa8	+
filledsite2143se	chr6	9460293-9460813	AluYb8	+
filledsite2942an	chr6	23300277-23300783	AluY	C
filledsite2155se	chr7	102343341-102343849	AluYa5	+
filledsite2156se	chr7	102488622-102489128	AluY	+
filledsite2158se	chr7	103462980-103463491	AluYb8	+
filledsite2165se	chr7	108352758-108353271	AluYb8	+
filledsite2168se	chr7	110542599-110543112	AluYa4	+
filledsite2175se	chr7	113953419-113953923	AluYa4	+
filledsite2181se	chr7	11817394-11817908	AluYa5	+
filledsite2189se	chr7	123636845-123637358	AluYb8	+
filledsite2193se	chr7	126775521-126775797	AluSg7	+
filledsite2198se	chr7	133107591-133108105	AluYb9	+
filledsite2224se	chr7	154941833-154942346	AluYb8	+
filledsite2242se	chr7	29476833-29477329	AluY	+
filledsite2244se	chr7	31070490-31071003	AluYb8	+
filledsite2258se	chr7	38512923-38513436	AluYb8	+
filledsite2272se	chr7	51270816-51271282	AluY	+
filledsite2276se	chr7	52094874-52095380	AluYc1	+
filledsite2291se	chr7	79165233-79165729	AluY	+
filledsite2317se	chr7	96894648-96895078	AluYa5	+
filledsite2323se	chr8	106181311-106181825	AluYb8	+
filledsite2324se	chr8	107511009-107511521	AluYb8	+
filledsite2325se	chr8	108120135-108120642	AluYb8	+
filledsite2332se	chr8	113085336-113085852	AluYb8	+
filledsite2348se	chr8	126595030-126601231	L1HS	+
filledsite2361se	chr8	136966696-136967816	L1HS	+
filledsite2372se	chr8	16962123-16962629	AluYc1	+
filledsite2380se	chr8	27662417-27662930	AluYb8	+
filledsite2381se	chr8	27683961-27684433	AluY	+
filledsite2386se	chr8	30392191-30392673	AluYb8	+
filledsite2417se	chr8	5748088-5748601	AluYb9	+
filledsite2431se	chr8	69417585-69418095	AluYb8	+
filledsite2437se	chr8	72551319-72551825	AluYa5	+
filledsite2455se	chr8	91515331-91515781	AluYb8	+
filledsite2461se	chr8	98200058-98200568	AluYb8	+
filledsite2466se	chr8	98783362-98783867	AluYa5	+
filledsite2474se	chr9	10498652-10499154	AluYa5	+
filledsite2478se	chr9	106132449-106132956	AluYa5	+
filledsite2481se	chr9	109024030-109024536	AluYa5	+
filledsite2486se	chr9	115936999-115937468	AluYa5	+
filledsite2489se	chr9	119476977-119477484	AluYa5	+
filledsite2491se	chr9	122531746-122532258	AluYa5	+
filledsite2493se	chr9	124496275-124496780	AluYb8	+
filledsite2500se	chr9	13840687-13841182	AluYc1	+
filledsite2508se	chr9	16389308-16389817	AluYa5	+
filledsite2514se	chr9	18751740-18752214	AluYa5	+
filledsite2528se	chr9	22999402-22999909	AluYe5	+
filledsite2550se	chr9	36423565-36424070	AluY	+
filledsite2568se	chr9	71665240-71665659	AluYc2	+
filledsite2572se	chr9	7371713-7372219	AluYe5	+
filledsite2574se	chr9	74269295-74269768	AluYb8	+
filledsite2576se	chr9	75669431-75669866	AluYa5	+
filledsite2588se	chr9	85033760-85034273	AluYb8	+
filledsite2596se	chr9	9652961-9653474	AluYb8	+
filledsite2628se	chrX	105191063-105191559	AluYa5	+
filledsite2639se	chrX	11096310-11096816	AluYa4	+
filledsite2653se	chrX	11725267-11731524	L1HS	+
filledsite2677se	chrX	135157898-135158407	AluYa5	+
filledsite2708se	chrX	16427596-16428316	L1HS	+
filledsite2710se	chrX	17520531-17521036	AluY	+
filledsite2720se	chrX	24755949-24756462	AluYb9	+
filledsite2725se	chrX	31577378-31577882	AluYg6	+
filledsite2740se	chrX	43669109-43669615	AluY	+
filledsite2756se	chrX	5570251-5570756	AluYa5	+
filledsite2790se	chrX	81096555-81102794	L1HS	+
