# Supplementary material for: Impact of non-LTR retrotransposons in the differentiation and evolution of anatomically modern humans
Source: Mob DNA. 2018 Aug 15;9:28. doi: 10.1186/s13100-018-0133-4 (PMC6094920; doi:10.1186/s13100-018-0133-4)
Supplement: Supplementary file 10 — Distribution of putatively HD-specific RIs in present day human populations. Polymorphic RIs and their frequency in modern populations from the 1000 Genomes Project are listed on top, with non-polymorphic RIs listed underneath them. Colors from green to red highlight progressively increasing frequencies of presence. (XLS 41 kb) [file 13100_2018_133_MOESM10_ESM.xls]

## Sheet: HD-specific RIs in 1KG
POLYMORPHIC INSERTIONS IN MODERN HUMANS							AFR	AFR	AFR	AFR	AFR	AFR	AFR	AMR	AMR	AMR	AMR	EAS	EAS	EAS	EAS	EAS	EUR	EUR	EUR	EUR	EUR	SAS	SAS	SAS	SAS	SAS
CHR	START	END	NAMES	SPECIES	INS_TYPE	POS_1KG	ACB	ASW	ESN	GWD	LWK	MSL	YRI	CLM	MXL	PEL	PUR	CDX	CHB	CHS	JPT	KHV	CEU	FIN	GBR	IBS	TSI	BEB	GIH	ITU	PJL	STU		AFR	AMR	EAS	EUR	SAS
chr1	119080604	119080803	emptysite4330an	shared	ALU	119080704	0.125	0.057377	0.0505051	0.0840708	0.0505051	0.0647059	0.0555556	0.18617	0.15625	0.135294	0.283654	0.11828	0.160194	0.114286	0.144231	0.0858586	0.363636	0.287879	0.335165	0.383178	0.415888	0.25	0.325243	0.25	0.260417	0.279412		0.0696742	0.190342	0.12457	0.357149	0.273014
chr4	106896926	106897125	emptysite63053an	shared	ALU	106897015	0.0677083	0.106557	0.10101	0.128319	0.10101	0.117647	0.0787037	0.0106383	0.015625	0.0117647	0.00480769	0	0	0	0	0	0.00505051	0	0.00549451	0.00934579	0.00934579	0.00581395	0.00485437	0.0147059	0.00520833	0.00980392		0.100136	0.0107089	0	0.00584732	0.00807729
chr6	91125765	91125964	emptysite72867an	shared	ALU	91125879	0.130208	0.139344	0.0808081	0.168142	0.0808081	0.0882353	0.0555556	0.388298	0.3125	0.411765	0.283654	0.419355	0.373786	0.295238	0.365385	0.368687	0.30303	0.277778	0.318681	0.313084	0.285047	0.267442	0.26699	0.240196	0.255208	0.240196		0.106157	0.349054	0.36449	0.299524	0.254007
chr10	108991181	108991380	emptysite11452an	denisova	ALU	108991284	0.46875	0.377049	0.439394	0.446903	0.308081	0.447059	0.449074	0.484043	0.53125	0.552941	0.466346	0.623656	0.495146	0.514286	0.576923	0.616162	0.580808	0.459596	0.461538	0.546729	0.518692	0.575581	0.597087	0.578431	0.526042	0.583333		0.419473	0.508645	0.565234	0.513473	0.572095
chr13	91750747	91750946	emptysite22583an	denisova	ALU	91750847	0	0	0	0	0	0	0	0	0	0	0	0	0	0	0	0	0	0	0	0	0	0.0174419	0.0291262	0.0147059	0.0104167	0.00980392		0	0	0	0	0.0162989
chr20	16830698	16830897	emptysite34866se	denisova	ALU	16830806	0.557292	0.459016	0.565657	0.60177	0.429293	0.605882	0.541667	0.329787	0.367188	0.388235	0.346154	0.483871	0.538835	0.438095	0.538462	0.454545	0.333333	0.292929	0.247253	0.299065	0.364486	0.459302	0.407767	0.431373	0.375	0.544118		0.537225	0.357841	0.490762	0.307413	0.443512
chr1	93498126	93498325	emptysite3581an	denisova	ALU	93498232	0.552083	0.54918	0.585859	0.588496	0.570707	0.547059	0.601852	0.675532	0.609375	0.582353	0.629808	0.532258	0.529126	0.404762	0.5	0.40404	0.666667	0.580808	0.681319	0.67757	0.696262	0.505814	0.582524	0.52451	0.572917	0.54902		0.570748	0.624267	0.474037	0.660525	0.546957
chr1	165659209	165659408	emptysite3694se	denisova	ALU	165659306	0.401042	0.377049	0.424242	0.393805	0.358586	0.417647	0.384259	0.430851	0.375	0.505882	0.336538	0.55914	0.514563	0.461905	0.514423	0.565657	0.353535	0.348485	0.340659	0.397196	0.401869	0.505814	0.504854	0.441176	0.401042	0.45098		0.393804	0.412068	0.523137	0.368349	0.460773
chr3	142605118	142605317	emptysite41038se	denisova	ALU	142605231	0.0416667	0.00819672	0.00505051	0.039823	0.030303	0.0588235	0.037037	0.00531915	0	0	0.00480769	0	0	0	0	0	0	0	0	0	0	0	0	0	0	0		0.0315572	0.00253171	0	0	0
chr3	148359122	148359321	emptysite41117se	denisova	ALU	148359236	0.0520833	0.0491803	0.0505051	0.0486726	0.0707071	0.0823529	0.0648148	0.0106383	0	0	0.0192308	0	0	0	0	0	0	0	0	0	0	0	0	0	0	0		0.0597594	0.00746727	0	0	0
chr7	111068533	111068732	emptysite55366se	denisova	ALU	111068642	0.0520833	0.0491803	0.0656566	0.10177	0.0606061	0.105882	0.0787037	0.00531915	0	0	0.00480769	0	0	0	0	0	0	0	0	0	0	0	0	0	0	0		0.0734118	0.00253171	0	0	0
chr3	156239779	156239978	emptysite58919an	denisova	ALU	156239882	0.317708	0.303279	0.292929	0.340708	0.217172	0.323529	0.240741	0.452128	0.507812	0.629412	0.447115	0.44086	0.495146	0.452381	0.538462	0.424242	0.464646	0.39899	0.395604	0.411215	0.429907	0.343023	0.271845	0.27451	0.348958	0.303922		0.290867	0.509117	0.470218	0.420072	0.308452
chr3	175673843	175674042	emptysite59406an	denisova	ALU	175673943	0.239583	0.196721	0.166667	0.20354	0.111111	0.2	0.148148	0.191489	0.265625	0.241176	0.149038	0.301075	0.300971	0.228571	0.245192	0.227273	0.19697	0.166667	0.203297	0.17757	0.205607	0.168605	0.126214	0.0980392	0.166667	0.102941		0.180824	0.211832	0.260617	0.190022	0.132493
chr4	179198223	179198422	emptysite64858an	denisova	ALU	179198329	0.229167	0.245902	0.242424	0.225664	0.247475	0.247059	0.222222	0.468085	0.46875	0.594118	0.379808	0.629032	0.582524	0.552381	0.615385	0.641414	0.439394	0.393939	0.384615	0.457944	0.518692	0.511628	0.378641	0.441176	0.416667	0.5		0.23713	0.47769	0.604147	0.438917	0.449622
chr10	68217309	68217508	emptysite6894se	denisova	ALU	68217408	0.104167	0.0491803	0.156566	0.172566	0.131313	0.111765	0.125	0.0478723	0.0390625	0.0117647	0.0432692	0.0967742	0.0776699	0.0809524	0.0721154	0.0707071	0.0454545	0.0757576	0.032967	0.0327103	0.0280374	0.0639535	0.0776699	0.0441176	0.03125	0.0686275		0.121508	0.0354922	0.0796438	0.0429854	0.0571237
chr5	148079985	148080184	emptysite69003an	denisova	ALU	148080086	0.0572917	0.0491803	0.0808081	0.039823	0.0454545	0.0882353	0.0787037	0.0159574	0.0078125	0	0.00480769	0.0483871	0.0436893	0.0380952	0.0336538	0.0505051	0.00505051	0.00505051	0	0.0046729	0	0.0755814	0.0291262	0.0637255	0.0625	0.0588235		0.0627852	0.00714441	0.0428661	0.00295478	0.0579513
HD-SPECIFIC (AFTER COMPARING WITH 1KG)
chr1	3653946	3654145	emptysite108an	denisova
chr10	119965778	119965977	emptysite11766an	denisova
chr13	69330126	69330325	emptysite22086an	denisova
chr13	102147871	102148070	emptysite22898an	denisova
chr18	70873979	70874178	emptysite26929se	denisova
chr19	24111905	24112104	emptysite28327se	denisova
chr1	90547764	90547963	emptysite3485an	denisova
chr17	60144897	60145096	emptysite35606an	denisova
chr3	29121477	29121676	emptysite38695se	denisova
chr4	97003823	97004022	emptysite44061se	denisova
chr1	145952575	145952774	emptysite4501an	denisova
chr5	10058510	10058709	emptysite45947se	denisova
chr5	23070193	23070392	emptysite46215se	denisova
chr2	141891892	141892091	emptysite46356an	denisova
chr1	153034626	153034825	emptysite4788an	denisova
chr20	16479396	16479595	emptysite49664an	denisova
chr7	157249688	157249887	emptysite56312se	denisova
chr6	169138044	169138243	emptysite74979an	denisova
chr8	63652793	63652992	emptysite81726an	denisova
chr10	12969417	12969616	emptysite8410an	denisova
chr9	93498416	93498615	emptysite85793an	denisova
chr9	98497878	98498077	emptysite86008an	denisova
