# Supplementary material for: Impact of non-LTR retrotransposons in the differentiation and evolution of anatomically modern humans
Source: Mob DNA. 2018 Aug 15;9:28. doi: 10.1186/s13100-018-0133-4 (PMC6094920; doi:10.1186/s13100-018-0133-4)
Supplement: Supplementary file 11 — Distribution of putatively HN-specific RIs in present day human populations. Polymorphic RIs and their frequency in modern populations from the 1000 Genomes Project are listed on top, with non-polymorphic RIs listed underneath them. Colors from green to red highlight progressively increasing frequencies of presence. (XLS 53 kb) [file 13100_2018_133_MOESM11_ESM.xls]

## Sheet: HN-specific RIs in 1KG
POLYMORPHIC INSERTIONS IN MODERN HUMANS							AFR	AFR	AFR	AFR	AFR	AFR	AFR	AMR	AMR	AMR	AMR	EAS	EAS	EAS	EAS	EAS	EUR	EUR	EUR	EUR	EUR	SAS	SAS	SAS	SAS	SAS
CHR	START	END	NAMES	SPECIES	INS_TYPE	POS_1KG	ACB	ASW	ESN	GWD	LWK	MSL	YRI	CLM	MXL	PEL	PUR	CDX	CHB	CHS	JPT	KHV	CEU	FIN	GBR	IBS	TSI	BEB	GIH	ITU	PJL	STU		AFR	AMR	EAS	EUR	SAS
chr1	119080604	119080803	emptysite4330an	shared	ALU	119080704	0.125	0.057377	0.0505051	0.0840708	0.0505051	0.0647059	0.0555556	0.18617	0.15625	0.135294	0.283654	0.11828	0.160194	0.114286	0.144231	0.0858586	0.363636	0.287879	0.335165	0.383178	0.415888	0.25	0.325243	0.25	0.260417	0.279412		0.0696742	0.190342	0.12457	0.357149	0.273014
chr4	106896926	106897125	emptysite63053an	shared	ALU	106897015	0.0677083	0.106557	0.10101	0.128319	0.10101	0.117647	0.0787037	0.0106383	0.015625	0.0117647	0.00480769	0	0	0	0	0	0.00505051	0	0.00549451	0.00934579	0.00934579	0.00581395	0.00485437	0.0147059	0.00520833	0.00980392		0.100136	0.0107089	0	0.00584732	0.00807729
chr6	91125765	91125964	emptysite72867an	shared	ALU	91125879	0.130208	0.139344	0.0808081	0.168142	0.0808081	0.0882353	0.0555556	0.388298	0.3125	0.411765	0.283654	0.419355	0.373786	0.295238	0.365385	0.368687	0.30303	0.277778	0.318681	0.313084	0.285047	0.267442	0.26699	0.240196	0.255208	0.240196		0.106157	0.349054	0.36449	0.299524	0.254007
chr19	44819228	44819427	emptysite1115an	altai	ALU	44819328	0.130208	0.139344	0.141414	0.10177	0.0858586	0.105882	0.12037	0.00531915	0.0078125	0.0117647	0.0336538	0	0	0	0	0.00505051	0.0555556	0.030303	0.0384615	0.0280374	0.046729	0.0813953	0.038835	0.0686275	0.0364583	0.0735294		0.117835	0.0146376	0.0010101	0.0398173	0.0597691
chr18	74756769	74756968	emptysite114166se	altai	ALU	74756885	0.161458	0.0819672	0.111111	0.0619469	0.126263	0.1	0.125	0.111702	0.0546875	0.111765	0.110577	0.0483871	0.145631	0.119048	0.216346	0.0909091	0.0505051	0.0858586	0.0934066	0.102804	0.11215	0.0755814	0.0873786	0.0784314	0.140625	0.0784314		0.109678	0.0971828	0.124064	0.0889447	0.0920896
chr2	181880631	181880830	emptysite136003se	altai	ALU	181880746	0.104167	0.0901639	0.10101	0.0929204	0.0858586	0.0647059	0.0787037	0.159574	0.078125	0.0647059	0.182692	0.0376344	0.0825243	0.0666667	0.100962	0.0555556	0.217172	0.212121	0.159341	0.238318	0.238318	0.116279	0.126214	0.122549	0.119792	0.156863		0.0882185	0.121274	0.0686685	0.213054	0.128339
chr20	43533010	43533209	emptysite1364an	altai	ALU	43533112	0	0	0	0	0	0	0	0	0	0	0	0	0	0	0	0	0	0	0	0.0046729	0	0	0	0	0.00520833	0		0	0	0	0.000934579	0.00104167
chr3	26906484	26906683	emptysite1503an	altai	ALU	26906584	0.00520833	0.0163934	0	0.00884956	0	0	0	0.138298	0.046875	0	0.0576923	0	0	0	0	0	0.0858586	0.010101	0.0934066	0.0560748	0.0934579	0.0232558	0.0291262	0.0245098	0.015625	0.0392157		0.00435019	0.0607163	0	0.0677798	0.0263465
chr3	144687784	144687983	emptysite1608an	altai	ALU	144687884	0.385417	0.319672	0.378788	0.442478	0.358586	0.341176	0.398148	0.420213	0.351562	0.458824	0.413462	0.387097	0.407767	0.37619	0.394231	0.373737	0.429293	0.429293	0.434066	0.429907	0.457944	0.290698	0.378641	0.348039	0.411458	0.338235		0.374895	0.411015	0.387804	0.4361	0.353414
chr3	59852792	59852991	emptysite161494se	altai	LINE1	59852903	0.697917	0.581967	0.722222	0.734513	0.707071	0.741176	0.763889	0.393617	0.328125	0.235294	0.413462	0.580645	0.631068	0.590476	0.514423	0.540404	0.419192	0.414141	0.538462	0.434579	0.523364	0.523256	0.504854	0.544118	0.442708	0.514706		0.706965	0.342624	0.571403	0.465948	0.505928
chr4	27850913	27851112	emptysite176566se	altai	LINE1	27851013	0.00520833	0	0.0151515	0.00884956	0.0151515	0.0117647	0.00925926	0.00531915	0	0	0.00480769	0	0	0	0	0	0.00505051	0.0151515	0	0.0140187	0	0.00581395	0.00485437	0	0.00520833	0.00490196		0.0093407	0.00253171	0	0.00684414	0.00415572
chr4	185651569	185651768	emptysite190630se	altai	ALU	185651677	0.229167	0.196721	0.277778	0.19469	0.161616	0.223529	0.291667	0.12234	0.0703125	0.0882353	0.139423	0	0	0	0	0.00505051	0.166667	0.0858586	0.104396	0.14486	0.149533	0.0465116	0.0873786	0.0637255	0.109375	0.0735294		0.225024	0.105078	0.0010101	0.130263	0.076104
chr5	102552851	102553050	emptysite200380se	altai	ALU	102552965	0	0.00819672	0	0	0	0	0	0	0	0	0	0	0	0	0	0	0.010101	0	0.010989	0	0.0046729	0	0	0	0	0		0.00117096	0	0	0.00515258	0
chr7	66637197	66637396	emptysite2203an	altai	ALU	66637284	0	0.00819672	0	0	0.0151515	0	0	0.0319149	0.015625	0.0529412	0.0192308	0.0268817	0.0242718	0.0285714	0.0625	0.0252525	0.010101	0.0353535	0.043956	0.0373832	0.0186916	0.0290698	0.0291262	0.0441176	0.0364583	0.0392157		0.00333546	0.029928	0.0334955	0.0290971	0.0355975
chr7	72893332	72893531	emptysite2208an	altai	ALU	72893439	0.0104167	0.00819672	0.00505051	0.0265487	0	0.0235294	0	0	0	0	0.00480769	0	0	0	0	0	0	0	0	0	0	0	0	0	0	0		0.0105346	0.00120192	0	0	0
chr7	76567124	76567323	emptysite2217an	altai	ALU	76567224	0.552083	0.45082	0.530303	0.384956	0.429293	0.5	0.467593	0.441489	0.28125	0.258824	0.533654	0.575269	0.393204	0.4	0.456731	0.484848	0.555556	0.611111	0.593407	0.514019	0.626168	0.5	0.334951	0.382353	0.380208	0.421569		0.473578	0.378804	0.46201	0.580052	0.403816
chr7	6391001	6391200	emptysite224576se	altai	ALU	6391111	0	0.00819672	0	0	0	0	0	0.00531915	0.015625	0	0.00961538	0	0	0	0	0	0.0252525	0	0.010989	0.0233645	0.0280374	0	0.00970874	0.0147059	0	0		0.00117096	0.00763988	0	0.0175287	0.00488292
chr7	79232045	79232244	emptysite230920se	altai	ALU	79232157	0.0520833	0	0.0606061	0.0176991	0.030303	0.0294118	0.0324074	0.00531915	0	0	0.00480769	0.00537634	0	0	0	0.010101	0	0	0	0	0	0	0	0.00490196	0	0		0.0317872	0.00253171	0.00309547	0	0.000980392
chr8	4758948	4759147	emptysite239256se	altai	ALU	4759056	0	0	0	0	0	0	0	0	0	0.0117647	0.00961538	0.0483871	0.0145631	0.0285714	0.0528846	0.0505051	0	0	0	0	0	0.0290698	0.0339806	0.0147059	0.0208333	0.0196078		0	0.00534502	0.0389823	0	0.0236395
chr10	75232280	75232479	emptysite261an	altai	ALU	75232365	0	0	0.00505051	0.00442478	0	0.00588235	0	0	0	0	0.00480769	0	0	0	0	0	0	0	0	0	0	0	0	0.00980392	0	0		0.00219395	0.00120192	0	0	0.00196078
chr1	12066179	12066378	emptysite2an	altai	ALU	12066272	0	0	0	0	0	0	0	0	0	0	0	0.0376344	0.0533981	0.047619	0.0240385	0.030303	0	0	0	0	0	0.00581395	0.00485437	0.00490196	0.0208333	0.0147059		0	0	0.0385986	0	0.0102219
chr12	28417211	28417410	emptysite446an	altai	ALU	28417298	0.03125	0.0655738	0	0	0.00505051	0	0	0.0851064	0.078125	0.0882353	0.0673077	0.0107527	0.0194175	0.00952381	0.0673077	0.040404	0.247475	0.252525	0.21978	0.21028	0.233645	0.122093	0.169903	0.107843	0.130208	0.0735294		0.0145535	0.0796936	0.0294811	0.232741	0.120715
chr12	19806108	19806307	emptysite47705se	altai	ALU	19806222	0.541667	0.532787	0.585859	0.548673	0.545455	0.558824	0.564815	0.398936	0.265625	0.235294	0.432692	0.333333	0.257282	0.257143	0.25	0.29798	0.464646	0.343434	0.373626	0.369159	0.471963	0.267442	0.271845	0.27451	0.270833	0.245098		0.554011	0.333137	0.279148	0.404566	0.265946
chr12	93812216	93812415	emptysite512an	altai	ALU	93812316	0.223958	0.155738	0.212121	0.238938	0.166667	0.158824	0.231481	0.00531915	0.0234375	0	0.0432692	0	0	0	0	0	0	0	0	0.00934579	0.0046729	0	0	0	0	0		0.198247	0.0180065	0	0.00280374	0
chr12	133183388	133183587	emptysite554an	altai	ALU	133183488	0.0104167	0.0163934	0	0	0	0	0	0.0691489	0.0234375	0.00588235	0.0336538	0.0913978	0.126214	0.147619	0.149038	0.10101	0.0858586	0.030303	0.10989	0.0794393	0.116822	0.0581395	0.0145631	0.0196078	0.0260417	0.0441176		0.00383002	0.0330307	0.123056	0.0844627	0.032494
chr12	126686218	126686417	emptysite58935se	altai	ALU	126686329	0.0572917	0.0163934	0.0505051	0.0530973	0.0353535	0.0117647	0.0648148	0.0106383	0.0078125	0	0.00480769	0	0	0	0	0	0	0	0	0.0046729	0	0	0	0	0	0		0.0413172	0.00581462	0	0.000934579	0
chr13	22489696	22489895	emptysite60000se	altai	LINE1	22489805	0.0885417	0.139344	0.0505051	0.141593	0.106061	0.105882	0.0509259	0.287234	0.273438	0.282353	0.211538	0.188172	0.23301	0.204762	0.230769	0.257576	0.252525	0.30303	0.357143	0.350467	0.285047	0.302326	0.436893	0.357843	0.354167	0.377451		0.0975504	0.263641	0.222858	0.309642	0.365736
chr13	61734387	61734586	emptysite64429se	altai	LINE1	61734497	0.369792	0.237705	0.424242	0.376106	0.287879	0.429412	0.356481	0.281915	0.3125	0.188235	0.331731	0.295699	0.349515	0.309524	0.346154	0.292929	0.308081	0.409091	0.335165	0.32243	0.383178	0.203488	0.300971	0.181373	0.197917	0.235294		0.354517	0.278595	0.318764	0.351589	0.223809
chr14	39508436	39508635	emptysite722an	altai	ALU	39508536	0.208333	0.139344	0.166667	0.216814	0.176768	0.176471	0.189815	0.0159574	0.0078125	0.00588235	0.0192308	0	0	0	0	0	0	0	0	0	0	0.00581395	0	0	0	0		0.18203	0.0122208	0	0	0.00116279
chr14	92619319	92619518	emptysite786an	altai	SVA	92619420	0.130208	0.155738	0.191919	0.0884956	0.222222	0.105882	0.152778	0.148936	0.148438	0.223529	0.134615	0.467742	0.441748	0.433333	0.375	0.328283	0.141414	0.151515	0.137363	0.116822	0.158879	0.180233	0.228155	0.186275	0.145833	0.127451		0.149606	0.16388	0.409221	0.141199	0.173589
chr15	47095141	47095340	emptysite830an	altai	LINE1	47095229	0	0	0	0	0	0	0	0	0	0	0.00961538	0.00537634	0	0.0238095	0.00961538	0.010101	0	0	0.00549451	0	0.0046729	0.0116279	0	0.00490196	0	0.00490196		0	0.00240385	0.00978045	0.00203348	0.00428637
chr15	87952680	87952879	emptysite87617se	altai	ALU	87952795	0.0104167	0	0	0	0	0	0	0.0957447	0.0390625	0.229412	0.0432692	0.0107527	0.00970874	0.0190476	0.0480769	0.010101	0.0151515	0.040404	0.00549451	0.0186916	0.0327103	0.0348837	0.00970874	0.0245098	0.0104167	0.0441176		0.0014881	0.101872	0.0195374	0.0224904	0.0247273
chr17	13045055	13045254	emptysite920an	altai	ALU	13045155	0.208333	0.196721	0.227273	0.252212	0.181818	0.188235	0.203704	0.297872	0.273438	0.152941	0.206731	0.322581	0.31068	0.22381	0.360577	0.29798	0.328283	0.328283	0.32967	0.266355	0.32243	0.523256	0.42233	0.455882	0.364583	0.431373		0.208328	0.232745	0.303125	0.315004	0.439485
chr17	74046715	74046914	emptysite968an	altai	ALU	74046824	0.369792	0.286885	0.308081	0.336283	0.242424	0.270588	0.314815	0.345745	0.390625	0.435294	0.341346	0.344086	0.359223	0.347619	0.442308	0.338384	0.232323	0.313131	0.296703	0.313084	0.350467	0.186047	0.237864	0.205882	0.25	0.196078		0.304124	0.378252	0.366324	0.301142	0.215174
HN-SPECIFIC (AFTER COMPARING WITH 1KG)
chr1	145207052	145207251	emptysite10176se	altai
chr1	174260727	174260926	emptysite116an	altai
chr2	98129424	98129623	emptysite1203an	altai
chr2	80785746	80785945	emptysite127646se	altai
chr2	199456522	199456721	emptysite1291an	altai
chr2	167200327	167200526	emptysite134612se	altai
chr2	171967467	171967666	emptysite135066se	altai
chr2	176642631	176642830	emptysite135512se	altai
chr1	190978852	190979051	emptysite13928se	altai
chr22	23864811	23865010	emptysite153217se	altai
chr3	39125829	39126028	emptysite159648se	altai
chr3	44124227	44124426	emptysite160113se	altai
chr3	188386729	188386928	emptysite1648an	altai
chr4	102705392	102705591	emptysite1714an	altai
chr1	240628455	240628654	emptysite180an	altai
chr5	127413785	127413984	emptysite1948an	altai
chr1	23871335	23871534	emptysite1999se	altai
chr5	175765233	175765432	emptysite207108se	altai
chr6	17303747	17303946	emptysite209334se	altai
chr6	131744631	131744830	emptysite2123an	altai
chr8	108357623	108357822	emptysite249081se	altai
chr1	32462313	32462512	emptysite25an	altai
chr9	111382519	111382718	emptysite261029se	altai
chrX	18336610	18336809	emptysite2753an	altai
chrX	80842348	80842547	emptysite275400se	altai
chr12	47145489	47145688	emptysite50352se	altai
chr13	39033499	39033698	emptysite61871se	altai
chr15	44676200	44676399	emptysite82822se	altai
chr15	66766348	66766547	emptysite85297se	altai
chr16	3839791	3839990	emptysite89634se	altai
