# Supplementary material for: Impact of non-LTR retrotransposons in the differentiation and evolution of anatomically modern humans
Source: Mob DNA. 2018 Aug 15;9:28. doi: 10.1186/s13100-018-0133-4 (PMC6094920; doi:10.1186/s13100-018-0133-4)
Supplement: Supplementary file 12 — Distribution of AMH-specific RIs in present day human populations. TMRCAs calculated for each insertional locus are also reported. Colors from green to red highlight progressively increasing frequencies of presence. (XLS 374 kb) [file 13100_2018_133_MOESM12_ESM.xls]

## Sheet: AMH-specific RIs in 1KG
			median	0.5625	0.575757	0.662791	0.686869	0.737374	0.669903	0.62037	0.611702	0.580808	0.668478	0.663551	0.669903	0.6875	0.693069	0.656716	0.668605	0.697917	0.666667	0.564103	0.684466	0.687784	0.623737	0.611111	0.594343	0.584135	0.583333	0.569307	0.554348	0.553398	0.552381	0.552326	0.550971	0.546729	0.544776	0.543689	0.540698	0.513889	0.50266	0.492424	0.462121	0.447239	0.4375
Insertional locus (+/- 1100bp up/down)	BadRegion (<50% available sites)?	TMRCA (kya)	median	cACB	cASW	cBEB	cCDX	cCEU	cCHB	cCHS	cCLM	cFIN	cGBR	cIBS	cITU	cJPT	cKHV	cMXL	cPEL	cPJL	cPUR	cAFRICANS	cSTU	cTSI	CEU	CDX	TSI	JPT	PJL	KHV	GBR	ITU	PUR	PEL	STU	IBS	MXL	CHB	BEB	CHS	CLM	FIN	ASW	AFRICANS	ACB		Africans Presence	Africans Absence	East Asians Presence
1:184688543-184690854	0	797.002	0.973404	0.947917	0.939394	1	0.989899	1	0.990291	0.962963	0.989362	0.979798	0.98913	1	1	0.971154	1	0.985074	0.988372	0.96875	0.952381	0.966469	0.980582	0.97561	1	0.969697	0.97561	0.966346	0.963542	0.990099	0.978261	0.985437	0.942857	0.988372	0.970874	0.985981	0.977612	0.985437	0.982558	0.939815	0.973404	0.969697	0.924242	0.955621	0.9375		0.939121	0.0608788	0.970279
2:224472015-224474438	0	1717.09	0.951456	0.958333	0.954545	0.976744	0.959596	0.959596	0.980582	0.925926	0.978723	0.909091	0.967391	1	0.980582	0.980769	1	0.985074	0.988372	0.979167	0.980952	0.952663	0.980582	1	0.949495	0.949495	1	0.956731	0.96875	0.980198	0.945652	0.975728	0.966667	0.976744	0.951456	0.971963	0.925373	0.936893	0.965116	0.902778	0.957447	0.878788	0.886364	0.887574	0.927083
20:58925628-58928141	0	4223.61	0.951456	0.9375	0.954545	0.976744	0.989899	0.989899	0.980582	0.953704	0.957447	0.909091	0.978261	0.971963	0.980582	0.971154	1	0.985074	1	1	0.990476	0.936884	0.990291	0.973684	0.954545	0.959596	0.960526	0.956731	0.96875	0.970297	0.929348	0.951456	0.971429	0.982558	0.956311	0.929906	0.947761	0.961165	0.924419	0.930556	0.904255	0.873737	0.901515	0.833333	0.828125
9:124495275-124497780	0	1171.91	0.942708	0.9375	0.893939	1	0.979798	1	0.951456	0.87037	0.925532	0.89899	0.934783	0.981308	0.980582	0.980769	0.990099	0.910448	0.988372	0.979167	0.971428	0.960552	0.980582	0.986301	0.979798	0.959596	0.972603	0.951923	0.942708	0.960396	0.913043	0.956311	0.923809	0.976744	0.975728	0.953271	0.880597	0.898058	1	0.833333	0.888298	0.873737	0.818182	0.868836	0.890625
10:118663331-118665840	0	559.481	0.941748	0.989583	0.984848	0.988372	0.979798	0.969697	0.970874	0.925926	0.957447	0.969697	0.978261	0.971963	0.961165	0.971154	0.970297	0.925373	0.965116	0.989583	0.971428	0.976331	0.990291	0.987654	0.964646	0.954545	0.969136	0.951923	0.953125	0.940594	0.940217	0.927184	0.938095	0.94186	0.956311	0.929906	0.88806	0.941748	0.947674	0.87963	0.893617	0.929293	0.931818	0.942801	0.96875		0.94779	0.0522104	0.933688
10:95852591-95855096	0	1352.72	0.941489	0.958333	0.954545	0.988372	0.989899	1	0.961165	0.861111	0.968085	0.878788	0.956522	0.990654	0.980582	0.990385	0.950495	0.970149	0.965116	0.958333	0.952381	0.962525	0.980582	0.9875	0.984848	0.984848	0.95	0.961538	0.953125	0.920792	0.923913	0.951456	0.909524	0.947674	0.946602	0.96729	0.932836	0.902913	0.953488	0.819444	0.941489	0.848485	0.924242	0.907298	0.9375
8:136965696-136968816	0	5728.68	0.939394	0.9375	0.969697	0.94186	1	0.989899	0.980582	0.935185	0.946808	0.989899	0.978261	0.981308	0.893204	0.980769	0.970297	0.955224	0.918605	0.979167	0.980952	0.921105	0.92233	0.96	0.974747	0.974747	0.946667	0.9375	0.958333	0.955445	0.961956	0.883495	0.952381	0.895349	0.907767	0.971963	0.91791	0.941748	0.895349	0.925926	0.904255	0.974747	0.939394	0.866864	0.854167
9:13839687-13842182	0	6776.13	0.938095	0.979167	0.924242	0.988372	0.969697	0.969697	0.951456	0.907407	0.978723	0.939394	0.978261	0.971963	1	0.990385	1	0.925373	0.988372	0.979167	0.990476	0.966469	0.970874	0.972603	0.944444	0.934343	0.965753	0.966346	0.963542	0.960396	0.940217	0.975728	0.938095	0.959302	0.961165	0.934579	0.902985	0.907767	0.959302	0.87963	0.930851	0.883838	0.878788	0.911243	0.932292
18:41165600-41168103	0	2507.99	0.934343	0.947917	0.954545	0.953488	0.969697	0.949495	0.941747	0.925926	0.914894	0.909091	0.978261	0.971963	0.970874	0.942308	0.960396	0.925373	0.976744	0.989583	0.980952	0.960552	0.951456	0.947368	0.934343	0.939394	0.947368	0.908654	0.963542	0.950495	0.945652	0.966019	0.961905	0.959302	0.936893	0.939252	0.895522	0.868932	0.912791	0.921296	0.888298	0.868687	0.863636	0.913215	0.921875
16:74288332-74290844	1	3623.35	0.932039	0.989583	0.924242	0.988372	0.969697	0.969697	0.980582	0.925926	0.978723	0.868687	1	0.943925	0.961165	0.961538	0.970297	0.970149	0.976744	0.979167	0.971428	0.936884	0.980582	0.936709	0.949495	0.944444	0.924051	0.942308	0.927083	0.940594	0.940217	0.917476	0.923809	0.947674	0.927184	0.915888	0.947761	0.932039	0.959302	0.884259	0.941489	0.863636	0.848485	0.873767	0.932292
5:162647049-162649556	0	7000	0.932039	0.989583	0.954545	0.988372	0.959596	0.979798	0.970874	0.87963	0.957447	0.89899	0.978261	0.962617	0.980582	0.951923	0.980198	0.985074	1	0.979167	0.990476	0.964497	1	0.973684	0.954545	0.934343	0.967105	0.927885	0.963542	0.925743	0.923913	0.961165	0.923809	0.988372	0.980582	0.934579	0.925373	0.932039	0.959302	0.782407	0.920213	0.848485	0.924242	0.92998	0.963542
6:112809812-112812319	0	1744.17	0.930851	0.9375	0.893939	0.965116	0.969697	0.989899	0.970874	0.935185	0.957447	0.949495	0.956522	1	0.990291	0.961538	0.980198	0.955224	0.965116	1	0.980952	0.948718	1	0.947368	0.954545	0.959596	0.921053	0.927885	0.984375	0.960396	0.891304	0.970874	0.957143	0.94186	0.970874	0.981308	0.925373	0.941748	0.912791	0.888889	0.930851	0.878788	0.810606	0.878698	0.880208
10:133447995-133450508	0	3372.42	0.925926	0.927083	0.878788	0.965116	0.979798	0.969697	0.941747	0.814815	0.957447	0.909091	0.934783	0.943925	1	0.971154	0.970297	0.925373	0.976744	0.989583	0.990476	0.936884	1	0.938271	0.949495	0.949495	0.925926	0.9375	0.973958	0.940594	0.896739	0.985437	0.97619	0.953488	0.970874	0.897196	0.910448	0.893204	0.94186	0.800926	0.925532	0.868687	0.825758	0.87574	0.869792
3:17511965-17514288	0	1969.04	0.92233	0.875	0.909091	0.965116	0.979798	0.979798	0.961165	0.944444	0.989362	0.959596	0.978261	0.953271	0.961165	0.932692	0.950495	0.970149	0.906977	0.979167	0.971428	0.932939	0.961165	0.973684	0.974747	0.939394	0.947368	0.899038	0.963542	0.886139	0.951087	0.893204	0.957143	0.843023	0.902913	0.929906	0.947761	0.92233	0.912791	0.921296	0.941489	0.924242	0.833333	0.83925	0.796875
1:111700427-111702934	0	1415.39	0.921875	0.916667	0.924242	0.930232	0.989899	0.979798	0.941747	0.962963	0.93617	0.909091	0.967391	0.934579	0.893204	0.884615	0.930693	0.940298	0.953488	0.9375	0.952381	0.915187	0.883495	0.963415	0.969697	0.984848	0.951219	0.879808	0.921875	0.910891	0.929348	0.864078	0.928571	0.924419	0.854369	0.929906	0.902985	0.92233	0.901163	0.925926	0.925532	0.873737	0.901515	0.880671	0.880208
11:56406853-56409356	0	1356.58	0.916667	0.947917	0.939394	0.94186	0.989899	0.959596	0.951456	0.925926	0.93617	0.89899	0.945652	0.962617	0.970874	0.942308	0.990099	0.835821	0.988372	0.958333	0.942857	0.970414	0.970874	0.925	0.89899	0.969697	0.9125	0.927885	0.90625	0.965346	0.891304	0.941748	0.904762	0.965116	0.92233	0.925234	0.791045	0.936893	0.936046	0.902778	0.898936	0.838384	0.893939	0.92998	0.916667
3:160236201-160238714	0	749.636	0.915888	0.947917	0.924242	0.918605	0.969697	0.979798	0.873786	0.953704	0.882979	0.909091	0.913043	0.934579	0.970874	0.913461	0.950495	0.925373	0.953488	1	0.990476	0.936884	0.970874	0.973684	0.964646	0.934343	0.973684	0.879808	0.958333	0.930693	0.896739	0.936893	0.966667	0.94186	0.946602	0.915888	0.880597	0.854369	0.866279	0.925926	0.856383	0.888889	0.878788	0.890533	0.895833
13:111231765-111234269	0	3288.66	0.911458	0.979167	0.939394	0.965116	0.969697	1	0.932039	0.861111	0.925532	0.848485	0.913043	0.943925	0.951456	0.961538	0.930693	0.985074	0.976744	0.958333	0.952381	0.956607	0.970874	0.95	0.989899	0.934343	0.925	0.923077	0.885417	0.891089	0.880435	0.917476	0.919048	0.912791	0.92233	0.906542	0.977612	0.84466	0.924419	0.814815	0.882979	0.808081	0.871212	0.879684	0.911458
18:11970830-11973336	1	2773.6	0.909524	0.854167	0.878788	0.906977	1	1	0.941747	0.842593	0.904255	0.89899	0.956522	0.981308	0.92233	0.932692	0.980198	0.940298	0.965116	0.989583	0.933333	0.832347	0.912621	0.948718	0.979798	0.944444	0.929487	0.923077	0.963542	0.945545	0.929348	0.898058	0.909524	0.936046	0.907767	0.971963	0.910448	0.893204	0.895349	0.800926	0.882979	0.853535	0.840909	0.737673	0.760417
5:41598347-41601228	0	3947.16	0.907767	0.802083	0.909091	0.953488	0.969697	0.959596	0.980582	0.972222	0.904255	0.939394	0.967391	0.925234	0.902913	0.846154	0.980198	0.955224	0.872093	0.979167	0.961905	0.879684	0.932039	0.960526	0.909091	0.949495	0.914474	0.822115	0.9375	0.970297	0.929348	0.873786	0.866667	0.837209	0.907767	0.878505	0.910448	0.975728	0.912791	0.939815	0.861702	0.89899	0.863636	0.79783	0.734375
5:97842851-97845355	0	3214.87	0.90625	0.958333	0.954545	0.988372	0.989899	0.989899	0.980582	0.87963	0.914894	0.949495	0.945652	0.953271	0.961165	0.961538	0.980198	0.955224	0.965116	0.979167	0.980952	0.913215	0.970874	0.986842	0.949495	0.964646	0.953947	0.899038	0.90625	0.935644	0.891304	0.932039	0.938095	0.918605	0.902913	0.915888	0.895522	0.912621	0.947674	0.837963	0.851064	0.893939	0.848485	0.810651	0.859375
17:29931375-29933875	0	2085.49	0.904762	0.927083	0.848485	0.965116	0.989899	0.969697	0.941747	0.916667	0.914894	0.909091	0.956522	0.971963	0.961165	0.951923	0.940594	0.835821	0.976744	0.979167	0.952381	0.891519	0.951456	0.974683	0.934343	0.969697	0.949367	0.927885	0.942708	0.910891	0.907609	0.927184	0.904762	0.953488	0.898058	0.920561	0.791045	0.888349	0.883721	0.87037	0.87234	0.873737	0.727273	0.77712	0.817708
16:67512721-67515227	0	303.538	0.902985	0.708333	0.621212	0.988372	0.979798	1	0.941747	0.87963	0.946808	0.888889	0.913043	0.990654	0.951456	0.961538	0.960396	0.925373	0.965116	1	0.904762	0.625247	0.941747	0.949367	0.964646	0.949495	0.898734	0.951923	0.958333	0.950495	0.88587	0.907767	0.87619	0.947674	0.883495	0.953271	0.902985	0.917476	0.94186	0.833333	0.888298	0.863636	0.560606	0.511834	0.583333		0.551925	0.448075	0.920544
14:87554802-87557308	0	2937.91	0.901163	0.916667	0.954545	0.976744	0.969697	0.969697	0.990291	0.888889	0.914894	0.919192	0.934783	0.943925	0.961165	0.903846	0.980198	0.955224	0.976744	0.9375	0.980952	0.871795	1	0.9625	0.949495	0.949495	0.925	0.855769	0.901042	0.920792	0.913043	0.932039	0.923809	0.901163	0.966019	0.883178	0.895522	0.912621	0.936046	0.865741	0.851064	0.843434	0.833333	0.787968	0.838542
8:91514331-91516781	0	2206.86	0.898936	0.8125	0.727273	0.918605	0.909091	1	0.932039	0.962963	0.93617	0.929293	0.956522	0.943925	0.941747	0.990385	0.940594	0.895522	0.94186	1	0.885714	0.670611	0.941747	0.96	0.979798	0.878788	0.926667	0.971154	0.963542	0.881188	0.913043	0.92233	0.847619	0.906977	0.888349	0.915888	0.865672	0.888349	0.872093	0.916667	0.898936	0.924242	0.621212	0.565089	0.713542
5:170856411-170858924	1	3497.14	0.895349	0.947917	0.909091	0.918605	0.989899	0.979798	0.961165	0.851852	0.946808	0.868687	0.934783	0.962617	0.961165	0.961538	0.930693	0.940298	0.965116	0.96875	0.952381	0.936884	0.970874	0.960526	0.949495	0.939394	0.921053	0.908654	0.90625	0.841584	0.907609	0.893204	0.933333	0.895349	0.907767	0.906542	0.895522	0.888349	0.872093	0.824074	0.87234	0.818182	0.848485	0.861933	0.833333
20:37138172-37140674	0	571.602	0.889535	0.729167	0.787879	0.94186	0.969697	0.969697	0.932039	0.861111	0.957447	0.818182	0.913043	0.915888	0.990291	0.961538	0.970297	0.910448	0.953488	0.96875	0.923809	0.755424	0.961165	0.986842	0.959596	0.90404	0.967105	0.932692	0.90625	0.915842	0.88587	0.946602	0.890476	0.889535	0.888349	0.897196	0.873134	0.868932	0.889535	0.814815	0.893617	0.772727	0.704545	0.643984	0.666667
9:9651961-9654474	0	2392.61	0.886139	0.9375	0.893939	0.872093	0.979798	0.959596	0.912621	0.907407	0.925532	0.888889	0.934783	0.990654	0.893204	0.951923	0.920792	0.955224	0.918605	0.9375	0.971428	0.90927	0.932039	0.958904	0.939394	0.964646	0.90411	0.903846	0.911458	0.886139	0.902174	0.849515	0.947619	0.860465	0.907767	0.971963	0.88806	0.849515	0.848837	0.87037	0.87234	0.848485	0.833333	0.862919	0.885417
4:33472320-33474826	0	2136.22	0.88587	0.854167	0.863636	0.94186	0.979798	0.929293	0.883495	0.935185	0.957447	0.858586	0.923913	0.953271	0.951456	0.942308	0.970297	0.925373	0.953488	0.927083	0.952381	0.82643	0.941747	0.960526	0.883838	0.939394	0.947368	0.908654	0.875	0.920792	0.88587	0.888349	0.928571	0.906977	0.878641	0.897196	0.873134	0.830097	0.889535	0.87963	0.920213	0.828283	0.757576	0.728797	0.755208
5:130488674-130491178	0	1834.97	0.883495	0.833333	0.787879	0.94186	1	0.969697	0.92233	0.935185	0.87234	0.888889	0.902174	0.953271	0.932039	0.913461	0.960396	0.955224	0.953488	0.947917	0.885714	0.816568	0.951456	0.973684	0.929293	0.979798	0.940789	0.855769	0.916667	0.90099	0.86413	0.883495	0.833333	0.930233	0.902913	0.897196	0.902985	0.868932	0.883721	0.856481	0.840425	0.833333	0.712121	0.698225	0.760417
7:96893648-96896078	1	2828.15	0.878641	0.989583	0.909091	0.94186	0.888889	0.959596	0.932039	0.851852	0.946808	0.969697	0.956522	0.971963	0.951456	0.865385	0.970297	0.880597	0.930232	0.989583	0.971428	0.928994	0.970874	0.973333	0.924242	0.838384	0.893333	0.783654	0.947917	0.925743	0.934783	0.878641	0.904762	0.866279	0.84466	0.934579	0.776119	0.883495	0.866279	0.805556	0.861702	0.934343	0.871212	0.854043	0.916667
11:133301953-133304265	0	4537.11	0.878505	0.875	0.863636	0.94186	0.979798	0.939394	0.912621	0.944444	0.893617	0.858586	0.913043	0.943925	1	0.836538	0.920792	0.910448	0.930232	0.96875	0.961905	0.903353	0.990291	0.925	0.909091	0.929293	0.90625	0.764423	0.953125	0.866337	0.88587	0.956311	0.914286	0.843023	0.966019	0.878505	0.873134	0.839806	0.889535	0.884259	0.829787	0.80303	0.765151	0.83925	0.78125
17:6873635-6876132	0	4910.95	0.875	0.958333	0.909091	0.953488	0.939394	0.89899	0.941747	0.861111	0.925532	0.848485	0.869565	0.953271	0.92233	0.932692	0.940594	0.895522	0.918605	0.947917	0.895238	0.932939	0.970874	0.974683	0.80303	0.909091	0.924051	0.875	0.880208	0.905941	0.820652	0.888349	0.833333	0.825581	0.902913	0.892523	0.776119	0.912621	0.877907	0.814815	0.840425	0.787879	0.772727	0.845168	0.885417
5:41602904-41605414	1	6854.99	0.875	0.8125	0.893939	0.965116	0.949495	0.949495	0.941747	0.935185	0.914894	0.89899	0.913043	0.934579	0.961165	0.951923	0.970297	0.910448	0.94186	0.947917	0.87619	0.846154	0.941747	0.947368	0.878788	0.934343	0.875	0.913461	0.890625	0.930693	0.826087	0.883495	0.795238	0.872093	0.878641	0.831776	0.858209	0.898058	0.936046	0.893518	0.845745	0.792929	0.810606	0.748521	0.71875
13:89521726-89524232	0	1323.51	0.87234	0.9375	0.893939	0.930232	0.969697	0.979798	0.902913	0.935185	0.925532	0.888889	0.934783	0.897196	0.961165	0.951923	0.950495	0.865672	0.94186	0.958333	0.933333	0.919132	0.92233	0.925	0.954545	0.934343	0.88125	0.918269	0.947917	0.90099	0.902174	0.907767	0.866667	0.854651	0.868932	0.845794	0.843284	0.834951	0.924419	0.861111	0.87234	0.828283	0.818182	0.857988	0.885417
6:44612399-44614905	0	1541.95	0.87234	0.8125	0.848485	0.94186	0.989899	0.909091	0.951456	0.814815	0.93617	0.808081	0.934783	0.934579	0.932039	0.980769	1	0.910448	0.976744	0.958333	0.942857	0.820513	0.92233	0.921053	0.878788	0.974747	0.861842	0.966346	0.895833	0.960396	0.831522	0.873786	0.880952	0.936046	0.849515	0.873832	0.858209	0.907767	0.866279	0.787037	0.87234	0.757576	0.780303	0.71499	0.71875
7:11816394-11818908	0	3048.9	0.868932	0.9375	0.878788	0.930232	0.939394	0.959596	0.932039	0.833333	0.93617	0.828283	0.923913	0.878505	0.951456	0.923077	0.940594	0.895522	0.953488	0.947917	0.933333	0.913215	0.932039	0.93421	0.919192	0.893939	0.888158	0.865385	0.880208	0.89604	0.847826	0.893204	0.823809	0.889535	0.878641	0.836449	0.828358	0.868932	0.866279	0.740741	0.893617	0.777778	0.780303	0.840237	0.911458
5:150105957-150108463	0	2933.87	0.867021	0.895833	0.969697	0.906977	0.949495	0.979798	0.941747	0.898148	0.93617	0.939394	0.913043	0.962617	0.883495	0.913461	0.940594	0.955224	0.906977	0.958333	0.933333	0.90927	0.883495	0.947368	0.949495	0.90404	0.93421	0.855769	0.911458	0.871287	0.875	0.820388	0.857143	0.860465	0.834951	0.901869	0.902985	0.864078	0.848837	0.842593	0.867021	0.873737	0.886364	0.846154	0.838542
10:28111686-28114193	0	1587.85	0.866337	0.958333	0.939394	0.930232	0.979798	0.959596	0.941747	0.944444	0.978723	0.939394	0.956522	0.971963	0.951456	0.903846	0.950495	0.925373	0.965116	0.96875	0.971428	0.925049	0.932039	0.950617	0.939394	0.934343	0.91358	0.822115	0.901042	0.866337	0.934783	0.81068	0.87619	0.843023	0.815534	0.929906	0.843284	0.868932	0.819767	0.856481	0.893617	0.883838	0.825758	0.769231	0.796875
1:74983430-74986354	0	2885.59	0.866337	0.71875	0.80303	0.697674	0.949495	0.969697	0.854369	0.944444	0.840425	0.939394	0.956522	0.915888	0.84466	0.894231	0.90099	0.970149	0.813953	0.90625	0.923809	0.666667	0.757281	0.901234	0.964646	0.934343	0.876543	0.865385	0.875	0.866337	0.940217	0.800971	0.904762	0.790698	0.703883	0.878505	0.940298	0.839806	0.651163	0.912037	0.824468	0.924242	0.742424	0.601578	0.666667
7:51269816-51272282	0	869.091	0.865741	0.916667	0.863636	0.918605	0.969697	0.979798	0.84466	0.916667	0.946808	0.919192	0.978261	0.915888	0.912621	0.923077	0.930693	0.910448	0.930232	0.947917	0.971428	0.901381	0.932039	0.96	0.954545	0.949495	0.933333	0.860577	0.890625	0.871287	0.913043	0.84466	0.933333	0.889535	0.834951	0.859813	0.873134	0.786408	0.843023	0.865741	0.893617	0.848485	0.787879	0.807692	0.84375
11:55666320-55668821	1	1633.66	0.865385	0.927083	0.878788	0.94186	0.989899	0.929293	0.902913	0.87963	0.904255	0.858586	0.902174	0.934579	0.951456	0.913461	0.950495	0.880597	0.965116	0.96875	0.952381	0.923077	0.961165	0.9	0.853535	0.959596	0.875	0.865385	0.911458	0.871287	0.831522	0.873786	0.909524	0.901163	0.902913	0.901869	0.80597	0.825243	0.848837	0.828704	0.856383	0.787879	0.75	0.844181	0.880208
20:43294470-43296976	0	2478.71	0.860465	0.895833	0.863636	0.848837	0.969697	0.949495	0.902913	0.888889	0.882979	0.858586	0.902174	0.915888	0.912621	0.884615	0.891089	0.940298	0.918605	0.979167	0.961905	0.883629	0.932039	0.921053	0.939394	0.924242	0.894737	0.836538	0.916667	0.856436	0.858696	0.893204	0.914286	0.860465	0.898058	0.869159	0.910448	0.839806	0.77907	0.856481	0.861702	0.792929	0.795454	0.825444	0.8125
2:60196805-60199304	0	2551.25	0.860465	0.9375	0.939394	0.918605	0.949495	0.939394	0.941747	0.916667	0.925532	0.919192	0.956522	0.943925	0.883495	0.942308	0.970297	0.940298	0.918605	0.989583	0.942857	0.889546	0.883495	0.947368	0.90404	0.89899	0.901316	0.870192	0.953125	0.90099	0.913043	0.800971	0.885714	0.860465	0.820388	0.850467	0.843284	0.834951	0.848837	0.875	0.882979	0.838384	0.825758	0.814596	0.854167
4:87065267-87067638	0	585.157	0.857143	0.927083	0.863636	0.965116	0.969697	0.979798	0.883495	0.953704	0.914894	0.878788	0.934783	0.962617	0.980582	0.923077	0.871287	0.985074	0.94186	0.979167	0.952381	0.901381	0.961165	0.921053	0.888889	0.89899	0.881579	0.846154	0.921875	0.782178	0.853261	0.912621	0.857143	0.866279	0.878641	0.836449	0.880597	0.796116	0.889535	0.865741	0.792553	0.80303	0.704545	0.729783	0.734375
12:45010089-45012600	0	1911.53	0.855769	0.760417	0.787879	0.94186	0.949495	0.979798	0.902913	0.888889	0.93617	0.878788	0.945652	0.925234	0.92233	0.913461	0.980198	0.970149	0.94186	0.958333	0.933333	0.77712	0.961165	0.85	0.924242	0.914141	0.8	0.855769	0.916667	0.935644	0.875	0.893204	0.838095	0.872093	0.92233	0.850467	0.88806	0.825243	0.866279	0.810185	0.851064	0.80303	0.666667	0.631164	0.625
19:51456377-51458884	0	2846.79	0.85514	0.708333	0.787879	0.906977	0.979798	0.949495	0.92233	0.833333	0.914894	0.888889	0.869565	0.953271	0.961165	0.951923	0.930693	0.955224	0.930232	0.958333	0.904762	0.684418	0.932039	0.921053	0.914141	0.929293	0.881579	0.918269	0.901042	0.871287	0.809783	0.893204	0.866667	0.872093	0.84466	0.85514	0.910448	0.834951	0.825581	0.800926	0.787234	0.80303	0.651515	0.553254	0.541667
2:85334271-85336779	1	2571.62	0.854369	0.90625	0.893939	0.895349	0.969697	0.939394	0.912621	0.87963	0.882979	0.787879	0.923913	0.906542	0.92233	0.923077	0.950495	0.791045	0.848837	0.947917	0.885714	0.869822	0.92233	0.894737	0.878788	0.959596	0.848684	0.822115	0.895833	0.90099	0.858696	0.888349	0.814286	0.802326	0.854369	0.85514	0.716418	0.873786	0.860465	0.837963	0.840425	0.737374	0.833333	0.788955	0.859375
4:37765193-37767706	0	2905.25	0.851852	0.885417	0.909091	0.837209	0.888889	0.989899	0.961165	0.935185	0.93617	0.959596	0.967391	0.981308	0.873786	0.942308	0.930693	0.80597	0.918605	0.947917	0.942857	0.913215	0.951456	0.973684	0.909091	0.808081	0.921053	0.865385	0.895833	0.836634	0.923913	0.76699	0.895238	0.790698	0.864078	0.920561	0.746269	0.883495	0.744186	0.851852	0.851064	0.934343	0.80303	0.824458	0.802083
4:65198357-65200873	0	1497.55	0.851485	0.864583	0.878788	0.895349	0.989899	0.939394	0.912621	0.87037	0.819149	0.909091	0.945652	0.906542	0.932039	0.923077	0.910891	1	0.895349	0.958333	0.866667	0.840237	0.92233	0.947368	0.873737	0.964646	0.894737	0.894231	0.895833	0.851485	0.880435	0.907767	0.8	0.825581	0.849515	0.864486	0.947761	0.893204	0.825581	0.824074	0.776596	0.818182	0.818182	0.75641	0.786458
20:14979888-14982401	0	3638.88	0.850961	0.791667	0.818182	0.872093	0.979798	0.969697	0.980582	0.888889	0.87234	0.878788	0.913043	0.953271	0.970874	0.913461	0.980198	0.895522	0.94186	0.947917	0.895238	0.814596	0.932039	0.907895	0.924242	0.944444	0.861842	0.850961	0.921875	0.930693	0.831522	0.927184	0.838095	0.802326	0.873786	0.901869	0.820895	0.927184	0.796512	0.851852	0.808511	0.838384	0.674242	0.704142	0.682292
7:79164233-79166729	0	3800.69	0.850746	0.875	0.833333	0.94186	0.878788	0.969697	0.902913	0.75	0.925532	0.878788	0.978261	0.971963	0.92233	0.884615	0.940594	0.925373	0.965116	0.96875	0.942857	0.745562	0.873786	0.946667	0.914141	0.823232	0.906667	0.826923	0.885417	0.876238	0.940217	0.84466	0.857143	0.936046	0.825243	0.943925	0.850746	0.839806	0.866279	0.685185	0.888298	0.843434	0.719697	0.640039	0.786458
11:105764417-105766923	0	1564.53	0.85	0.96875	0.878788	0.94186	0.909091	0.939394	0.873786	0.842593	0.829787	0.878788	0.902174	0.906542	0.951456	0.932692	0.930693	0.835821	0.883721	0.979167	0.923809	0.927022	0.980582	0.9125	0.893939	0.848485	0.85	0.889423	0.911458	0.861386	0.836956	0.898058	0.828571	0.790698	0.912621	0.869159	0.783582	0.805825	0.901163	0.759259	0.776596	0.80303	0.840909	0.85503	0.895833
2:131843255-131845758	1	1283.02	0.849515	0.822917	0.772727	0.930232	1	1	0.932039	0.888889	0.925532	0.888889	0.978261	0.981308	0.970874	0.961538	0.990099	0.940298	0.988372	0.9375	0.923809	0.753452	0.902913	0.973684	0.939394	0.954545	0.901316	0.884615	0.848958	0.910891	0.907609	0.849515	0.833333	0.936046	0.81068	0.915888	0.858209	0.864078	0.837209	0.805556	0.829787	0.843434	0.606061	0.57002	0.640625
8:69416585-69419095	0	3788.98	0.843284	0.71875	0.606061	0.918605	0.979798	0.969697	0.902913	0.814815	0.87234	0.858586	0.923913	0.906542	0.961165	0.884615	0.940594	0.925373	0.965116	0.989583	0.885714	0.641026	0.970874	0.96	0.90404	0.909091	0.906667	0.826923	0.895833	0.871287	0.853261	0.912621	0.838095	0.924419	0.907767	0.827103	0.843284	0.81068	0.872093	0.736111	0.824468	0.808081	0.5	0.512821	0.614583
5:37292720-37295233	1	1151.36	0.835526	0.416667	0.454545	0.883721	0.838384	0.89899	0.893204	0.935185	0.861702	0.878788	0.923913	0.934579	0.902913	0.951923	0.910891	0.910448	0.930232	0.90625	0.857143	0.33925	0.854369	0.907895	0.843434	0.772727	0.835526	0.927885	0.822917	0.851485	0.842391	0.839806	0.738095	0.854651	0.762136	0.859813	0.835821	0.84466	0.802326	0.856481	0.771277	0.813131	0.371212	0.249507	0.302083
4:28563202-28565708	0	2500.24	0.834951	0.875	0.909091	0.895349	0.989899	0.929293	0.951456	0.916667	0.861702	0.787879	0.793478	0.803738	0.883495	0.942308	0.990099	0.850746	0.965116	0.90625	0.885714	0.903353	0.961165	0.802631	0.787879	0.969697	0.730263	0.908654	0.822917	0.960396	0.711956	0.834951	0.790476	0.912791	0.888349	0.700935	0.738806	0.932039	0.848837	0.842593	0.808511	0.707071	0.818182	0.85503	0.848958
4:67536849-67539353	0	1425.9	0.833333	0.6875	0.757576	0.906977	0.828283	0.949495	0.854369	0.759259	0.851064	0.878788	0.923913	0.88785	0.92233	0.846154	0.891089	0.880597	0.953488	0.96875	0.933333	0.729783	0.970874	0.93421	0.883838	0.732323	0.907895	0.778846	0.942708	0.826733	0.880435	0.883495	0.880952	0.877907	0.902913	0.845794	0.80597	0.762136	0.837209	0.699074	0.787234	0.833333	0.651515	0.62426	0.604167
8:98199058-98201568	0	2017.19	0.830097	0.84375	0.80303	0.94186	0.939394	0.969697	0.912621	0.925926	0.861702	0.848485	0.945652	0.962617	0.864078	0.961538	0.940594	0.910448	0.965116	0.895833	0.857143	0.779093	0.912621	0.972973	0.89899	0.858586	0.905405	0.913461	0.786458	0.851485	0.86413	0.747573	0.747619	0.901163	0.762136	0.869159	0.828358	0.830097	0.831395	0.875	0.765957	0.782828	0.689394	0.616371	0.729167
10:10707444-10709950	0	2687.44	0.828704	0.802083	0.909091	0.686046	0.909091	0.868687	0.92233	0.87963	0.904255	0.79798	0.902174	0.953271	0.669903	0.980769	0.881188	0.895522	0.906977	0.614583	0.914286	0.781065	0.61165	0.938271	0.813131	0.878788	0.895062	0.956731	0.536458	0.816832	0.842391	0.601942	0.842857	0.860465	0.5	0.920561	0.843284	0.849515	0.587209	0.828704	0.861702	0.742424	0.772727	0.686391	0.723958
2:21571694-21574180	0	2132.63	0.828358	0.697917	0.80303	0.813953	0.89899	0.949495	0.92233	0.888889	0.882979	0.878788	0.902174	0.897196	0.873786	0.903846	0.930693	0.910448	0.906977	0.916667	0.923809	0.745562	0.912621	0.960526	0.919192	0.818182	0.947368	0.841346	0.875	0.836634	0.858696	0.786408	0.857143	0.831395	0.830097	0.817757	0.828358	0.825243	0.674419	0.824074	0.787234	0.848485	0.69697	0.619329	0.578125
13:48418833-48421181	0	2511.02	0.819767	0.947917	0.939394	0.94186	0.969697	0.949495	0.941747	0.87963	0.93617	0.787879	0.934783	0.971963	0.990291	0.932692	1	0.865672	0.953488	0.96875	0.923809	0.946746	0.941747	0.975	0.853535	0.893939	0.88125	0.798077	0.864583	0.89604	0.815217	0.868932	0.804762	0.819767	0.820388	0.859813	0.731343	0.815534	0.848837	0.763889	0.797872	0.70202	0.727273	0.792899	0.822917
9:7370713-7373219	0	6150.22	0.817708	0.71875	0.80303	0.953488	0.979798	0.878788	0.932039	0.898148	0.840425	0.838384	0.869565	0.859813	0.902913	0.971154	0.960396	0.940298	0.930232	0.885417	0.904762	0.755424	0.84466	0.890411	0.79798	0.949495	0.828767	0.918269	0.817708	0.89604	0.826087	0.820388	0.804762	0.808139	0.76699	0.794392	0.850746	0.878641	0.860465	0.824074	0.755319	0.767677	0.734848	0.649901	0.614583
6:129318430-129326678	1	2041.45	0.815534	0.552083	0.69697	0.918605	0.949495	0.878788	0.951456	0.916667	0.893617	0.838384	0.869565	0.859813	0.883495	0.971154	0.930693	0.835821	0.965116	0.885417	0.819048	0.589744	0.893204	0.881579	0.808081	0.939394	0.80921	0.961538	0.848958	0.910891	0.826087	0.815534	0.733333	0.947674	0.849515	0.813084	0.813433	0.932039	0.860465	0.907407	0.81383	0.767677	0.621212	0.5286	0.473958
20:57722354-57724860	0	2150.97	0.815534	0.84375	0.833333	0.883721	0.969697	0.969697	0.951456	0.87037	0.829787	0.747475	0.934783	0.88785	0.825243	0.961538	0.930693	0.940298	0.918605	0.9375	0.847619	0.844181	0.893204	0.907895	0.909091	0.888889	0.835526	0.884615	0.854167	0.866337	0.804348	0.752427	0.77619	0.877907	0.815534	0.785047	0.873134	0.873786	0.825581	0.805556	0.760638	0.656566	0.734848	0.731755	0.723958
11:82305796-82308302	0	3490.45	0.813084	0.78125	0.893939	0.813953	0.979798	0.949495	0.883495	0.87963	0.882979	0.848485	0.967391	0.906542	0.84466	0.913461	0.891089	0.895522	0.837209	0.9375	0.923809	0.863905	0.883495	0.9375	0.939394	0.914141	0.88125	0.841346	0.869792	0.80198	0.940217	0.786408	0.861905	0.738372	0.825243	0.813084	0.828358	0.771845	0.767442	0.791667	0.819149	0.79798	0.795454	0.767258	0.6875
1:219922218-219924732	0	7185.35	0.811881	0.979167	0.924242	0.965116	0.89899	0.969697	0.912621	0.796296	0.87234	0.727273	0.858696	0.897196	0.941747	0.913461	0.930693	0.895522	0.965116	0.90625	0.904762	0.95069	0.932039	0.91358	0.818182	0.813131	0.734568	0.817308	0.786458	0.811881	0.782609	0.805825	0.823809	0.866279	0.854369	0.785047	0.768657	0.81068	0.831395	0.703704	0.781915	0.626263	0.825758	0.877712	0.927083
8:27682961-27685433	0	6194.87	0.81068	0.885417	0.80303	0.848837	0.757576	0.979798	0.834951	0.731481	0.893617	0.909091	0.956522	0.925234	0.893204	0.798077	0.811881	0.925373	0.965116	0.9375	0.866667	0.857988	0.92233	0.92	0.924242	0.686869	0.88	0.740385	0.84375	0.737624	0.934783	0.81068	0.785714	0.918605	0.830097	0.864486	0.88806	0.708738	0.796512	0.680556	0.835106	0.878788	0.704545	0.75641	0.807292
1:119557685-119560191	0	3728.18	0.810606	0.947917	0.878788	0.930232	0.79798	0.939394	0.718447	0.648148	0.776596	0.828283	0.913043	0.953271	0.92233	0.692308	0.762376	0.716418	0.430233	0.96875	0.885714	0.952663	0.951456	0.902439	0.863636	0.691919	0.841463	0.557692	0.890625	0.613861	0.820652	0.864078	0.771429	0.331395	0.898058	0.883178	0.619403	0.572816	0.837209	0.564815	0.680851	0.762626	0.810606	0.902367	0.880208
12:63231320-63233826	0	4474.15	0.802326	0.75	0.848485	0.790698	0.868687	0.939394	0.815534	0.851852	0.882979	0.89899	0.934783	0.915888	0.84466	0.913461	0.871287	0.850746	0.837209	0.9375	0.895238	0.790927	0.825243	0.9375	0.878788	0.828283	0.89375	0.870192	0.84375	0.782178	0.869565	0.747573	0.804762	0.802326	0.757282	0.85514	0.753731	0.737864	0.744186	0.74537	0.856383	0.838384	0.742424	0.663708	0.645833
4:163231315-163233819	0	6699.47	0.800926	0.65625	0.69697	0.802325	0.929293	0.888889	0.893204	0.851852	0.893617	0.777778	0.923913	0.841121	0.825243	0.884615	0.920792	0.895522	0.802325	0.885417	0.885714	0.688363	0.815534	0.881579	0.838384	0.909091	0.855263	0.855769	0.838542	0.876238	0.826087	0.747573	0.790476	0.77907	0.762136	0.766355	0.843284	0.830097	0.744186	0.800926	0.819149	0.712121	0.621212	0.597633	0.59375
1:182288232-182290735	0	3959.93	0.792929	0.802083	0.878788	0.906977	0.828283	0.959596	0.834951	0.722222	0.925532	0.868687	0.891304	0.981308	0.932039	0.875	0.772277	0.940298	0.988372	0.885417	0.885714	0.81854	0.941747	0.97561	0.919192	0.737374	0.926829	0.788462	0.770833	0.663366	0.815217	0.834951	0.785714	0.953488	0.830097	0.897196	0.865672	0.694175	0.813953	0.634259	0.803191	0.792929	0.772727	0.689349	0.723958
7:29475833-29478329	0	1570.99	0.784884	0.697917	0.787879	0.837209	0.969697	0.919192	0.941747	0.777778	0.861702	0.787879	0.815217	0.841121	0.84466	0.865385	0.930693	0.850746	0.883721	0.895833	0.866667	0.692308	0.92233	0.893333	0.828283	0.924242	0.813333	0.8125	0.833333	0.856436	0.75	0.800971	0.742857	0.831395	0.820388	0.700935	0.783582	0.839806	0.784884	0.699074	0.734043	0.717172	0.689394	0.542406	0.557292
3:68889116-68891597	1	4223.18	0.78125	0.885417	0.80303	0.906977	0.969697	0.848485	0.902913	0.888889	0.797872	0.747475	0.815217	0.850467	0.873786	0.942308	0.950495	0.880597	0.930232	0.875	0.885714	0.901381	0.912621	0.789474	0.742424	0.893939	0.68421	0.879808	0.791667	0.881188	0.771739	0.762136	0.795238	0.831395	0.776699	0.696262	0.798507	0.830097	0.77907	0.810185	0.696808	0.636364	0.727273	0.795858	0.78125
14:63886389-63888896	0	2212.93	0.780952	0.75	0.833333	0.860465	0.858586	0.929293	0.864078	0.805555	0.87234	0.838384	0.934783	0.925234	0.92233	0.884615	0.821782	0.910448	0.930232	0.96875	0.866667	0.737673	0.912621	0.95	0.843434	0.757576	0.90625	0.774038	0.854167	0.712871	0.869565	0.84466	0.780952	0.819767	0.81068	0.827103	0.783582	0.679612	0.744186	0.699074	0.787234	0.747475	0.704545	0.587771	0.635417
2:194397409-194399915	0	557.89	0.780374	0.708333	0.787879	0.790698	0.909091	0.969697	0.825243	0.796296	0.904255	0.777778	0.869565	0.869159	0.873786	0.865385	0.881188	0.925373	0.930232	0.947917	0.87619	0.710059	0.815534	0.947368	0.878788	0.843434	0.881579	0.769231	0.864583	0.747525	0.788043	0.786408	0.795238	0.848837	0.718447	0.780374	0.843284	0.742718	0.709302	0.685185	0.819149	0.666667	0.659091	0.60355	0.604167
3:81344982-81347485	0	1464.64	0.777228	0.916667	0.969697	0.918605	0.939394	0.949495	0.864078	0.824074	0.882979	0.808081	0.869565	0.906542	0.951456	0.894231	0.940594	0.880597	0.965116	0.958333	0.914286	0.919132	0.961165	0.93421	0.858586	0.808081	0.868421	0.75	0.859375	0.777228	0.76087	0.864078	0.77619	0.924419	0.830097	0.799065	0.798507	0.699029	0.802326	0.648148	0.771277	0.69697	0.765151	0.754438	0.760417
13:101905861-101908367	0	1425.68	0.776596	0.875	0.939394	0.72093	0.848485	0.888889	0.805825	0.787037	0.851064	0.747475	0.73913	0.719626	0.786408	0.951923	0.90099	0.910448	0.94186	0.895833	0.8	0.90927	0.76699	0.8625	0.80303	0.742424	0.83125	0.870192	0.791667	0.80198	0.668478	0.679612	0.695238	0.866279	0.650485	0.621495	0.843284	0.713592	0.622093	0.726852	0.776596	0.661616	0.810606	0.817554	0.807292
5:25274312-25276823	0	2429.82	0.773256	0.8125	0.833333	0.813953	0.909091	0.959596	0.854369	0.898148	0.776596	0.858586	0.847826	0.869159	0.84466	0.817308	0.871287	0.880597	0.837209	0.895833	0.847619	0.838264	0.902913	0.881579	0.868687	0.848485	0.802632	0.778846	0.802083	0.806931	0.798913	0.771845	0.766667	0.773256	0.84466	0.752336	0.820895	0.771845	0.744186	0.847222	0.728723	0.762626	0.75	0.733728	0.697917
10:70271013-70273521	1	1372.51	0.767677	0.791667	0.848485	0.755814	0.909091	0.949495	0.873786	0.796296	0.893617	0.878788	0.869565	0.925234	0.728155	0.932692	0.861386	0.850746	0.918605	0.8125	0.885714	0.796844	0.737864	0.9	0.888889	0.848485	0.80625	0.865385	0.708333	0.777228	0.793478	0.597087	0.8	0.767442	0.621359	0.808411	0.723881	0.776699	0.633721	0.703704	0.792553	0.767677	0.727273	0.666667	0.661458
4:78235189-78237645	1	2577.63	0.757576	0.822917	0.909091	0.918605	0.878788	0.909091	0.941747	0.851852	0.946808	0.878788	0.923913	0.943925	0.893204	0.913461	0.920792	0.850746	0.895349	0.875	0.838095	0.832347	0.92233	0.907895	0.792929	0.737374	0.822368	0.783654	0.703125	0.777228	0.809783	0.757282	0.723809	0.674419	0.786408	0.78972	0.723881	0.771845	0.790698	0.726852	0.781915	0.757576	0.75	0.664694	0.640625
11:24348399-24356652	1	2851.13	0.757426	0.770833	0.818182	0.802325	0.828283	0.939394	0.893204	0.768518	0.840425	0.909091	0.880435	0.878505	0.825243	0.846154	0.831683	0.910448	0.872093	0.927083	0.923809	0.800789	0.902913	0.8125	0.863636	0.762626	0.7375	0.788462	0.828125	0.757426	0.809783	0.703883	0.785714	0.755814	0.800971	0.78972	0.858209	0.747573	0.674419	0.652778	0.734043	0.813131	0.734848	0.693294	0.671875
21:26824047-26826501	0	3313.72	0.755208	0.895833	0.939394	0.918605	0.939394	0.939394	0.970874	0.916667	0.893617	0.747475	0.869565	0.785047	0.92233	0.923077	0.960396	0.895522	0.94186	0.916667	0.857143	0.921105	0.951456	0.921053	0.717172	0.863636	0.75	0.836538	0.786458	0.836634	0.673913	0.791262	0.709524	0.825581	0.786408	0.626168	0.738806	0.81068	0.784884	0.819444	0.739362	0.580808	0.727273	0.731755	0.755208
4:97571015-97573529	0	1756.66	0.752381	0.90625	0.893939	0.872093	0.727273	0.777778	0.728155	0.675926	0.808511	0.585859	0.804348	0.785047	0.883495	0.884615	0.80198	0.761194	0.965116	0.90625	0.838095	0.932939	0.893204	0.815789	0.656566	0.686869	0.703947	0.807692	0.796875	0.752475	0.728261	0.81068	0.752381	0.872093	0.84466	0.705607	0.671642	0.665049	0.784884	0.597222	0.75	0.525252	0.863636	0.863905	0.848958
14:48825723-48828236	0	3067.69	0.747525	0.78125	0.80303	0.860465	0.858586	0.989899	0.825243	0.805555	0.776596	0.858586	0.934783	0.906542	0.854369	0.826923	0.891089	0.686567	0.651163	0.885417	0.819048	0.83432	0.92233	0.8625	0.873737	0.79798	0.8125	0.774038	0.78125	0.747525	0.826087	0.747573	0.704762	0.447674	0.781553	0.780374	0.544776	0.669903	0.773256	0.708333	0.712766	0.732323	0.69697	0.680473	0.666667
18:47909920-47912370	0	4732.09	0.747475	0.75	0.863636	0.906977	0.848485	0.959596	0.864078	0.87037	0.914894	0.848485	0.902174	0.850467	0.883495	0.817308	0.891089	0.865672	0.848837	0.885417	0.87619	0.779093	0.854369	0.973684	0.90404	0.747475	0.888158	0.721154	0.807292	0.782178	0.815217	0.747573	0.752381	0.674419	0.737864	0.700935	0.783582	0.650485	0.744186	0.759259	0.75	0.732323	0.719697	0.647929	0.572917
7:113952419-113954923	0	3268.95	0.744681	0.5	0.560606	0.872093	0.757576	0.828283	0.699029	0.703704	0.829787	0.777778	0.869565	0.728972	0.815534	0.817308	0.722772	0.865672	0.906977	0.822917	0.819048	0.349112	0.854369	0.894737	0.752525	0.737374	0.822368	0.716346	0.75	0.643564	0.782609	0.752427	0.761905	0.825581	0.796116	0.654206	0.813433	0.616505	0.767442	0.643518	0.744681	0.676768	0.44697	0.272189	0.359375
10:123488087-123490593	0	3659.01	0.744186	0.854167	0.787879	0.860465	0.868687	0.878788	0.815534	0.805555	0.819149	0.707071	0.760869	0.943925	0.951456	0.884615	0.910891	0.776119	0.604651	0.90625	0.857143	0.859961	0.961165	0.938271	0.80303	0.79798	0.876543	0.778846	0.833333	0.79703	0.646739	0.878641	0.752381	0.459302	0.893204	0.864486	0.69403	0.684466	0.744186	0.722222	0.718085	0.641414	0.659091	0.730769	0.734375
12:102312971-102315263	0	5360.44	0.742718	0.479167	0.515151	0.825581	0.777778	0.949495	0.873786	0.740741	0.893617	0.777778	0.891304	0.878505	0.76699	0.826923	0.792079	0.835821	0.837209	0.802083	0.847619	0.512821	0.825243	0.925	0.90404	0.686869	0.85	0.740385	0.723958	0.693069	0.826087	0.713592	0.785714	0.761628	0.742718	0.803738	0.761194	0.791262	0.75	0.638889	0.797872	0.737374	0.424242	0.407298	0.354167
1:117077082-117079588	0	1201.86	0.742424	0.875	0.818182	0.77907	0.707071	0.979798	0.650485	0.62037	0.904255	0.878788	0.923913	0.943925	0.864078	0.653846	0.712871	0.791045	0.744186	0.864583	0.885714	0.832347	0.815534	0.914634	0.924242	0.60101	0.878049	0.567308	0.796875	0.594059	0.896739	0.786408	0.833333	0.604651	0.708738	0.878505	0.753731	0.558252	0.674419	0.555556	0.845745	0.843434	0.742424	0.738659	0.739583
1:66023110-66031359	1	953.191	0.738318	0.625	0.757576	0.77907	0.929293	0.878788	0.873786	0.916667	0.851064	0.676768	0.913043	0.785047	0.68932	0.817308	0.861386	0.850746	0.837209	0.760417	0.8	0.7357	0.747573	0.765432	0.792929	0.914141	0.722222	0.778846	0.692708	0.806931	0.86413	0.626214	0.738095	0.808139	0.684466	0.738318	0.798507	0.84466	0.686046	0.875	0.81383	0.616162	0.674242	0.671598	0.59375
17:11556291-11558795	0	1684.14	0.734375	0.791667	0.787879	0.848837	0.848485	0.818182	0.902913	0.87963	0.851064	0.717172	0.728261	0.747663	0.873786	0.875	0.851485	0.850746	0.930232	0.864583	0.790476	0.82643	0.893204	0.886076	0.717172	0.767677	0.753165	0.798077	0.734375	0.683168	0.625	0.781553	0.666667	0.790698	0.752427	0.61215	0.761194	0.776699	0.656977	0.791667	0.739362	0.626263	0.628788	0.693294	0.645833
1:31039561-31042744	0	2717.41	0.734375	0.583333	0.742424	0.77907	0.69697	0.909091	0.718447	0.694444	0.819149	0.79798	0.869565	0.841121	0.796116	0.701923	0.762376	0.850746	0.744186	0.760417	0.790476	0.696252	0.825243	0.753086	0.878788	0.666667	0.722222	0.663462	0.734375	0.732673	0.847826	0.776699	0.757143	0.726744	0.805825	0.827103	0.753731	0.669903	0.75	0.643518	0.792553	0.762626	0.704545	0.648915	0.557292
18:32660873-32663376	0	2257.31	0.728155	0.53125	0.560606	0.872093	0.636364	0.919192	0.708738	0.574074	0.829787	0.808081	0.913043	0.915888	0.815534	0.798077	0.712871	0.835821	0.895349	0.916667	0.904762	0.516765	0.84466	0.907895	0.863636	0.550505	0.842105	0.711538	0.84375	0.623762	0.847826	0.728155	0.809524	0.790698	0.703883	0.873832	0.716418	0.567961	0.773256	0.462963	0.797872	0.742424	0.454545	0.39645	0.4375
6:65184063-65186569	0	2793.4	0.724299	0.90625	0.893939	0.837209	0.686869	0.858586	0.68932	0.703704	0.829787	0.717172	0.836956	0.803738	0.883495	0.798077	0.712871	0.731343	0.802325	0.854167	0.8	0.889546	0.84466	0.842105	0.777778	0.631313	0.789474	0.721154	0.744792	0.584158	0.755435	0.786408	0.7	0.69186	0.757282	0.724299	0.634328	0.57767	0.69186	0.606481	0.755319	0.631313	0.818182	0.785996	0.791667
7:123635845-123638358	0	2156.76	0.723958	0.78125	0.80303	0.686046	0.929293	0.919192	0.893204	0.833333	0.787234	0.767677	0.858696	0.785047	0.825243	0.894231	0.861386	0.880597	0.872093	0.833333	0.885714	0.717949	0.825243	0.881579	0.808081	0.792929	0.802632	0.802885	0.723958	0.742574	0.76087	0.650485	0.814286	0.715116	0.674757	0.67757	0.828358	0.742718	0.517442	0.708333	0.68617	0.691919	0.734848	0.588757	0.583333
15:58281022-58283319	0	1520.91	0.720907	0.833333	0.833333	0.860465	0.828283	0.727273	0.815534	0.824074	0.744681	0.555555	0.630435	0.579439	0.941747	0.817308	0.821782	0.791045	0.825581	0.895833	0.761905	0.82643	0.902913	0.721519	0.646465	0.787879	0.620253	0.735577	0.8125	0.712871	0.532609	0.854369	0.680952	0.75	0.834951	0.495327	0.731343	0.694175	0.802326	0.722222	0.62766	0.474747	0.757576	0.720907	0.713542
8:27661417-27663930	0	2542.75	0.718447	0.760417	0.772727	0.77907	0.686869	0.979798	0.679612	0.583333	0.829787	0.777778	0.902174	0.934579	0.834951	0.778846	0.742574	0.850746	0.895349	0.90625	0.828571	0.783037	0.825243	0.906667	0.914141	0.60101	0.86	0.677885	0.760417	0.618812	0.793478	0.718447	0.728571	0.784884	0.73301	0.85514	0.783582	0.563107	0.616279	0.509259	0.771277	0.717172	0.659091	0.640039	0.625
2:239408282-239410788	0	3175.67	0.718447	0.583333	0.651515	0.825581	0.818182	0.89899	0.834951	0.694444	0.819149	0.707071	0.880435	0.813084	0.84466	0.769231	0.811881	0.880597	0.94186	0.864583	0.87619	0.536489	0.815534	0.93421	0.818182	0.727273	0.848684	0.663462	0.765625	0.688119	0.75	0.718447	0.733333	0.819767	0.718447	0.700935	0.791045	0.684466	0.709302	0.560185	0.771277	0.606061	0.530303	0.406312	0.4375
11:96232033-96234535	0	1968.22	0.718085	0.864583	0.818182	0.790698	0.808081	0.969697	0.621359	0.611111	0.829787	0.757576	0.858696	0.869159	0.815534	0.653846	0.663366	0.820895	0.930232	0.875	0.838095	0.796844	0.864078	0.8625	0.863636	0.732323	0.8125	0.538462	0.770833	0.579208	0.75	0.699029	0.742857	0.848837	0.68932	0.78972	0.731343	0.519417	0.680233	0.509259	0.718085	0.686869	0.704545	0.677515	0.744792
4:59943466-59951701	1	6208.52	0.716418	0.75	0.69697	0.825581	0.909091	0.717172	0.902913	0.925926	0.755319	0.707071	0.75	0.64486	0.854369	0.826923	0.90099	0.791045	0.848837	0.8125	0.752381	0.741617	0.864078	0.710526	0.631313	0.878788	0.638158	0.769231	0.755208	0.866337	0.695652	0.786408	0.685714	0.755814	0.796116	0.584112	0.716418	0.854369	0.75	0.87037	0.664894	0.646465	0.628788	0.674556	0.635417
11:4801436-4803909	0	5254.57	0.715116	0.552083	0.666667	0.77907	0.929293	0.929293	0.873786	0.898148	0.755319	0.878788	0.760869	0.691589	0.815534	0.913461	0.861386	0.910448	0.790698	0.916667	0.742857	0.487179	0.834951	0.7375	0.858586	0.848485	0.6375	0.846154	0.807292	0.787129	0.668478	0.723301	0.671429	0.715116	0.699029	0.565421	0.80597	0.76699	0.668605	0.828704	0.606383	0.762626	0.55303	0.379684	0.411458
17:75987198-75989699	0	1995.15	0.714286	0.635417	0.681818	0.813953	0.858586	0.848485	0.757281	0.842593	0.765957	0.818182	0.891304	0.906542	0.757281	0.855769	0.732673	0.80597	0.872093	0.822917	0.809524	0.619329	0.815534	0.884615	0.727273	0.818182	0.807692	0.769231	0.708333	0.673267	0.836956	0.660194	0.714286	0.796512	0.679612	0.817757	0.708955	0.65534	0.715116	0.777778	0.670213	0.762626	0.545455	0.486193	0.526042
5:80750057-80752570	0	1575.17	0.713592	0.333333	0.378788	0.77907	0.929293	0.848485	0.873786	0.833333	0.851064	0.707071	0.826087	0.747663	0.776699	0.875	0.930693	0.716418	0.872093	0.802083	0.647619	0.151874	0.815534	0.828947	0.772727	0.873737	0.776316	0.8125	0.713542	0.886139	0.728261	0.684466	0.547619	0.796512	0.713592	0.658878	0.574627	0.81068	0.709302	0.800926	0.755319	0.641414	0.280303	0.0966469	0.234375
6:47279054-47281336	0	2272.38	0.712871	0.885417	0.909091	0.930232	0.79798	0.929293	0.92233	0.916667	0.861702	0.909091	0.934783	0.962617	0.92233	0.817308	0.910891	0.791045	0.94186	0.958333	0.923809	0.861933	0.961165	0.881579	0.777778	0.616162	0.710526	0.629808	0.786458	0.712871	0.815217	0.762136	0.752381	0.732558	0.786408	0.794392	0.671642	0.703883	0.680233	0.717593	0.680851	0.792929	0.689394	0.626233	0.635417
10:56515936-56518440	0	7797.6	0.712766	0.614583	0.560606	0.813953	0.949495	0.717172	0.864078	0.87963	0.787234	0.606061	0.630435	0.588785	0.893204	0.951923	0.930693	0.835821	0.930232	0.770833	0.685714	0.648915	0.854369	0.679012	0.606061	0.89899	0.592593	0.875	0.651042	0.89604	0.538043	0.84466	0.595238	0.872093	0.76699	0.523364	0.723881	0.786408	0.726744	0.819444	0.712766	0.5	0.469697	0.532544	0.526042
10:111035294-111037800	0	2386.2	0.691919	0.822917	0.727273	0.883721	0.777778	0.868687	0.796116	0.787037	0.819149	0.727273	0.847826	0.841121	0.805825	0.807692	0.772277	0.910448	0.918605	0.916667	0.761905	0.767258	0.932039	0.790123	0.752525	0.691919	0.691358	0.697115	0.822917	0.653465	0.728261	0.660194	0.685714	0.843023	0.805825	0.728972	0.820895	0.660194	0.744186	0.675926	0.712766	0.646465	0.575758	0.600592	0.671875
7:31069490-31072003	0	1679.44	0.690217	0.552083	0.606061	0.732558	0.919192	0.868687	0.902913	0.851852	0.765957	0.69697	0.771739	0.719626	0.796116	0.961538	0.960396	0.835821	0.883721	0.6875	0.828571	0.546351	0.834951	0.786667	0.782828	0.848485	0.713333	0.855769	0.583333	0.90099	0.690217	0.679612	0.728571	0.784884	0.684466	0.621495	0.738806	0.815534	0.604651	0.791667	0.632979	0.626263	0.522727	0.432939	0.442708
6:51255201-51257706	0	1667.77	0.686567	0.854167	0.757576	0.790698	0.79798	0.888889	0.893204	0.787037	0.904255	0.878788	0.945652	0.859813	0.873786	0.855769	0.90099	0.865672	0.837209	0.9375	0.895238	0.893491	0.961165	0.921053	0.747475	0.651515	0.736842	0.605769	0.661458	0.658416	0.809783	0.626214	0.714286	0.598837	0.76699	0.705607	0.686567	0.699029	0.633721	0.666667	0.718085	0.722222	0.598485	0.70217	0.666667
1:77099276-77101756	0	3676	0.681818	0.625	0.651515	0.72093	0.909091	0.848485	0.864078	0.851852	0.702128	0.727273	0.782609	0.775701	0.757281	0.894231	0.920792	0.776119	0.651163	0.833333	0.752381	0.550296	0.815534	0.82716	0.727273	0.838384	0.734568	0.802885	0.760417	0.806931	0.668478	0.645631	0.638095	0.52907	0.703883	0.658878	0.69403	0.762136	0.587209	0.777778	0.590426	0.681818	0.537879	0.433925	0.484375
14:79652838-79655129	0	2631.65	0.677083	0.947917	0.863636	0.860465	0.848485	0.919192	0.902913	0.907407	0.904255	0.747475	0.858696	0.897196	0.92233	0.855769	0.930693	0.880597	0.918605	0.927083	0.904762	0.940828	0.92233	0.8375	0.676768	0.712121	0.60625	0.591346	0.677083	0.727723	0.663043	0.665049	0.7	0.697674	0.65534	0.752336	0.656716	0.737864	0.674419	0.763889	0.691489	0.606061	0.643939	0.701183	0.6875
14:48333154-48335660	0	3986.06	0.676768	0.895833	0.848485	0.906977	0.818182	0.919192	0.883495	0.87037	0.765957	0.808081	0.836956	0.803738	0.92233	0.846154	0.940594	0.850746	0.848837	0.90625	0.847619	0.901381	0.902913	0.8875	0.707071	0.676768	0.6375	0.673077	0.703125	0.787129	0.63587	0.669903	0.714286	0.610465	0.674757	0.626168	0.61194	0.699029	0.686046	0.736111	0.585106	0.666667	0.704545	0.737673	0.744792
6:123513969-123516478	0	3273.6	0.674757	0.833333	0.772727	0.895349	0.919192	0.909091	0.854369	0.842593	0.829787	0.828283	0.826087	0.82243	0.912621	0.903846	0.950495	0.80597	0.953488	0.885417	0.809524	0.895463	0.970874	0.881579	0.70202	0.747475	0.677632	0.730769	0.671875	0.742574	0.625	0.703883	0.6	0.709302	0.723301	0.598131	0.61194	0.674757	0.668605	0.699074	0.648936	0.686869	0.568182	0.67357	0.640625
1:232774437-232776942	0	4883.3	0.669903	0.854167	0.742424	0.802325	0.79798	0.767677	0.747573	0.601852	0.755319	0.555555	0.793478	0.785047	0.805825	0.75	0.772277	0.716418	0.697674	0.760417	0.733333	0.863905	0.708738	0.839506	0.707071	0.727273	0.728395	0.673077	0.651042	0.663366	0.673913	0.669903	0.604762	0.575581	0.601942	0.672897	0.574627	0.635922	0.709302	0.513889	0.680851	0.484848	0.651515	0.750493	0.734375
2:213573587-213576081	0	1546.19	0.662791	0.739583	0.772727	0.767442	0.666667	0.878788	0.669903	0.638889	0.776596	0.666667	0.815217	0.82243	0.776699	0.778846	0.683168	0.835821	0.872093	0.729167	0.838095	0.751479	0.815534	0.894737	0.727273	0.606061	0.782895	0.653846	0.619792	0.554455	0.711956	0.665049	0.728571	0.75	0.713592	0.714953	0.731343	0.548544	0.662791	0.578704	0.718085	0.540404	0.575758	0.577909	0.604167
18:9384305-9386819	0	2928.04	0.658654	0.6875	0.681818	0.697674	0.929293	0.828283	0.864078	0.787037	0.680851	0.707071	0.793478	0.71028	0.757281	0.788461	0.90099	0.820895	0.767442	0.833333	0.780952	0.575937	0.825243	0.697368	0.717172	0.893939	0.572368	0.658654	0.729167	0.806931	0.673913	0.635922	0.619048	0.662791	0.713592	0.607477	0.708955	0.737864	0.593023	0.75	0.601064	0.626263	0.545455	0.451677	0.557292
3:72378627-72381108	0	2422.17	0.656977	0.885417	0.833333	0.790698	0.636364	0.868687	0.553398	0.537037	0.765957	0.717172	0.847826	0.906542	0.757281	0.567308	0.594059	0.731343	0.686046	0.854167	0.885714	0.850099	0.728155	0.921053	0.762626	0.50505	0.782895	0.432692	0.71875	0.460396	0.76087	0.621359	0.833333	0.540698	0.567961	0.780374	0.649254	0.402913	0.656977	0.439815	0.664894	0.656566	0.704545	0.72288	0.744792
4:80204643-80207158	0	1605.7	0.650485	0.510417	0.545454	0.802325	0.878788	0.79798	0.873786	0.842593	0.744681	0.757576	0.804348	0.785047	0.776699	0.961538	0.950495	0.552239	0.790698	0.75	0.695238	0.506903	0.786408	0.618421	0.646465	0.833333	0.513158	0.903846	0.619792	0.876238	0.684783	0.631068	0.590476	0.651163	0.650485	0.705607	0.470149	0.825243	0.651163	0.736111	0.595745	0.69697	0.431818	0.361933	0.390625
15:93514700-93517202	0	1697.7	0.649533	0.885417	0.863636	0.848837	0.878788	0.888889	0.883495	0.759259	0.861702	0.777778	0.902174	0.859813	0.796116	0.846154	0.920792	0.865672	0.906977	0.8125	0.866667	0.934911	0.873786	0.822785	0.661616	0.732323	0.594937	0.663462	0.59375	0.648515	0.717391	0.567961	0.623809	0.645349	0.606796	0.649533	0.656716	0.68932	0.633721	0.601852	0.68617	0.621212	0.689394	0.733728	0.71875
4:98109557-98112063	0	1512.61	0.630435	0.270833	0.318182	0.534884	0.757576	0.79798	0.669903	0.638889	0.765957	0.79798	0.728261	0.757009	0.582524	0.798077	0.871287	0.761194	0.825581	0.6875	0.714286	0.213018	0.601942	0.68421	0.717172	0.656566	0.585526	0.692308	0.583333	0.712871	0.630435	0.451456	0.633333	0.715116	0.456311	0.672897	0.69403	0.548544	0.430233	0.518518	0.675532	0.732323	0.227273	0.158777	0.203125
15:24205969-24208470	1	4247.59	0.628571	0.635417	0.681818	0.744186	0.858586	0.737374	0.728155	0.666667	0.680851	0.59596	0.684783	0.728972	0.776699	0.769231	0.851485	0.835821	0.837209	0.760417	0.723809	0.684418	0.84466	0.7375	0.616162	0.787879	0.65625	0.697115	0.651042	0.747525	0.586956	0.684466	0.628571	0.75	0.762136	0.626168	0.761194	0.606796	0.674419	0.62037	0.601064	0.494949	0.530303	0.583826	0.520833
21:24741147-24743653	0	2323.37	0.626214	0.46875	0.378788	0.662791	0.858586	0.787879	0.747573	0.824074	0.617021	0.686869	0.652174	0.700935	0.718447	0.730769	0.772277	0.656716	0.732558	0.833333	0.714286	0.394477	0.76699	0.763158	0.691919	0.818182	0.68421	0.663462	0.744792	0.712871	0.543478	0.626214	0.623809	0.633721	0.65534	0.602804	0.58209	0.660194	0.598837	0.763889	0.547872	0.59596	0.318182	0.311637	0.416667
13:103930553-103933059	0	2905.98	0.625	0.520833	0.5	0.813953	0.737374	0.79798	0.757281	0.638889	0.702128	0.707071	0.836956	0.626168	0.854369	0.740385	0.70297	0.686567	0.639535	0.71875	0.714286	0.42998	0.834951	0.675	0.727273	0.666667	0.59375	0.625	0.625	0.60396	0.728261	0.762136	0.628571	0.563953	0.679612	0.53271	0.604478	0.626214	0.674419	0.541667	0.601064	0.646465	0.401515	0.317554	0.401042
1:217752990-217755482	0	1995.86	0.623809	0.78125	0.80303	0.732558	0.212121	0.838384	0.31068	0.194444	0.617021	0.616162	0.782609	0.785047	0.76699	0.365385	0.326733	0.567164	0.465116	0.770833	0.761905	0.82643	0.796116	0.876543	0.70202	0.151515	0.746914	0.259615	0.661458	0.212871	0.668478	0.645631	0.623809	0.348837	0.650485	0.654206	0.462687	0.223301	0.581395	0.143519	0.547872	0.489899	0.681818	0.700197	0.697917
10:14935258-14937764	0	1529.94	0.62234	0.427083	0.575757	0.755814	0.757576	0.878788	0.718447	0.694444	0.723404	0.717172	0.815217	0.831776	0.786408	0.682692	0.742574	0.776119	0.744186	0.739583	0.809524	0.469428	0.650485	0.82716	0.782828	0.636364	0.771605	0.605769	0.619792	0.683168	0.733696	0.645631	0.733333	0.616279	0.529126	0.761682	0.679104	0.616505	0.604651	0.615741	0.62234	0.651515	0.5	0.365878	0.348958
1:56830025-56836069	0	2169.27	0.619403	0.84375	0.69697	0.767442	0.767677	0.707071	0.776699	0.805555	0.712766	0.565657	0.663043	0.654206	0.76699	0.817308	0.752475	0.701492	0.72093	0.8125	0.761905	0.810651	0.796116	0.654321	0.565657	0.676768	0.537037	0.711538	0.708333	0.618812	0.570652	0.626214	0.614286	0.604651	0.699029	0.570093	0.619403	0.703883	0.674419	0.740741	0.595745	0.479798	0.568182	0.701183	0.713542
5:143352551-143354878	0	1961.48	0.614583	0.614583	0.712121	0.616279	0.727273	0.878788	0.650485	0.666667	0.734042	0.727273	0.836956	0.82243	0.61165	0.721154	0.70297	0.820895	0.790698	0.697917	0.838095	0.564103	0.553398	0.842105	0.80303	0.661616	0.769737	0.625	0.614583	0.613861	0.755435	0.509709	0.757143	0.668605	0.456311	0.752336	0.731343	0.558252	0.540698	0.569444	0.659574	0.611111	0.606061	0.466469	0.505208
4:55807586-55810025	0	3732.14	0.61413	0.46875	0.530303	0.825581	0.838384	0.676768	0.796116	0.796296	0.489362	0.676768	0.684783	0.747663	0.815534	0.788461	0.891089	0.462686	0.337209	0.854167	0.609524	0.493097	0.84466	0.657895	0.575758	0.777778	0.611842	0.721154	0.755208	0.806931	0.61413	0.718447	0.509524	0.261628	0.757282	0.663551	0.432836	0.703883	0.738372	0.708333	0.425532	0.611111	0.401515	0.40927	0.416667
9:106131449-106133956	0	1435.68	0.613861	0.40625	0.787879	0.639535	0.79798	0.919192	0.679612	0.703704	0.744681	0.777778	0.902174	0.747663	0.718447	0.596154	0.722772	0.835821	0.709302	0.927083	0.8	0.558185	0.650485	0.797297	0.823232	0.722222	0.709459	0.519231	0.786458	0.613861	0.793478	0.601942	0.723809	0.610465	0.563107	0.691589	0.701492	0.533981	0.517442	0.578704	0.654255	0.676768	0.598485	0.449704	0.3125
15:43659342-43661849	0	1486.27	0.61194	0.145833	0.212121	0.732558	0.767677	0.828283	0.582524	0.601852	0.808511	0.838384	0.815217	0.775701	0.650485	0.711538	0.792079	0.701492	0.825581	0.739583	0.8	0.0769231	0.68932	0.7625	0.712121	0.646465	0.61875	0.576923	0.583333	0.618812	0.684783	0.504854	0.709524	0.726744	0.553398	0.668224	0.61194	0.436893	0.581395	0.486111	0.659574	0.752525	0.143939	0.0414201	0.09375
18:22891394-22893905	0	2671.48	0.608696	0.65625	0.621212	0.860465	0.69697	0.707071	0.747573	0.675926	0.617021	0.545454	0.684783	0.626168	0.902913	0.75	0.772277	0.567164	0.744186	0.791667	0.590476	0.690335	0.834951	0.675325	0.606061	0.671717	0.61039	0.711538	0.697917	0.693069	0.608696	0.815534	0.504762	0.668605	0.742718	0.528037	0.470149	0.674757	0.77907	0.601852	0.547872	0.484848	0.568182	0.58284	0.59375
15:79890757-79893263	0	2786.32	0.608696	0.75	0.772727	0.744186	0.424242	0.787879	0.407767	0.361111	0.829787	0.717172	0.695652	0.766355	0.679612	0.471154	0.475247	0.80597	0.872093	0.760417	0.819048	0.678501	0.747573	0.860759	0.681818	0.338384	0.734177	0.307692	0.588542	0.336634	0.608696	0.558252	0.738095	0.738372	0.572816	0.626168	0.679104	0.296116	0.616279	0.268519	0.702128	0.626263	0.636364	0.527613	0.578125
2:89028145-89033380	0	2274.96	0.606061	0.541667	0.727273	0.674419	0.828283	0.767677	0.815534	0.851852	0.734042	0.808081	0.826087	0.71028	0.728155	0.778846	0.881188	0.746269	0.767442	0.822917	0.752381	0.646943	0.718447	0.618421	0.606061	0.707071	0.427632	0.605769	0.71875	0.707921	0.663043	0.631068	0.623809	0.587209	0.597087	0.518692	0.656716	0.606796	0.552326	0.731481	0.56383	0.686869	0.530303	0.482249	0.359375
18:73568922-73571434	0	3859.62	0.602564	0.666667	0.742424	0.674419	0.707071	0.828283	0.737864	0.611111	0.765957	0.636364	0.728261	0.738318	0.601942	0.730769	0.732673	0.761194	0.813953	0.6875	0.790476	0.731755	0.563107	0.776316	0.69697	0.611111	0.638158	0.610577	0.552083	0.574257	0.603261	0.504854	0.661905	0.732558	0.412621	0.588785	0.686567	0.587379	0.523256	0.509259	0.62234	0.5	0.606061	0.602564	0.572917
2:168894721-168897232	0	3387.79	0.601942	0.71875	0.651515	0.77907	0.707071	0.686869	0.718447	0.75	0.510638	0.464646	0.478261	0.551402	0.776699	0.826923	0.772277	0.641791	0.546512	0.729167	0.628571	0.771203	0.728155	0.644737	0.555556	0.656566	0.592105	0.735577	0.604167	0.693069	0.369565	0.679612	0.490476	0.447674	0.626214	0.471963	0.514925	0.601942	0.703488	0.625	0.425532	0.383838	0.537879	0.642998	0.630208
1:236053499-236056012	0	2012.93	0.598131	0.28125	0.348485	0.77907	0.949495	0.676768	0.932039	0.851852	0.680851	0.585859	0.608696	0.700935	0.883495	0.884615	0.930693	0.641791	0.651163	0.770833	0.647619	0.183432	0.737864	0.679012	0.59596	0.883838	0.617284	0.798077	0.677083	0.881188	0.538043	0.786408	0.552381	0.523256	0.65534	0.598131	0.574627	0.878641	0.697674	0.796296	0.585106	0.494949	0.265151	0.140039	0.223958
9:85032760-85035273	0	1281.26	0.593458	0.614583	0.651515	0.639535	0.575758	0.848485	0.592233	0.62963	0.702128	0.707071	0.771739	0.682243	0.728155	0.634615	0.584158	0.746269	0.593023	0.864583	0.771428	0.692308	0.776699	0.821918	0.767677	0.50505	0.739726	0.548077	0.723958	0.475248	0.668478	0.61165	0.680952	0.476744	0.660194	0.593458	0.656716	0.490291	0.546512	0.481481	0.606383	0.611111	0.545455	0.566075	0.505208
6:25528785-25531108	0	3026.93	0.593458	0.71875	0.80303	0.732558	0.656566	0.808081	0.708738	0.666667	0.702128	0.727273	0.728261	0.663551	0.708738	0.740385	0.673267	0.776119	0.686046	0.75	0.780952	0.759369	0.679612	0.671053	0.70202	0.530303	0.578947	0.625	0.614583	0.564356	0.61413	0.548544	0.680952	0.569767	0.495146	0.593458	0.679104	0.567961	0.593023	0.564815	0.558511	0.641414	0.613636	0.613412	0.598958
18:67948511-67951022	0	968.548	0.589552	0.354167	0.454545	0.651163	0.59596	0.818182	0.76699	0.666667	0.765957	0.636364	0.782609	0.691589	0.776699	0.711538	0.673267	0.671642	0.837209	0.854167	0.685714	0.38856	0.68932	0.618421	0.717172	0.525252	0.519737	0.620192	0.734375	0.539604	0.673913	0.669903	0.604762	0.75	0.548544	0.565421	0.589552	0.660194	0.517442	0.592593	0.632979	0.560606	0.378788	0.288955	0.276042
5:82155633-82158137	1	3231.44	0.588542	0.666667	0.651515	0.674419	0.585859	0.828283	0.582524	0.564815	0.776596	0.818182	0.847826	0.813084	0.679612	0.615385	0.544554	0.671642	0.872093	0.677083	0.87619	0.646943	0.718447	0.868421	0.732323	0.50505	0.789474	0.524038	0.588542	0.430693	0.793478	0.601942	0.780952	0.773256	0.650485	0.742991	0.567164	0.480583	0.552326	0.490741	0.675532	0.717172	0.55303	0.508876	0.546875
20:33114736-33117242	0	864.781	0.586956	0.625	0.666667	0.709302	0.767677	0.656566	0.650485	0.648148	0.755319	0.474747	0.673913	0.728972	0.699029	0.730769	0.782178	0.820895	0.930232	0.739583	0.695238	0.637081	0.650485	0.657895	0.585859	0.676768	0.552632	0.625	0.661458	0.658416	0.586956	0.61165	0.628571	0.872093	0.548544	0.626168	0.738806	0.563107	0.575581	0.546296	0.648936	0.388889	0.560606	0.500986	0.520833
5:99922448-99924942	0	1751.72	0.585859	0.302083	0.469697	0.883721	0.929293	0.707071	0.883495	0.805555	0.691489	0.575758	0.619565	0.64486	0.893204	0.923077	0.940594	0.597015	0.674419	0.833333	0.666667	0.321499	0.84466	0.776316	0.585859	0.878788	0.671053	0.875	0.708333	0.876238	0.51087	0.781553	0.538095	0.546512	0.791262	0.528037	0.477612	0.796116	0.802326	0.717593	0.542553	0.489899	0.363636	0.22288	0.21875
9:74268295-74270768	0	2591.07	0.582524	0.739583	0.772727	0.872093	0.585859	0.909091	0.728155	0.675926	0.851064	0.777778	0.836956	0.813084	0.854369	0.548077	0.70297	0.731343	0.744186	0.895833	0.780952	0.800789	0.873786	0.863014	0.722222	0.434343	0.684931	0.379808	0.666667	0.524752	0.668478	0.679612	0.633333	0.563953	0.582524	0.663551	0.544776	0.529126	0.680233	0.5	0.670213	0.580808	0.568182	0.592702	0.541667
4:58886179-58889432	1	2378.7	0.57619	0.291667	0.348485	0.709302	0.686869	0.767677	0.679612	0.546296	0.56383	0.515151	0.641304	0.700935	0.796116	0.567308	0.633663	0.597015	0.697674	0.864583	0.666667	0.30572	0.699029	0.736842	0.681818	0.59596	0.690789	0.514423	0.765625	0.564356	0.565217	0.713592	0.57619	0.656977	0.597087	0.649533	0.529851	0.57767	0.598837	0.462963	0.505319	0.474747	0.295455	0.250493	0.234375
13:105160120-105162626	0	3554.93	0.574468	0.739583	0.727273	0.72093	0.838384	0.848485	0.786408	0.685185	0.765957	0.656566	0.717391	0.691589	0.864078	0.711538	0.80198	0.701492	0.790698	0.833333	0.790476	0.800789	0.815534	0.8125	0.661616	0.661616	0.6375	0.524038	0.619792	0.628713	0.532609	0.650485	0.604762	0.639535	0.567961	0.551402	0.537313	0.597087	0.540698	0.550926	0.574468	0.530303	0.492424	0.596647	0.5625
8:5747088-5749601	0	9587.26	0.571429	0.677083	0.757576	0.709302	0.545454	0.757576	0.495146	0.444444	0.510638	0.494949	0.673913	0.64486	0.699029	0.576923	0.564356	0.671642	0.662791	0.739583	0.657143	0.773176	0.776699	0.773333	0.626263	0.429293	0.72	0.480769	0.661458	0.420792	0.586956	0.572816	0.571429	0.575581	0.68932	0.528037	0.567164	0.359223	0.598837	0.356481	0.430851	0.368687	0.659091	0.655819	0.567708
10:34683384-34685895	0	1189.59	0.56383	0.333333	0.409091	0.732558	0.727273	0.777778	0.76699	0.601852	0.659574	0.676768	0.75	0.700935	0.660194	0.711538	0.643564	0.746269	0.77907	0.6875	0.542857	0.317554	0.621359	0.679012	0.651515	0.611111	0.580247	0.581731	0.541667	0.519802	0.608696	0.524272	0.447619	0.674419	0.475728	0.593458	0.58209	0.621359	0.569767	0.472222	0.56383	0.530303	0.287879	0.200197	0.244792
11:92244907-92247403	0	1173.54	0.553398	0.604167	0.575757	0.662791	0.59596	0.79798	0.592233	0.462963	0.489362	0.616162	0.706522	0.719626	0.669903	0.673077	0.722772	0.701492	0.627907	0.677083	0.695238	0.585799	0.68932	0.7375	0.691919	0.50505	0.61875	0.610577	0.567708	0.613861	0.641304	0.563107	0.571429	0.523256	0.553398	0.626168	0.619403	0.475728	0.552326	0.393519	0.414894	0.520202	0.492424	0.470414	0.526042
4:31405587-31408093	0	1934.34	0.553191	0.552083	0.666667	0.546512	0.666667	0.919192	0.728155	0.657407	0.62766	0.666667	0.815217	0.728972	0.718447	0.701923	0.584158	0.820895	0.709302	0.833333	0.714286	0.650888	0.592233	0.802631	0.823232	0.520202	0.664474	0.600962	0.661458	0.440594	0.701087	0.597087	0.585714	0.587209	0.451456	0.61215	0.723881	0.529126	0.459302	0.476852	0.553191	0.540404	0.507576	0.505917	0.416667
18:47018769-47021275	0	1135.31	0.552326	0.541667	0.530303	0.697674	0.535353	0.747475	0.572815	0.527778	0.595745	0.59596	0.663043	0.71028	0.669903	0.826923	0.732673	0.597015	0.569767	0.65625	0.666667	0.5286	0.728155	0.842105	0.631313	0.434343	0.736842	0.716346	0.557292	0.594059	0.543478	0.582524	0.57619	0.412791	0.582524	0.598131	0.559701	0.504854	0.552326	0.444444	0.5	0.510101	0.386364	0.392505	0.427083
8:16961123-16963629	0	2587.57	0.552083	0.21875	0.333333	0.5	0.737374	0.727273	0.68932	0.574074	0.648936	0.575758	0.73913	0.64486	0.601942	0.653846	0.70297	0.731343	0.732558	0.697917	0.666667	0.195266	0.601942	0.733333	0.631313	0.636364	0.626667	0.596154	0.552083	0.60396	0.641304	0.466019	0.552381	0.622093	0.519417	0.546729	0.61194	0.553398	0.401163	0.476852	0.537234	0.474747	0.25	0.134122	0.140625
10:63742531-63744894	0	894.517	0.547872	0.645833	0.606061	0.72093	0.555555	0.737374	0.495146	0.546296	0.670213	0.434343	0.586956	0.663551	0.796116	0.644231	0.693069	0.731343	0.848837	0.760417	0.752381	0.721893	0.76699	0.740741	0.560606	0.489899	0.58642	0.485577	0.635417	0.554455	0.505435	0.635922	0.657143	0.69186	0.626214	0.518692	0.597015	0.359223	0.540698	0.435185	0.547872	0.343434	0.522727	0.557199	0.479167
12:127501539-127503947	0	4346.09	0.546729	0.6875	0.681818	0.651163	0.626263	0.626263	0.563107	0.509259	0.510638	0.575758	0.554348	0.64486	0.699029	0.576923	0.60396	0.373134	0.372093	0.770833	0.609524	0.656805	0.76699	0.65	0.530303	0.560606	0.6	0.509615	0.682292	0.549505	0.472826	0.582524	0.547619	0.302326	0.665049	0.546729	0.291045	0.456311	0.563953	0.425926	0.420213	0.484848	0.55303	0.537475	0.588542
3:192062095-192064593	0	3168.59	0.544776	0.354167	0.287879	0.662791	0.272727	0.878788	0.359223	0.314815	0.702128	0.777778	0.804348	0.766355	0.776699	0.355769	0.366337	0.686567	0.593023	0.78125	0.780952	0.364892	0.757281	0.855263	0.772727	0.212121	0.763158	0.25	0.640625	0.242574	0.684783	0.65534	0.628571	0.44186	0.601942	0.691589	0.544776	0.257282	0.534884	0.231481	0.547872	0.712121	0.227273	0.247535	0.25
6:119416420-119418932	0	1852.97	0.540698	0.802083	0.833333	0.651163	0.444444	0.737374	0.504854	0.351852	0.553191	0.555555	0.717391	0.663551	0.582524	0.605769	0.643564	0.537313	0.627907	0.802083	0.723809	0.745562	0.679612	0.776316	0.646465	0.343434	0.690789	0.495192	0.703125	0.495049	0.630435	0.5	0.633333	0.5	0.563107	0.602804	0.455224	0.427184	0.540698	0.282407	0.462766	0.5	0.712121	0.635108	0.692708
1:234586112-234588612	0	5889.05	0.539604	0.552083	0.439394	0.790698	0.727273	0.89899	0.650485	0.648148	0.574468	0.646465	0.771739	0.700935	0.757281	0.682692	0.673267	0.597015	0.616279	0.708333	0.495238	0.540434	0.796116	0.728395	0.747475	0.626263	0.666667	0.548077	0.59375	0.539604	0.663043	0.563107	0.409524	0.47093	0.582524	0.579439	0.485075	0.533981	0.627907	0.513889	0.43617	0.525252	0.340909	0.410256	0.4375
1:58342117-58344634	0	1022.6	0.537879	0.552083	0.681818	0.767442	0.686869	0.79798	0.621359	0.564815	0.521277	0.494949	0.608696	0.728972	0.737864	0.653846	0.594059	0.507463	0.44186	0.697917	0.580952	0.564103	0.834951	0.62963	0.671717	0.641414	0.549383	0.538462	0.583333	0.519802	0.554348	0.665049	0.509524	0.354651	0.699029	0.616822	0.41791	0.480583	0.651163	0.527778	0.446808	0.439394	0.537879	0.431953	0.421875
14:59544214-59546711	0	4904.3	0.537037	0.65625	0.560606	0.569767	0.717172	0.656566	0.68932	0.62963	0.734042	0.525252	0.586956	0.607477	0.533981	0.711538	0.732673	0.731343	0.872093	0.604167	0.647619	0.629191	0.592233	0.525	0.565657	0.626263	0.46875	0.649038	0.520833	0.589109	0.505435	0.427184	0.542857	0.784884	0.490291	0.5	0.61194	0.616505	0.488372	0.537037	0.664894	0.469697	0.439394	0.504931	0.541667
2:118905040-118907378	0	1712.83	0.533981	0.427083	0.454545	0.732558	0.818182	0.616162	0.669903	0.694444	0.659574	0.494949	0.641304	0.570093	0.601942	0.75	0.80198	0.701492	0.790698	0.8125	0.714286	0.420118	0.757281	0.605263	0.515151	0.717172	0.506579	0.644231	0.666667	0.643564	0.521739	0.475728	0.633333	0.656977	0.572816	0.453271	0.537313	0.533981	0.55814	0.606481	0.515957	0.419192	0.371212	0.299803	0.317708
4:111807666-111810164	0	2873.93	0.533981	0.645833	0.712121	0.662791	0.585859	0.79798	0.718447	0.796296	0.638298	0.636364	0.652174	0.542056	0.679612	0.576923	0.633663	0.626866	0.627907	0.78125	0.733333	0.723866	0.737864	0.776316	0.626263	0.494949	0.611842	0.4375	0.609375	0.480198	0.505435	0.533981	0.542857	0.5	0.533981	0.420561	0.432836	0.582524	0.494186	0.703704	0.494681	0.540404	0.545455	0.572978	0.53125
10:20666160-20668667	0	4017.83	0.525252	0.791667	0.772727	0.627907	0.313131	0.666667	0.300971	0.333333	0.56383	0.565657	0.630435	0.635514	0.708738	0.442308	0.336634	0.38806	0.383721	0.71875	0.590476	0.767258	0.737864	0.691358	0.555556	0.247475	0.611111	0.317308	0.588542	0.247525	0.51087	0.606796	0.514286	0.255814	0.601942	0.546729	0.276119	0.23301	0.52907	0.240741	0.468085	0.525252	0.636364	0.682446	0.713542
2:231995096-231997601	0	1014.97	0.524272	0.260417	0.378788	0.732558	0.515151	0.858586	0.553398	0.546296	0.744681	0.575758	0.858696	0.757009	0.631068	0.548077	0.554455	0.656716	0.767442	0.697917	0.809524	0.183432	0.669903	0.789474	0.737374	0.464646	0.717105	0.4375	0.609375	0.450495	0.755435	0.524272	0.714286	0.639535	0.509709	0.635514	0.589552	0.456311	0.593023	0.453704	0.590426	0.489899	0.265151	0.131164	0.203125
7:108351758-108354271	0	2690.07	0.522388	0.34375	0.454545	0.546512	0.828283	0.646465	0.893204	0.842593	0.56383	0.464646	0.641304	0.654206	0.61165	0.865385	0.841584	0.656716	0.534884	0.645833	0.685714	0.402367	0.708738	0.736842	0.555556	0.762626	0.631579	0.774038	0.515625	0.737624	0.478261	0.5	0.561905	0.406977	0.553398	0.542056	0.522388	0.791262	0.436046	0.726852	0.425532	0.373737	0.325758	0.288955	0.239583
11:132557495-132559977	0	1307.67	0.519048	0.5625	0.590909	0.604651	0.69697	0.666667	0.592233	0.712963	0.56383	0.545454	0.73913	0.672897	0.737864	0.653846	0.623762	0.477612	0.569767	0.75	0.657143	0.591716	0.747573	0.75	0.535354	0.636364	0.64375	0.557692	0.614583	0.50495	0.657609	0.57767	0.519048	0.44186	0.572816	0.560748	0.395522	0.485437	0.418605	0.583333	0.441489	0.489899	0.469697	0.444773	0.4375
11:27306785-27309301	0	3313.46	0.5125	0.666667	0.621212	0.616279	0.737374	0.777778	0.660194	0.583333	0.5	0.646465	0.597826	0.616822	0.572815	0.721154	0.831683	0.552239	0.453488	0.6875	0.6	0.660749	0.621359	0.6375	0.59596	0.611111	0.5125	0.600962	0.520833	0.678218	0.483696	0.436893	0.447619	0.343023	0.456311	0.514019	0.41791	0.509709	0.465116	0.513889	0.388298	0.535354	0.477273	0.523669	0.536458
8:107510009-107512521	0	2924.44	0.511628	0.5625	0.439394	0.848837	0.878788	0.626263	0.776699	0.824074	0.478723	0.535353	0.456522	0.457944	0.737864	0.817308	0.861386	0.626866	0.662791	0.666667	0.47619	0.550296	0.718447	0.48	0.484848	0.79798	0.38	0.706731	0.557292	0.688119	0.331522	0.616505	0.371429	0.511628	0.606796	0.341121	0.522388	0.645631	0.651163	0.689815	0.382979	0.434343	0.318182	0.408284	0.4375
9:109023030-109025536	0	1555.56	0.510101	0.583333	0.606061	0.616279	0.818182	0.606061	0.747573	0.787037	0.521277	0.545454	0.445652	0.53271	0.572815	0.817308	0.742574	0.537313	0.697674	0.708333	0.666667	0.625247	0.650485	0.739726	0.510101	0.691919	0.630137	0.740385	0.552083	0.594059	0.396739	0.470874	0.547619	0.540698	0.461165	0.443925	0.470149	0.587379	0.476744	0.680556	0.393617	0.474747	0.492424	0.519724	0.432292
7:102487622-102490128	0	1118.01	0.509615	0.375	0.409091	0.569767	0.545454	0.868687	0.572815	0.425926	0.648936	0.727273	0.771739	0.738318	0.621359	0.625	0.495049	0.80597	0.72093	0.760417	0.695238	0.319527	0.601942	0.657895	0.747475	0.439394	0.546053	0.509615	0.598958	0.386139	0.63587	0.451456	0.595238	0.610465	0.495146	0.64486	0.686567	0.417476	0.453488	0.314815	0.537234	0.611111	0.30303	0.226824	0.270833
8:108119135-108121642	0	3918.44	0.509259	0.46875	0.424242	0.686046	0.636364	0.545454	0.699029	0.583333	0.553191	0.343434	0.565217	0.457944	0.669903	0.75	0.722772	0.641791	0.581395	0.645833	0.571429	0.499014	0.737864	0.52	0.464646	0.565657	0.466667	0.673077	0.536458	0.618812	0.456522	0.538835	0.490476	0.540698	0.626214	0.378505	0.537313	0.616505	0.604651	0.509259	0.489362	0.277778	0.363636	0.403353	0.380208
11:106594790-106597263	0	1964.05	0.50625	0.4375	0.439394	0.44186	0.777778	0.686869	0.805825	0.861111	0.638298	0.676768	0.641304	0.560748	0.533981	0.769231	0.732673	0.537313	0.569767	0.604167	0.647619	0.536489	0.582524	0.625	0.540404	0.676768	0.50625	0.639423	0.453125	0.633663	0.548913	0.427184	0.538095	0.418605	0.432039	0.462617	0.447761	0.640777	0.343023	0.773148	0.526596	0.585859	0.348485	0.411243	0.333333
10:10492319-10494832	0	4269.81	0.504854	0.677083	0.636364	0.662791	0.606061	0.676768	0.61165	0.490741	0.521277	0.464646	0.586956	0.616822	0.563107	0.682692	0.653465	0.402985	0.372093	0.510417	0.67619	0.662722	0.601942	0.580247	0.580808	0.540404	0.475309	0.586538	0.432292	0.549505	0.505435	0.446602	0.566667	0.290698	0.470874	0.509346	0.298507	0.504854	0.482558	0.412037	0.420213	0.39899	0.560606	0.564103	0.5625
4:178513158-178515667	0	1868.28	0.495327	0.40625	0.484848	0.662791	0.676768	0.626263	0.708738	0.638889	0.56383	0.454545	0.5	0.588785	0.728155	0.567308	0.653465	0.776119	0.825581	0.625	0.580952	0.504931	0.815534	0.592105	0.494949	0.621212	0.480263	0.447115	0.53125	0.534653	0.407609	0.631068	0.466667	0.703488	0.684466	0.495327	0.656716	0.597087	0.552326	0.513889	0.462766	0.409091	0.371212	0.37574	0.3125
3:161245629-161248135	0	2182.92	0.494186	0.34375	0.515151	0.418605	0.747475	0.69697	0.669903	0.694444	0.585106	0.565657	0.706522	0.523364	0.417476	0.798077	0.683168	0.597015	0.593023	0.40625	0.704762	0.406312	0.300971	0.671053	0.570707	0.631313	0.552632	0.706731	0.307292	0.589109	0.619565	0.31068	0.57619	0.494186	0.218447	0.439252	0.477612	0.538835	0.302326	0.587963	0.5	0.454545	0.371212	0.303748	0.244792
7:38511923-38514436	0	2621.56	0.490138	0.572917	0.757576	0.523256	0.50505	0.858586	0.446602	0.564815	0.531915	0.79798	0.782609	0.663551	0.485437	0.615385	0.415842	0.701492	0.476744	0.604167	0.704762	0.617357	0.524272	0.786667	0.742424	0.424242	0.68	0.528846	0.473958	0.30198	0.684783	0.378641	0.57619	0.372093	0.407767	0.579439	0.58209	0.349515	0.447674	0.444444	0.425532	0.727273	0.659091	0.490138	0.494792
13:63655094-63657600	0	1994.63	0.488372	0.5625	0.590909	0.697674	0.888889	0.565657	0.941747	0.87963	0.542553	0.525252	0.543478	0.46729	0.660194	0.807692	0.891089	0.507463	0.558139	0.71875	0.533333	0.524655	0.650485	0.5125	0.444444	0.833333	0.44375	0.754808	0.557292	0.79703	0.423913	0.558252	0.438095	0.488372	0.524272	0.364486	0.402985	0.883495	0.569767	0.814815	0.457447	0.474747	0.5	0.416174	0.453125
4:98589566-98592074	0	2488.46	0.485437	0.5	0.484848	0.488372	0.686869	0.727273	0.621359	0.62037	0.510638	0.656566	0.641304	0.672897	0.553398	0.798077	0.594059	0.686567	0.686046	0.583333	0.571429	0.536489	0.563107	0.631579	0.616162	0.611111	0.55921	0.725962	0.46875	0.480198	0.548913	0.417476	0.480952	0.55814	0.441748	0.574766	0.604478	0.485437	0.360465	0.509259	0.409574	0.530303	0.409091	0.397436	0.411458
9:36422565-36425070	0	1125.19	0.485075	0.614583	0.5	0.616279	0.666667	0.606061	0.728155	0.638889	0.617021	0.515151	0.380435	0.411215	0.621359	0.653846	0.514851	0.552239	0.77907	0.572917	0.666667	0.609467	0.543689	0.69863	0.5	0.575758	0.575342	0.524038	0.463542	0.435644	0.293478	0.485437	0.542857	0.645349	0.432039	0.327103	0.485075	0.553398	0.44186	0.518518	0.462766	0.434343	0.393939	0.455621	0.515625
6:9013733-9016024	0	2013.76	0.484043	0.145833	0.287879	0.651163	0.676768	0.686869	0.417476	0.462963	0.542553	0.414141	0.597826	0.682243	0.699029	0.538461	0.594059	0.373134	0.244186	0.708333	0.47619	0.136095	0.640777	0.697368	0.616162	0.611111	0.585526	0.456731	0.614583	0.524752	0.516304	0.572816	0.395238	0.197674	0.543689	0.630841	0.328358	0.34466	0.563953	0.398148	0.484043	0.338384	0.242424	0.0996055	0.104167
6:128988732-128991245	0	1967.21	0.475728	0.1875	0.242424	0.546512	0.606061	0.747475	0.533981	0.425926	0.648936	0.656566	0.706522	0.700935	0.640777	0.519231	0.544554	0.567164	0.488372	0.71875	0.657143	0.169625	0.669903	0.776316	0.631313	0.479798	0.677632	0.442308	0.53125	0.425743	0.603261	0.475728	0.561905	0.360465	0.519417	0.588785	0.447761	0.407767	0.424419	0.337963	0.526596	0.530303	0.189394	0.107495	0.125
4:177868233-177870740	0	6172.67	0.475728	0.729167	0.69697	0.732558	0.50505	0.626263	0.631068	0.601852	0.56383	0.50505	0.543478	0.570093	0.572815	0.538461	0.623762	0.567164	0.523256	0.625	0.485714	0.725838	0.650485	0.578947	0.520202	0.449495	0.447368	0.480769	0.479167	0.480198	0.445652	0.475728	0.404762	0.401163	0.504854	0.448598	0.470149	0.485437	0.610465	0.458333	0.468085	0.40404	0.598485	0.599606	0.598958
1:81686698-81689211	0	3275.62	0.468085	0.15625	0.257576	0.5	0.0606061	0.757576	0.0679612	0.0648148	0.542553	0.575758	0.619565	0.663551	0.621359	0.0384615	0.108911	0.567164	0.465116	0.614583	0.561905	0.100592	0.631068	0.765432	0.661616	0.0454545	0.654321	0.0192308	0.505208	0.0693069	0.538043	0.480583	0.471429	0.366279	0.480583	0.560748	0.5	0.0339806	0.383721	0.0462963	0.468085	0.494949	0.204545	0.0700197	0.119792
4:186154455-186156956	0	1838.58	0.464646	0.71875	0.469697	0.546512	0.535353	0.59596	0.388349	0.305556	0.56383	0.535353	0.456522	0.598131	0.563107	0.423077	0.663366	0.582089	0.546512	0.59375	0.552381	0.706114	0.640777	0.631579	0.459596	0.484848	0.513158	0.350962	0.5	0.519802	0.369565	0.485437	0.452381	0.44186	0.524272	0.523364	0.492537	0.31068	0.412791	0.240741	0.457447	0.464646	0.386364	0.580868	0.604167
16:20777458-20779964	0	1992.52	0.459566	0.604167	0.621212	0.558139	0.727273	0.535353	0.76699	0.592593	0.521277	0.313131	0.48913	0.53271	0.582524	0.807692	0.683168	0.686567	0.662791	0.4375	0.485714	0.591716	0.504854	0.620253	0.40404	0.651515	0.481013	0.701923	0.328125	0.529703	0.402174	0.432039	0.385714	0.511628	0.378641	0.425234	0.574627	0.650485	0.44186	0.523148	0.404255	0.232323	0.469697	0.459566	0.463542
20:60569539-60572051	0	1701.47	0.454545	0.46875	0.378788	0.709302	0.545454	0.636364	0.436893	0.472222	0.531915	0.50505	0.554348	0.439252	0.631068	0.778846	0.613861	0.656716	0.72093	0.6875	0.523809	0.483235	0.737864	0.539474	0.575758	0.454545	0.447368	0.634615	0.5625	0.514851	0.451087	0.548544	0.433333	0.55814	0.592233	0.350467	0.567164	0.339806	0.604651	0.416667	0.462766	0.424242	0.280303	0.379684	0.354167
7:126774521-126776797	0	827.98	0.438095	0.239583	0.424242	0.511628	0.838384	0.515151	0.747573	0.740741	0.691489	0.616162	0.608696	0.429907	0.485437	0.759615	0.712871	0.761194	0.767442	0.510417	0.580952	0.29783	0.436893	0.407895	0.353535	0.681818	0.296053	0.692308	0.375	0.594059	0.461956	0.320388	0.438095	0.662791	0.339806	0.327103	0.649254	0.563107	0.377907	0.592593	0.542553	0.449495	0.287879	0.190335	0.171875
14:81537996-81540466	0	2103.38	0.435185	0.375	0.484848	0.418605	0.474747	0.808081	0.407767	0.555556	0.542553	0.626263	0.717391	0.46729	0.485437	0.653846	0.50495	0.626866	0.5	0.552083	0.457143	0.428008	0.504854	0.5625	0.742424	0.39899	0.46875	0.591346	0.447917	0.440594	0.603261	0.402913	0.385714	0.44186	0.427184	0.411215	0.537313	0.325243	0.366279	0.435185	0.446808	0.520202	0.416667	0.346154	0.302083
4:113468889-113471386	0	1309.81	0.432039	0.78125	0.621212	0.511628	0.161616	0.757576	0.252427	0.194444	0.553191	0.69697	0.619565	0.672897	0.543689	0.298077	0.247525	0.477612	0.337209	0.40625	0.561905	0.637081	0.533981	0.828947	0.666667	0.141414	0.671053	0.211538	0.333333	0.168317	0.527174	0.432039	0.471429	0.261628	0.42233	0.537383	0.365672	0.184466	0.389535	0.162037	0.457447	0.641414	0.507576	0.542406	0.6875
11:33536589-33539095	0	1630.87	0.430693	0.208333	0.30303	0.5	0.515151	0.606061	0.485437	0.5	0.531915	0.50505	0.543478	0.626168	0.543689	0.596154	0.524752	0.537313	0.72093	0.59375	0.514286	0.211045	0.592233	0.55	0.484848	0.409091	0.44375	0.471154	0.473958	0.430693	0.445652	0.388349	0.428571	0.52907	0.446602	0.518692	0.462687	0.34466	0.401163	0.393519	0.414894	0.444444	0.234848	0.133136	0.125
10:57700958-57703464	0	1203.88	0.425234	0.625	0.681818	0.395349	0.242424	0.717172	0.242718	0.203704	0.489362	0.434343	0.48913	0.514019	0.572815	0.346154	0.366337	0.522388	0.372093	0.53125	0.628571	0.696252	0.524272	0.518518	0.606061	0.207071	0.444444	0.288462	0.427083	0.262376	0.413043	0.451456	0.528571	0.290698	0.466019	0.425234	0.402985	0.174757	0.319767	0.175926	0.425532	0.363636	0.621212	0.593688	0.541667
1:240615908-240618419	0	5251.16	0.419192	0.625	0.590909	0.662791	0.484848	0.515151	0.68932	0.5	0.308511	0.363636	0.402174	0.35514	0.582524	0.634615	0.534653	0.492537	0.44186	0.614583	0.4	0.637081	0.68932	0.493827	0.409091	0.419192	0.401235	0.495192	0.479167	0.455446	0.336957	0.470874	0.290476	0.372093	0.529126	0.294393	0.373134	0.57767	0.476744	0.375	0.25	0.292929	0.439394	0.509862	0.520833
14:50117788-50120107	0	1970.61	0.418605	0.322917	0.636364	0.639535	0.838384	0.444444	0.815534	0.796296	0.37234	0.262626	0.391304	0.364486	0.563107	0.875	0.891089	0.522388	0.534884	0.552083	0.428571	0.483235	0.572815	0.3125	0.333333	0.787879	0.23125	0.8125	0.447917	0.816832	0.304348	0.461165	0.32381	0.418605	0.461165	0.275701	0.41791	0.752427	0.534884	0.731481	0.271277	0.212121	0.477273	0.387574	0.255208
1:188993870-188996383	0	3938.99	0.418478	0.375	0.515151	0.430233	0.656566	0.616162	0.495146	0.462963	0.457447	0.373737	0.5	0.495327	0.621359	0.490385	0.693069	0.552239	0.395349	0.65625	0.504762	0.455621	0.582524	0.641975	0.484848	0.560606	0.592593	0.408654	0.53125	0.569307	0.418478	0.519417	0.390476	0.319767	0.461165	0.429907	0.447761	0.388349	0.348837	0.384259	0.361702	0.292929	0.431818	0.352071	0.296875
11:14347225-14349731	0	126.501	0.414141	0.78125	0.515151	0.5	0.545454	0.515151	0.631068	0.583333	0.457447	0.464646	0.369565	0.327103	0.485437	0.605769	0.70297	0.522388	0.395349	0.458333	0.485714	0.779093	0.466019	0.5625	0.414141	0.474747	0.49375	0.533654	0.401042	0.569307	0.304348	0.364078	0.395238	0.313953	0.349515	0.275701	0.410448	0.504854	0.377907	0.513889	0.425532	0.393939	0.439394	0.645957	0.635417
5:88030930-88033443	0	1456.3	0.412621	0.71875	0.681818	0.523256	0.171717	0.494949	0.262136	0.157407	0.510638	0.383838	0.532609	0.373832	0.514563	0.557692	0.306931	0.731343	0.790698	0.53125	0.67619	0.798817	0.592233	0.618421	0.358586	0.121212	0.480263	0.442308	0.421875	0.19802	0.423913	0.359223	0.528571	0.680233	0.412621	0.303738	0.589552	0.174757	0.372093	0.106481	0.393617	0.323232	0.55303	0.631164	0.567708
7:154940833-154943346	0	10155.5	0.412621	0.729167	0.636364	0.406977	0.333333	0.606061	0.485437	0.361111	0.595745	0.393939	0.423913	0.542056	0.533981	0.605769	0.485148	0.537313	0.523256	0.458333	0.533333	0.710059	0.543689	0.506667	0.489899	0.292929	0.44	0.471154	0.333333	0.356436	0.304348	0.412621	0.428571	0.430233	0.368932	0.429907	0.410448	0.354369	0.296512	0.296296	0.462766	0.30303	0.545455	0.583826	0.614583
5:103853190-103861433	1	441.39	0.409091	0.3125	0.5	0.488372	0.616162	0.616162	0.504854	0.62037	0.393617	0.565657	0.543478	0.448598	0.398058	0.509615	0.514851	0.477612	0.581395	0.447917	0.457143	0.285996	0.436893	0.421053	0.525252	0.535354	0.375	0.447115	0.369792	0.450495	0.472826	0.325243	0.390476	0.476744	0.359223	0.38785	0.402985	0.432039	0.418605	0.532407	0.308511	0.454545	0.409091	0.223866	0.255208
4:21159913-21168153	0	3180.45	0.401163	0.197917	0.287879	0.348837	0.555555	0.50505	0.533981	0.546296	0.414894	0.373737	0.51087	0.345794	0.475728	0.490385	0.485148	0.402985	0.453488	0.552083	0.485714	0.234714	0.427184	0.447368	0.409091	0.525252	0.375	0.451923	0.510417	0.420792	0.429348	0.407767	0.409524	0.401163	0.383495	0.303738	0.350746	0.461165	0.284884	0.5	0.37234	0.328283	0.19697	0.18146	0.151042
14:35304204-35306710	0	1404.57	0.398936	0.583333	0.606061	0.44186	0.606061	0.555555	0.650485	0.481481	0.510638	0.383838	0.48913	0.504673	0.427184	0.605769	0.514851	0.567164	0.465116	0.458333	0.514286	0.631164	0.514563	0.6125	0.39899	0.484848	0.45625	0.466346	0.34375	0.410891	0.380435	0.296116	0.371429	0.325581	0.393204	0.392523	0.440298	0.5	0.302326	0.393519	0.398936	0.292929	0.416667	0.484221	0.442708
18:57257095-57259603	0	2764.43	0.395349	0.270833	0.424242	0.5	0.484848	0.757576	0.31068	0.296296	0.521277	0.626263	0.728261	0.635514	0.514563	0.336538	0.376238	0.477612	0.488372	0.625	0.533333	0.226824	0.436893	0.736842	0.616162	0.383838	0.625	0.230769	0.489583	0.257426	0.581522	0.412621	0.404762	0.401163	0.34466	0.53271	0.373134	0.223301	0.395349	0.208333	0.425532	0.515151	0.318182	0.164694	0.208333
16:62045777-62048291	0	2041.32	0.393939	0.583333	0.560606	0.406977	0.383838	0.666667	0.281553	0.305556	0.478723	0.474747	0.532609	0.607477	0.514563	0.403846	0.366337	0.522388	0.406977	0.40625	0.628571	0.615385	0.485437	0.607595	0.565657	0.313131	0.5	0.307692	0.333333	0.252475	0.391304	0.427184	0.571429	0.343023	0.388349	0.504673	0.440298	0.213592	0.331395	0.240741	0.409574	0.393939	0.462121	0.511834	0.479167
5:172888629-172891135	0	2488.39	0.38587	0.489583	0.575757	0.523256	0.717172	0.343434	0.68932	0.648148	0.531915	0.383838	0.532609	0.616822	0.427184	0.682692	0.663366	0.41791	0.651163	0.375	0.4	0.43787	0.456311	0.565789	0.247475	0.631313	0.427632	0.5625	0.270833	0.50495	0.38587	0.31068	0.314286	0.488372	0.296116	0.481308	0.30597	0.538835	0.377907	0.518518	0.393617	0.282828	0.424242	0.308678	0.333333
5:53175842-53178337	0	1805.56	0.385417	0.447917	0.393939	0.604651	0.707071	0.242424	0.747573	0.62037	0.202128	0.10101	0.217391	0.0934579	0.514563	0.682692	0.782178	0.253731	0.267442	0.520833	0.209524	0.57002	0.660194	0.210526	0.141414	0.631313	0.125	0.557692	0.401042	0.653465	0.141304	0.393204	0.133333	0.203488	0.461165	0.0607477	0.149254	0.597087	0.511628	0.518518	0.143617	0.0858586	0.318182	0.426035	0.385417
10:132857414-132859920	0	4512.85	0.383721	0.104167	0.212121	0.476744	0.525252	0.535353	0.398058	0.351852	0.393617	0.383838	0.554348	0.598131	0.514563	0.586538	0.445545	0.38806	0.430233	0.552083	0.409524	0.104536	0.543689	0.530864	0.434343	0.424242	0.450617	0.475962	0.447917	0.331683	0.440217	0.398058	0.342857	0.383721	0.412621	0.46729	0.291045	0.334951	0.389535	0.291667	0.319149	0.323232	0.128788	0.0719921	0.0729167
10:43273113-43275619	0	1734.02	0.380597	0.46875	0.484848	0.453488	0.323232	0.707071	0.320388	0.25	0.510638	0.585859	0.684783	0.663551	0.495146	0.548077	0.50495	0.462686	0.534884	0.40625	0.523809	0.477318	0.495146	0.679012	0.621212	0.277778	0.611111	0.427885	0.322917	0.371287	0.554348	0.378641	0.447619	0.44186	0.378641	0.53271	0.380597	0.262136	0.337209	0.166667	0.43617	0.479798	0.386364	0.370809	0.369792
4:71925318-71927667	1	2848.46	0.378788	0.489583	0.409091	0.476744	0.252525	0.535353	0.349515	0.333333	0.276596	0.464646	0.543478	0.392523	0.514563	0.326923	0.326733	0.268657	0.255814	0.510417	0.47619	0.526627	0.592233	0.5	0.454545	0.227273	0.407895	0.264423	0.432292	0.262376	0.467391	0.436893	0.37619	0.209302	0.495146	0.331776	0.253731	0.26699	0.406977	0.25	0.255319	0.414141	0.378788	0.441815	0.427083
1:26488727-26491233	0	2087.1	0.37766	0.65625	0.712121	0.465116	0.111111	0.535353	0.184466	0.12037	0.446808	0.373737	0.532609	0.485981	0.436893	0.211538	0.267327	0.253731	0.302326	0.520833	0.47619	0.680473	0.524272	0.518518	0.474747	0.0959596	0.425926	0.163462	0.432292	0.20297	0.472826	0.364078	0.414286	0.209302	0.466019	0.425234	0.223881	0.145631	0.366279	0.101852	0.37766	0.318182	0.659091	0.598619	0.604167
19:23319704-23322210	0	1048.37	0.373832	0.770833	0.742424	0.534884	0.414141	0.50505	0.407767	0.314815	0.340425	0.353535	0.456522	0.429907	0.456311	0.317308	0.435644	0.402985	0.325581	0.552083	0.47619	0.749507	0.563107	0.592105	0.39899	0.388889	0.467105	0.25	0.416667	0.336634	0.396739	0.334951	0.347619	0.261628	0.441748	0.373832	0.313433	0.339806	0.424419	0.25463	0.271277	0.272727	0.621212	0.639053	0.671875
5:80038282-80040787	0	843.603	0.373134	0.427083	0.454545	0.511628	0.0909091	0.464646	0.15534	0.157407	0.382979	0.333333	0.467391	0.46729	0.572815	0.259615	0.217822	0.492537	0.290698	0.572917	0.495238	0.52071	0.592233	0.605263	0.388889	0.0757576	0.513158	0.173077	0.494792	0.138614	0.396739	0.480583	0.442857	0.215116	0.490291	0.397196	0.373134	0.106796	0.418605	0.12037	0.308511	0.272727	0.363636	0.425049	0.359375
4:36468822-36471328	0	2959.57	0.369159	0.197917	0.439394	0.523256	0.424242	0.555555	0.407767	0.37963	0.531915	0.292929	0.532609	0.495327	0.553398	0.653846	0.366337	0.582089	0.511628	0.552083	0.447619	0.248521	0.446602	0.526316	0.434343	0.353535	0.414474	0.5625	0.401042	0.287129	0.413043	0.407767	0.314286	0.418605	0.305825	0.369159	0.470149	0.31068	0.406977	0.291667	0.446808	0.237374	0.325758	0.163708	0.145833
7:110541599-110544112	0	1903.13	0.368687	0.5	0.439394	0.372093	0.161616	0.818182	0.262136	0.240741	0.521277	0.464646	0.652174	0.607477	0.388349	0.394231	0.277228	0.731343	0.697674	0.427083	0.533333	0.485207	0.407767	0.618421	0.676768	0.146465	0.526316	0.322115	0.317708	0.193069	0.521739	0.305825	0.404762	0.55814	0.296116	0.5	0.58209	0.174757	0.296512	0.180556	0.404255	0.368687	0.333333	0.373767	0.380208
16:63441347-63443853	0	2498.1	0.367021	0.291667	0.242424	0.488372	0.242424	0.646465	0.252427	0.259259	0.43617	0.545454	0.423913	0.457944	0.495146	0.221154	0.336634	0.447761	0.546512	0.479167	0.495238	0.240631	0.61165	0.455696	0.50505	0.151515	0.392405	0.153846	0.390625	0.227723	0.293478	0.378641	0.385714	0.44186	0.446602	0.35514	0.380597	0.184466	0.395349	0.180556	0.367021	0.464646	0.189394	0.161736	0.208333
14:100843914-100846420	0	2881.93	0.366667	0.677083	0.590909	0.267442	0.494949	0.474747	0.631068	0.564815	0.56383	0.484848	0.326087	0.317757	0.174757	0.682692	0.495049	0.716418	0.848837	0.28125	0.47619	0.631164	0.23301	0.45	0.353535	0.338384	0.30625	0.552885	0.161458	0.39604	0.228261	0.121359	0.366667	0.651163	0.160194	0.242991	0.641791	0.504854	0.186047	0.462963	0.446808	0.353535	0.462121	0.506903	0.557292
1:232422030-232424545	0	1799.48	0.358025	0.395833	0.484848	0.616279	0.333333	0.656566	0.330097	0.324074	0.468085	0.282828	0.413043	0.514019	0.68932	0.384615	0.455445	0.537313	0.523256	0.65625	0.466667	0.410256	0.708738	0.481481	0.515151	0.262626	0.358025	0.283654	0.526042	0.341584	0.336957	0.533981	0.37619	0.395349	0.57767	0.401869	0.432836	0.23301	0.476744	0.222222	0.382979	0.232323	0.333333	0.285996	0.28125
8:72550319-72552825	0	1979.67	0.356061	0.385417	0.5	0.488372	0.353535	0.30303	0.466019	0.361111	0.510638	0.272727	0.217391	0.327103	0.456311	0.538461	0.455445	0.492537	0.593023	0.479167	0.428571	0.524655	0.582524	0.333333	0.212121	0.272727	0.273333	0.461538	0.416667	0.331683	0.168478	0.364078	0.328571	0.476744	0.427184	0.261682	0.395522	0.368932	0.377907	0.310185	0.414894	0.232323	0.356061	0.415187	0.291667
1:247026794-247029274	0	1100.99	0.349515	0.104167	0.121212	0.581395	0.676768	0.616162	0.368932	0.472222	0.351064	0.353535	0.630435	0.579439	0.504854	0.413461	0.544554	0.328358	0.174419	0.65625	0.457143	0.0493097	0.485437	0.691358	0.520202	0.606061	0.537037	0.336538	0.494792	0.440594	0.51087	0.349515	0.352381	0.110465	0.34466	0.448598	0.223881	0.286408	0.430233	0.351852	0.287234	0.292929	0.0757576	0.0276134	0.0677083
2:20665579-20668076	0	3550.57	0.349515	0.4375	0.560606	0.534884	0.353535	0.686869	0.359223	0.212963	0.510638	0.424242	0.619565	0.635514	0.495146	0.471154	0.445545	0.447761	0.337209	0.510417	0.504762	0.410256	0.495146	0.763158	0.550505	0.252525	0.546053	0.274038	0.338542	0.306931	0.527174	0.354369	0.4	0.215116	0.349515	0.542056	0.291045	0.252427	0.395349	0.180556	0.398936	0.353535	0.431818	0.258383	0.322917
5:24451753-24454266	0	4729.88	0.349112	0.354167	0.424242	0.581395	0.747475	0.30303	0.640777	0.685185	0.191489	0.323232	0.228261	0.242991	0.524272	0.701923	0.70297	0.432836	0.453488	0.447917	0.342857	0.453649	0.669903	0.407895	0.20202	0.681818	0.342105	0.620192	0.354167	0.608911	0.179348	0.373786	0.247619	0.377907	0.509709	0.17757	0.328358	0.587379	0.476744	0.606481	0.143617	0.277778	0.318182	0.349112	0.239583
17:69851055-69853568	0	626.62	0.34714	0.40625	0.318182	0.511628	0.353535	0.545454	0.446602	0.296296	0.478723	0.353535	0.445652	0.607477	0.504854	0.442308	0.415842	0.432836	0.418605	0.447917	0.590476	0.477318	0.669903	0.628205	0.383838	0.287879	0.49359	0.322115	0.3125	0.321782	0.396739	0.383495	0.461905	0.325581	0.451456	0.490654	0.328358	0.354369	0.372093	0.236111	0.367021	0.282828	0.212121	0.34714	0.328125
20:60525203-60527699	0	1650.66	0.345794	0.291667	0.287879	0.511628	0.393939	0.515151	0.475728	0.425926	0.446808	0.222222	0.369565	0.411215	0.553398	0.567308	0.405941	0.41791	0.616279	0.479167	0.352381	0.351085	0.553398	0.381579	0.469697	0.287879	0.302632	0.495192	0.411458	0.326733	0.320652	0.470874	0.304762	0.52907	0.461165	0.345794	0.402985	0.349515	0.418605	0.337963	0.367021	0.186869	0.242424	0.254438	0.182292
1:210294216-210296721	0	1225.48	0.345745	0.260417	0.439394	0.534884	0.232323	0.727273	0.242718	0.12037	0.414894	0.555555	0.467391	0.504673	0.582524	0.365385	0.326733	0.402985	0.325581	0.604167	0.561905	0.404339	0.563107	0.666667	0.59596	0.19697	0.580247	0.278846	0.458333	0.237624	0.369565	0.446602	0.419048	0.25	0.441748	0.406542	0.335821	0.179612	0.412791	0.111111	0.345745	0.474747	0.340909	0.299803	0.203125
1:43856371-43858880	0	1338.37	0.342593	0.354167	0.378788	0.5	0.464646	0.575758	0.417476	0.453704	0.393617	0.373737	0.478261	0.383178	0.446602	0.615385	0.534653	0.41791	0.488372	0.583333	0.390476	0.390533	0.446602	0.444444	0.439394	0.358586	0.320988	0.490385	0.463542	0.39604	0.380435	0.34466	0.304762	0.372093	0.368932	0.285047	0.320895	0.300971	0.401163	0.342593	0.319149	0.262626	0.25	0.271203	0.260417
4:150159957-150162474	0	1504.04	0.341584	0.166667	0.242424	0.488372	0.383838	0.474747	0.436893	0.490741	0.489362	0.292929	0.336956	0.383178	0.553398	0.451923	0.435644	0.447761	0.686046	0.4375	0.438095	0.209073	0.533981	0.302632	0.393939	0.29798	0.276316	0.350962	0.338542	0.341584	0.271739	0.441748	0.371429	0.610465	0.446602	0.313084	0.373134	0.383495	0.331395	0.384259	0.37766	0.217172	0.204545	0.146943	0.114583
1:83041557-83044063	0	3166.46	0.333333	0.28125	0.333333	0.465116	0.484848	0.686869	0.533981	0.435185	0.414894	0.292929	0.478261	0.420561	0.495146	0.509615	0.485148	0.38806	0.337209	0.479167	0.4	0.345168	0.524272	0.580247	0.550505	0.388889	0.469136	0.442308	0.328125	0.361386	0.391304	0.34466	0.328571	0.25	0.378641	0.341121	0.298507	0.42233	0.325581	0.333333	0.319149	0.232323	0.257576	0.230769	0.1875
5:61292541-61295052	0	3184.7	0.333333	0.239583	0.227273	0.255814	0.50505	0.575758	0.514563	0.462963	0.425532	0.515151	0.467391	0.448598	0.291262	0.557692	0.564356	0.462686	0.465116	0.364583	0.390476	0.155819	0.281553	0.552632	0.494949	0.378788	0.460526	0.461538	0.265625	0.410891	0.342391	0.213592	0.285714	0.348837	0.18932	0.308411	0.335821	0.407767	0.186047	0.333333	0.308511	0.424242	0.166667	0.10355	0.145833
2:183314724-183317226	0	2033.52	0.328125	0.479167	0.469697	0.22093	0.111111	0.646465	0.184466	0.12037	0.510638	0.454545	0.51087	0.53271	0.252427	0.173077	0.118812	0.477612	0.534884	0.385417	0.485714	0.439842	0.223301	0.513158	0.535354	0.0858586	0.407895	0.115385	0.3125	0.0792079	0.38587	0.199029	0.390476	0.401163	0.160194	0.392523	0.373134	0.131068	0.139535	0.0694444	0.404255	0.363636	0.371212	0.319527	0.328125
21:42401797-42404304	0	1408.91	0.320388	0.0729167	0.181818	0.476744	0.727273	0.323232	0.68932	0.685185	0.43617	0.292929	0.380435	0.252336	0.456311	0.711538	0.80198	0.537313	0.44186	0.427083	0.342857	0.0828402	0.446602	0.368421	0.232323	0.606061	0.263158	0.572115	0.338542	0.628713	0.282609	0.339806	0.233333	0.319767	0.320388	0.154206	0.447761	0.495146	0.337209	0.592593	0.335106	0.227273	0.113636	0.0463511	0.046875
6:9459293-9461813	0	1725.76	0.315217	0.40625	0.545454	0.325581	0.10101	0.656566	0.0873786	0.0555556	0.43617	0.555555	0.369565	0.485981	0.388349	0.240385	0.217822	0.522388	0.406977	0.4375	0.47619	0.461538	0.398058	0.526316	0.555556	0.0656566	0.453947	0.1875	0.307292	0.143564	0.315217	0.291262	0.361905	0.302326	0.296116	0.401869	0.380597	0.0582524	0.226744	0.0416667	0.345745	0.464646	0.378788	0.351085	0.317708
5:170157722-170160002	0	1663.28	0.313953	0.416667	0.409091	0.453488	0.242424	0.565657	0.291262	0.222222	0.297872	0.424242	0.521739	0.476635	0.407767	0.423077	0.306931	0.477612	0.337209	0.572917	0.438095	0.47929	0.475728	0.605263	0.429293	0.191919	0.493421	0.302885	0.432292	0.217822	0.380435	0.296116	0.314286	0.244186	0.364078	0.350467	0.38806	0.194175	0.313953	0.143519	0.191489	0.328283	0.310606	0.349112	0.307292
1:85747534-85750049	0	1576.24	0.313084	0.333333	0.318182	0.534884	0.474747	0.515151	0.446602	0.314815	0.308511	0.282828	0.380435	0.420561	0.388349	0.490385	0.50495	0.552239	0.744186	0.4375	0.4	0.331361	0.349515	0.407407	0.409091	0.373737	0.302469	0.403846	0.354167	0.40099	0.298913	0.300971	0.342857	0.593023	0.257282	0.313084	0.440298	0.315534	0.406977	0.236111	0.218085	0.217172	0.212121	0.242604	0.213542
1:228571083-228573589	1	1047.99	0.3125	0.197917	0.30303	0.244186	0.484848	0.676768	0.339806	0.342593	0.361702	0.474747	0.673913	0.448598	0.116505	0.509615	0.405941	0.492537	0.604651	0.416667	0.542857	0.130178	0.31068	0.604938	0.565657	0.358586	0.493827	0.408654	0.3125	0.292079	0.554348	0.0728155	0.414286	0.482558	0.223301	0.369159	0.365672	0.199029	0.174419	0.25	0.287234	0.358586	0.227273	0.0838264	0.130208
12:54244322-54246801	0	1961.64	0.300971	0.208333	0.287879	0.465116	0.848485	0.272727	0.932039	0.787037	0.43617	0.222222	0.163043	0.140187	0.398058	0.730769	0.811881	0.626866	0.755814	0.354167	0.361905	0.301775	0.417476	0.3375	0.186869	0.787879	0.2875	0.629808	0.276042	0.747525	0.11413	0.300971	0.27619	0.69186	0.349515	0.0934579	0.507463	0.825243	0.348837	0.703704	0.319149	0.181818	0.204545	0.215976	0.15625
12:41658732-41661237	0	3431.86	0.300971	0.645833	0.560606	0.372093	0.323232	0.555555	0.359223	0.277778	0.340425	0.414141	0.478261	0.401869	0.31068	0.346154	0.326733	0.462686	0.313953	0.395833	0.447619	0.548323	0.378641	0.55	0.419192	0.267677	0.43125	0.274038	0.270833	0.262376	0.396739	0.213592	0.37619	0.215116	0.300971	0.327103	0.328358	0.276699	0.25	0.226852	0.265957	0.353535	0.424242	0.431953	0.489583
9:16388308-16390817	0	3844.88	0.295238	0.239583	0.227273	0.290698	0.434343	0.565657	0.485437	0.351852	0.531915	0.393939	0.532609	0.504673	0.281553	0.413461	0.524752	0.41791	0.418605	0.3125	0.4	0.106509	0.388349	0.493151	0.424242	0.313131	0.383562	0.274038	0.239583	0.366337	0.396739	0.203883	0.295238	0.284884	0.271845	0.401869	0.298507	0.354369	0.232558	0.263889	0.409574	0.29798	0.128788	0.0552268	0.140625
15:52524095-52526603	0	2722.24	0.291667	0.46875	0.621212	0.360465	0.585859	0.141414	0.650485	0.564815	0.265957	0.0808081	0.0978261	0.149533	0.456311	0.625	0.633663	0.358209	0.348837	0.46875	0.209524	0.526627	0.563107	0.15	0.0858586	0.439394	0.09375	0.538462	0.291667	0.485148	0.076087	0.334951	0.166667	0.232558	0.402913	0.102804	0.276119	0.456311	0.273256	0.421296	0.196809	0.0656566	0.462121	0.382643	0.317708
5:158591309-158593816	0	763.731	0.286458	0.229167	0.227273	0.267442	0.464646	0.545454	0.650485	0.481481	0.287234	0.363636	0.358696	0.420561	0.223301	0.644231	0.524752	0.38806	0.360465	0.385417	0.466667	0.167653	0.252427	0.43421	0.409091	0.348485	0.322368	0.524038	0.286458	0.405941	0.266304	0.150485	0.342857	0.215116	0.160194	0.313084	0.276119	0.466019	0.180233	0.351852	0.191489	0.287879	0.159091	0.0976331	0.140625
8:98782362-98784867	1	1591.56	0.284884	0.229167	0.287879	0.348837	0.383838	0.545454	0.31068	0.287037	0.478723	0.545454	0.456522	0.485981	0.388349	0.432692	0.326733	0.537313	0.383721	0.46875	0.457143	0.161736	0.330097	0.486486	0.414141	0.257576	0.391892	0.365385	0.359375	0.247525	0.353261	0.23301	0.380952	0.284884	0.228155	0.373832	0.425373	0.213592	0.25	0.226852	0.361702	0.444444	0.219697	0.109467	0.135417
15:69531469-69533748	0	882.377	0.282178	0.739583	0.636364	0.44186	0.343434	0.414141	0.427184	0.277778	0.37234	0.30303	0.347826	0.252336	0.407767	0.480769	0.415842	0.343284	0.255814	0.520833	0.371429	0.646943	0.475728	0.455696	0.323232	0.252525	0.335443	0.360577	0.411458	0.282178	0.244565	0.276699	0.266667	0.168605	0.368932	0.172897	0.246269	0.305825	0.319767	0.199074	0.234043	0.237374	0.530303	0.501972	0.536458
13:82888112-82890625	0	1417.99	0.276042	0.375	0.363636	0.267442	0.0909091	0.626263	0.106796	0.0462963	0.510638	0.434343	0.5	0.495327	0.359223	0.153846	0.316832	0.597015	0.465116	0.375	0.580952	0.313609	0.339806	0.5	0.50505	0.0757576	0.4	0.100962	0.276042	0.207921	0.391304	0.305825	0.466667	0.343023	0.242718	0.359813	0.462687	0.0825243	0.203488	0.0324074	0.409574	0.368687	0.272727	0.227811	0.276042
20:6149860-6152366	0	1139.52	0.272727	0.145833	0.0757576	0.488372	0.343434	0.59596	0.135922	0.203704	0.37234	0.454545	0.521739	0.476635	0.524272	0.298077	0.366337	0.402985	0.44186	0.604167	0.342857	0.0946746	0.543689	0.368421	0.464646	0.272727	0.263158	0.211538	0.458333	0.272277	0.423913	0.378641	0.257143	0.30814	0.378641	0.350467	0.298507	0.092233	0.366279	0.138889	0.244681	0.358586	0.0454545	0.056213	0.078125
6:10069706-10072205	0	6111.32	0.271277	0.34375	0.484848	0.511628	0.141414	0.59596	0.23301	0.101852	0.361702	0.363636	0.565217	0.523364	0.349515	0.298077	0.19802	0.552239	0.197674	0.375	0.409524	0.274162	0.456311	0.460526	0.414141	0.0808081	0.335526	0.168269	0.260417	0.133663	0.434783	0.23301	0.319048	0.122093	0.291262	0.425234	0.395522	0.131068	0.372093	0.0833333	0.271277	0.287879	0.340909	0.178501	0.25
1:247849376-247857637	1	10620.8	0.261628	0.385417	0.424242	0.313953	0.121212	0.333333	0.174757	0.194444	0.170213	0.343434	0.282609	0.299065	0.339806	0.230769	0.158416	0.119403	0.116279	0.34375	0.238095	0.455621	0.407767	0.407407	0.287879	0.0858586	0.351852	0.192308	0.291667	0.113861	0.233696	0.281553	0.185714	0.104651	0.378641	0.280374	0.0970149	0.131068	0.261628	0.12963	0.138298	0.287879	0.340909	0.379684	0.317708
1:118089952-118092360	0	1566.15	0.26087	0.4375	0.333333	0.406977	0.131313	0.434343	0.23301	0.185185	0.255319	0.232323	0.369565	0.280374	0.592233	0.326923	0.376238	0.149254	0.22093	0.447917	0.342857	0.502959	0.533981	0.365854	0.323232	0.10101	0.262195	0.225962	0.364583	0.287129	0.26087	0.456311	0.238095	0.139535	0.407767	0.219626	0.104478	0.160194	0.290698	0.134259	0.223404	0.176768	0.272727	0.385602	0.333333
9:18750740-18753214	0	2249.64	0.248521	0.34375	0.378788	0.337209	0.292929	0.353535	0.553398	0.388889	0.308511	0.181818	0.347826	0.28972	0.378641	0.471154	0.356436	0.477612	0.488372	0.46875	0.428571	0.384615	0.427184	0.246575	0.252525	0.186869	0.150685	0.326923	0.328125	0.222772	0.23913	0.237864	0.290476	0.325581	0.271845	0.191589	0.328358	0.398058	0.215116	0.277778	0.196809	0.126263	0.257576	0.248521	0.229167
1:241359451-241361952	0	3614.42	0.247525	0.416667	0.439394	0.395349	0.20202	0.393939	0.15534	0.259259	0.265957	0.191919	0.380435	0.242991	0.514563	0.307692	0.346535	0.149254	0.116279	0.427083	0.266667	0.370809	0.504854	0.37037	0.292929	0.161616	0.314815	0.235577	0.333333	0.247525	0.271739	0.398058	0.185714	0.0755814	0.388349	0.17757	0.119403	0.121359	0.319767	0.185185	0.18617	0.141414	0.325758	0.270217	0.307292
2:128870173-128872671	0	3394.06	0.242574	0.5	0.424242	0.418605	0.212121	0.222222	0.330097	0.268518	0.170213	0.111111	0.184783	0.149533	0.427184	0.432692	0.366337	0.104478	0.360465	0.333333	0.190476	0.5286	0.446602	0.263158	0.121212	0.151515	0.144737	0.288462	0.244792	0.242574	0.125	0.305825	0.133333	0.255814	0.354369	0.0934579	0.0671642	0.242718	0.331395	0.189815	0.117021	0.0808081	0.325758	0.392505	0.385417
11:81555131-81557637	0	3115.32	0.239362	0.177083	0.363636	0.232558	0.30303	0.494949	0.349515	0.398148	0.287234	0.333333	0.391304	0.308411	0.194175	0.432692	0.386139	0.507463	0.372093	0.21875	0.371429	0.262327	0.281553	0.1625	0.40404	0.232323	0.11875	0.379808	0.151042	0.306931	0.293478	0.121359	0.290476	0.319767	0.199029	0.238318	0.358209	0.276699	0.156977	0.291667	0.239362	0.227273	0.265151	0.180473	0.135417
20:2862917-2865423	0	1285.16	0.23301	0.229167	0.257576	0.267442	0.282828	0.757576	0.0776699	0.185185	0.468085	0.535353	0.619565	0.579439	0.300971	0.278846	0.188119	0.41791	0.244186	0.354167	0.4	0.169625	0.271845	0.592105	0.656566	0.262626	0.519737	0.211538	0.270833	0.143564	0.554348	0.23301	0.352381	0.203488	0.228155	0.504673	0.328358	0.0582524	0.226744	0.143519	0.420213	0.469697	0.189394	0.115385	0.15625
5:99758376-99760882	0	1526.13	0.231343	0.489583	0.439394	0.5	0.141414	0.484848	0.262136	0.12037	0.265957	0.141414	0.217391	0.299065	0.378641	0.288462	0.326733	0.343284	0.395349	0.46875	0.333333	0.502959	0.475728	0.552632	0.338384	0.10101	0.361842	0.177885	0.302083	0.188119	0.141304	0.242718	0.219048	0.261628	0.286408	0.186916	0.231343	0.165049	0.302326	0.101852	0.180851	0.10101	0.348485	0.349112	0.385417
5:9410674-9413179	0	2002.73	0.228155	0.458333	0.333333	0.395349	0.151515	0.393939	0.194175	0.101852	0.255319	0.131313	0.163043	0.17757	0.31068	0.355769	0.346535	0.38806	0.360465	0.302083	0.247619	0.42998	0.339806	0.276316	0.257576	0.111111	0.203947	0.269231	0.182292	0.257426	0.125	0.228155	0.2	0.267442	0.237864	0.116822	0.283582	0.135922	0.273256	0.0740741	0.196809	0.0959596	0.25	0.350099	0.322917
10:54859721-54862229	0	4765.21	0.22093	0.166667	0.212121	0.313953	0.575758	0.212121	0.456311	0.444444	0.329787	0.262626	0.184783	0.242991	0.291262	0.538461	0.584158	0.402985	0.546512	0.291667	0.4	0.157791	0.456311	0.296296	0.136364	0.50505	0.216049	0.432692	0.208333	0.455446	0.157609	0.203883	0.304762	0.430233	0.349515	0.205607	0.30597	0.325243	0.22093	0.351852	0.244681	0.217172	0.143939	0.0946746	0.114583
2:5208090-5210596	0	1677.34	0.203125	0.28125	0.287879	0.127907	0.020202	0.353535	0.0194175	0.00925926	0.244681	0.292929	0.358696	0.271028	0.242718	0.115385	0.0594059	0.522388	0.5	0.208333	0.4	0.293886	0.223301	0.355263	0.282828	0.010101	0.289474	0.0673077	0.145833	0.029703	0.282609	0.179612	0.314286	0.401163	0.150485	0.21028	0.440298	0.00970874	0.0930233	0.00462963	0.196809	0.227273	0.227273	0.219921	0.203125
9:119475977-119478484	0	1743.71	0.194175	0.291667	0.333333	0.186046	0.292929	0.383838	0.213592	0.194444	0.329787	0.20202	0.326087	0.280374	0.300971	0.326923	0.346535	0.19403	0.290698	0.28125	0.266667	0.224852	0.271845	0.260274	0.272727	0.20202	0.184931	0.216346	0.171875	0.222772	0.255435	0.194175	0.180952	0.203488	0.184466	0.21028	0.156716	0.140777	0.145349	0.134259	0.244681	0.146465	0.234848	0.147929	0.213542
9:10497652-10500154	0	4469.91	0.192308	0.385417	0.393939	0.325581	0.141414	0.323232	0.194175	0.0462963	0.191489	0.0909091	0.206522	0.214953	0.407767	0.278846	0.29703	0.38806	0.337209	0.260417	0.209524	0.418146	0.398058	0.27027	0.227273	0.0858586	0.175676	0.192308	0.177083	0.207921	0.141304	0.271845	0.152381	0.209302	0.252427	0.163551	0.291045	0.121359	0.197674	0.0324074	0.143617	0.0707071	0.25	0.307692	0.270833
10:49916071-49918581	0	1734.78	0.18932	0.385417	0.393939	0.383721	0.212121	0.343434	0.281553	0.175926	0.148936	0.191919	0.206522	0.224299	0.427184	0.259615	0.306931	0.268657	0.313953	0.229167	0.361905	0.463511	0.398058	0.358025	0.207071	0.136364	0.203704	0.139423	0.135417	0.188119	0.119565	0.252427	0.209524	0.215116	0.23301	0.126168	0.149254	0.18932	0.215116	0.12037	0.0904255	0.116162	0.25	0.308678	0.260417
9:115935999-115938468	1	742.706	0.186567	0.302083	0.287879	0.139535	0.272727	0.343434	0.165049	0.12963	0.255319	0.292929	0.271739	0.233645	0.15534	0.211538	0.207921	0.238806	0.313953	0.21875	0.27619	0.289941	0.135922	0.205479	0.277778	0.227273	0.164384	0.149038	0.182292	0.138614	0.211957	0.11165	0.185714	0.209302	0.101942	0.186916	0.186567	0.11165	0.0988372	0.0925926	0.196809	0.247475	0.227273	0.221893	0.21875
21:30600727-30603240	0	2114.33	0.184211	0.15625	0.136364	0.139535	0.474747	0.353535	0.553398	0.462963	0.414894	0.161616	0.23913	0.158878	0.116505	0.375	0.435644	0.477612	0.616279	0.114583	0.295238	0.110454	0.145631	0.25	0.227273	0.378788	0.184211	0.322115	0.09375	0.341584	0.157609	0.0728155	0.242857	0.5	0.0776699	0.116822	0.373134	0.407767	0.0813953	0.361111	0.303191	0.126263	0.0984848	0.0700197	0.114583
5:103029468-103031974	0	2844.09	0.182292	0.239583	0.227273	0.174419	0	0.484848	0.0291262	0	0.297872	0.313131	0.445652	0.383178	0.242718	0.0865385	0.138614	0.298507	0.232558	0.270833	0.409524	0.185404	0.213592	0.43421	0.373737	0	0.375	0.0480769	0.203125	0.0693069	0.331522	0.18932	0.295238	0.127907	0.126214	0.275701	0.231343	0.0145631	0.116279	0	0.228723	0.252525	0.159091	0.129191	0.182292
7:102342341-102344849	1	4235.29	0.182292	0.21875	0.181818	0.27907	0.353535	0.323232	0.31068	0.314815	0.117021	0.0909091	0.206522	0.168224	0.349515	0.307692	0.267327	0.119403	0.209302	0.395833	0.171429	0.252465	0.495146	0.223684	0.212121	0.277778	0.131579	0.25	0.302083	0.19802	0.146739	0.237864	0.114286	0.151163	0.378641	0.116822	0.0895522	0.218447	0.215116	0.222222	0.0904255	0.0707071	0.128788	0.180473	0.182292
5:122273254-122275760	0	1828.29	0.179104	0.177083	0.166667	0.244186	0.040404	0.575758	0.0485437	0.037037	0.287234	0.282828	0.402174	0.485981	0.252427	0.0673077	0.0792079	0.223881	0.197674	0.291667	0.380952	0.136095	0.262136	0.618421	0.474747	0.0252525	0.5	0.0384615	0.21875	0.0495049	0.347826	0.174757	0.261905	0.145349	0.203883	0.406542	0.179104	0.0291262	0.197674	0.0231481	0.212766	0.20202	0.121212	0.086785	0.109375
7:103461980-103464491	0	3231.58	0.17757	0.333333	0.515151	0.244186	0.111111	0.292929	0.116505	0.0925926	0.159574	0.131313	0.217391	0.233645	0.291262	0.269231	0.267327	0.268657	0.290698	0.260417	0.219048	0.483235	0.320388	0.289474	0.186869	0.0757576	0.197368	0.201923	0.15625	0.178218	0.163043	0.213592	0.133333	0.186047	0.194175	0.17757	0.164179	0.0825243	0.168605	0.0740741	0.111702	0.0909091	0.386364	0.368836	0.260417
8:106180311-106182825	0	1411.94	0.177083	0.270833	0.484848	0.290698	0.171717	0.373737	0.165049	0.12037	0.234043	0.121212	0.217391	0.233645	0.203883	0.278846	0.227723	0.268657	0.151163	0.25	0.4	0.378698	0.223301	0.346667	0.277778	0.121212	0.28	0.206731	0.177083	0.163366	0.13587	0.140777	0.27619	0.0988372	0.160194	0.200935	0.179104	0.121359	0.174419	0.087963	0.18617	0.0707071	0.340909	0.278107	0.192708
18:12850097-12852610	0	2030.41	0.171296	0.416667	0.530303	0.232558	0.343434	0.212121	0.398058	0.222222	0.12766	0.141414	0.26087	0.11215	0.145631	0.461538	0.247525	0.134328	0.127907	0.239583	0.2	0.463511	0.242718	0.194805	0.156566	0.277778	0.142857	0.355769	0.197917	0.20297	0.190217	0.11165	0.142857	0.0988372	0.194175	0.088785	0.11194	0.276699	0.151163	0.171296	0.101064	0.111111	0.416667	0.350099	0.302083
11:71860504-71863011	0	1203.15	0.163462	0.46875	0.454545	0.209302	0.191919	0.20202	0.23301	0.138889	0.180851	0.050505	0.141304	0.11215	0.31068	0.269231	0.267327	0.19403	0.22093	0.364583	0.152381	0.540434	0.330097	0.225	0.121212	0.181818	0.16875	0.163462	0.286458	0.193069	0.11413	0.252427	0.1	0.145349	0.242718	0.0841121	0.126866	0.169903	0.145349	0.106481	0.143617	0.050505	0.356061	0.452663	0.416667
11:42463000-42465508	0	4485.13	0.162791	0.645833	0.530303	0.162791	0.030303	0.323232	0.0776699	0.0462963	0.329787	0.171717	0.25	0.252336	0.145631	0.144231	0.148515	0.164179	0.197674	0.166667	0.247619	0.60355	0.242718	0.3375	0.277778	0.020202	0.24375	0.0961538	0.114583	0.10396	0.190217	0.0873786	0.195238	0.162791	0.169903	0.200935	0.126866	0.0485437	0.122093	0.0277778	0.265957	0.141414	0.439394	0.511834	0.546875
10:129564205-129566707	0	5685.59	0.162791	0.1875	0.242424	0.267442	0.020202	0.414141	0.116505	0.00925926	0.202128	0.141414	0.347826	0.186916	0.213592	0.211538	0.158416	0.253731	0.255814	0.260417	0.352381	0.246548	0.339806	0.358025	0.318182	0.0151515	0.314815	0.129808	0.171875	0.0841584	0.26087	0.140777	0.27619	0.197674	0.237864	0.149533	0.164179	0.0873786	0.162791	0.00462963	0.159574	0.136364	0.166667	0.172584	0.125
9:122530746-122533258	0	2225.48	0.161905	0.4375	0.333333	0.232558	0.161616	0.444444	0.194175	0.0925926	0.170213	0.111111	0.152174	0.205607	0.271845	0.365385	0.217822	0.313433	0.244186	0.125	0.247619	0.451677	0.349515	0.260274	0.313131	0.0909091	0.191781	0.240385	0.0677083	0.133663	0.0978261	0.169903	0.161905	0.145349	0.213592	0.135514	0.208955	0.11165	0.168605	0.0694444	0.12234	0.0656566	0.234848	0.333333	0.302083
16:19229343-19231856	0	1851.52	0.159574	0.135417	0.272727	0.186046	0.10101	0.50505	0.116505	0.0740741	0.244681	0.252525	0.304348	0.308411	0.174757	0.221154	0.287129	0.283582	0.27907	0.229167	0.228571	0.155819	0.203883	0.291139	0.358586	0.0606061	0.189873	0.134615	0.166667	0.158416	0.228261	0.116505	0.185714	0.168605	0.121359	0.219626	0.171642	0.0776699	0.116279	0.0462963	0.159574	0.166667	0.166667	0.0857988	0.09375
12:104292317-104294823	0	4333.94	0.158654	0.0520833	0.0757576	0.162791	0.030303	0.363636	0.0582524	0.0185185	0.340425	0.20202	0.23913	0.224299	0.242718	0.211538	0.128713	0.373134	0.453488	0.291667	0.247619	0.086785	0.223301	0.3125	0.257576	0.0151515	0.2125	0.158654	0.197917	0.0643564	0.184783	0.160194	0.180952	0.337209	0.150485	0.158878	0.268657	0.0436893	0.104651	0.00925926	0.25	0.141414	0.0530303	0.0522682	0.0260417
2:8615711-8618202	0	1511.74	0.151316	0.395833	0.30303	0.325581	0.151515	0.242424	0.145631	0.101852	0.212766	0.141414	0.195652	0.17757	0.291262	0.240385	0.267327	0.268657	0.255814	0.197917	0.209524	0.43787	0.281553	0.223684	0.156566	0.0959596	0.151316	0.134615	0.114583	0.173267	0.13587	0.18932	0.138095	0.174419	0.179612	0.116822	0.201493	0.092233	0.203488	0.0648148	0.143617	0.106061	0.227273	0.32643	0.291667
7:133106591-133109105	0	1051.07	0.149254	0.1875	0.227273	0.139535	0.141414	0.444444	0.174757	0.148148	0.287234	0.171717	0.391304	0.383178	0.242718	0.201923	0.158416	0.208955	0.22093	0.302083	0.228571	0.238659	0.252427	0.407895	0.338384	0.0909091	0.315789	0.125	0.1875	0.108911	0.293478	0.165049	0.180952	0.127907	0.145631	0.294393	0.149254	0.101942	0.0813953	0.115741	0.223404	0.116162	0.159091	0.149901	0.104167
2:182354883-182357388	0	2895.44	0.146739	0.40625	0.257576	0.406977	0.10101	0.232323	0.126214	0.0925926	0.0957447	0.0707071	0.206522	0.149533	0.330097	0.211538	0.227723	0.223881	0.232558	0.197917	0.190476	0.392505	0.281553	0.368421	0.136364	0.0757576	0.230263	0.120192	0.119792	0.153465	0.146739	0.247573	0.128571	0.174419	0.199029	0.0934579	0.164179	0.0825243	0.25	0.0601852	0.0585106	0.050505	0.204545	0.279093	0.296875
10:111571047-111579314	0	3071.55	0.145349	0.302083	0.333333	0.151163	0.282828	0.282828	0.330097	0.231481	0.148936	0.161616	0.228261	0.196262	0.165049	0.346154	0.227723	0.238806	0.244186	0.270833	0.27619	0.335306	0.165049	0.209877	0.171717	0.191919	0.135802	0.278846	0.145833	0.113861	0.13587	0.0825243	0.17619	0.145349	0.0825243	0.121495	0.149254	0.223301	0.0755814	0.125	0.106383	0.0909091	0.25	0.258383	0.208333
18:68845641-68848147	0	3033.32	0.143939	0.21875	0.19697	0.209302	0.050505	0.393939	0.0582524	0.037037	0.180851	0.222222	0.347826	0.28972	0.388349	0.182692	0.148515	0.149254	0.0697674	0.375	0.266667	0.260355	0.417476	0.157895	0.272727	0.030303	0.125	0.115385	0.286458	0.0841584	0.26087	0.291262	0.209524	0.0406977	0.300971	0.224299	0.11194	0.0291262	0.133721	0.0185185	0.12766	0.166667	0.143939	0.179487	0.151042
1:83124877-83128603	0	6583.36	0.140777	0.239583	0.439394	0.104651	0.030303	0.212121	0.126214	0.101852	0.170213	0.212121	0.184783	0.140187	0.106796	0.221154	0.158416	0.253731	0.0697674	0.15625	0.228571	0.408284	0.174757	0.172839	0.181818	0.0252525	0.148148	0.177885	0.114583	0.133663	0.146739	0.0728155	0.2	0.0523256	0.140777	0.126168	0.201493	0.101942	0.0813953	0.0787037	0.138298	0.176768	0.371212	0.34714	0.208333
15:71884382-71886888	1	3322.86	0.136364	0.364583	0.348485	0.151163	0.131313	0.313131	0.145631	0.0555556	0.170213	0.161616	0.141304	0.205607	0.23301	0.240385	0.178218	0.208955	0.348837	0.239583	0.219048	0.463511	0.194175	0.13924	0.20202	0.0959596	0.0759494	0.153846	0.177083	0.0940594	0.103261	0.145631	0.161905	0.238372	0.106796	0.121495	0.149254	0.101942	0.0930233	0.0324074	0.12234	0.136364	0.242424	0.329389	0.260417
8:126594030-126602231	1	1932.02	0.134328	0.114583	0.19697	0.174419	0.353535	0.232323	0.330097	0.342593	0.223404	0.131313	0.184783	0.299065	0.165049	0.384615	0.356436	0.208955	0.22093	0.125	0.238095	0.171598	0.262136	0.146667	0.141414	0.267677	0.113333	0.283654	0.0625	0.282178	0.125	0.092233	0.171429	0.116279	0.150485	0.191589	0.134328	0.252427	0.127907	0.268519	0.148936	0.10101	0.113636	0.0936884	0.0572917
7:52093874-52096380	0	4419.88	0.133333	0.5	0.484848	0.302326	0.111111	0.30303	0.126214	0.0925926	0.234043	0.0707071	0.119565	0.130841	0.252427	0.144231	0.227723	0.164179	0.209302	0.291667	0.247619	0.560158	0.174757	0.2	0.191919	0.0757576	0.133333	0.100962	0.197917	0.143564	0.0815217	0.169903	0.171429	0.116279	0.101942	0.0841121	0.104478	0.0970874	0.203488	0.0648148	0.138298	0.050505	0.371212	0.42998	0.395833
9:22998402-23000909	0	2955.18	0.130208	0.1875	0.333333	0.127907	0.171717	0.313131	0.31068	0.194444	0.234043	0.212121	0.293478	0.186916	0.0873786	0.423077	0.227723	0.343284	0.197674	0.197917	0.238095	0.205128	0.0776699	0.109589	0.227273	0.106061	0.0684931	0.370192	0.130208	0.153465	0.190217	0.0485437	0.161905	0.122093	0.0436893	0.121495	0.238806	0.203883	0.0755814	0.12963	0.164894	0.126263	0.234848	0.147929	0.125
10:84399678-84402005	0	1614.34	0.128571	0.0833333	0.19697	0.0930232	0.222222	0.242424	0.174757	0.194444	0.212766	0.111111	0.141304	0.158878	0.223301	0.221154	0.237624	0.328358	0.337209	0.114583	0.180952	0.128205	0.165049	0.1625	0.176768	0.186869	0.1125	0.173077	0.0885417	0.178218	0.108696	0.160194	0.128571	0.238372	0.11165	0.107477	0.268657	0.11165	0.0639535	0.12963	0.148936	0.10101	0.143939	0.0887574	0.0572917
9:71664240-71666659	0	1180.52	0.123288	0.291667	0.242424	0.232558	0.0909091	0.353535	0.223301	0.0740741	0.180851	0.171717	0.152174	0.121495	0.174757	0.288462	0.19802	0.298507	0.209302	0.239583	0.190476	0.319527	0.262136	0.232877	0.191919	0.0606061	0.123288	0.168269	0.15625	0.113861	0.0815217	0.106796	0.109524	0.122093	0.169903	0.0841121	0.171642	0.140777	0.145349	0.037037	0.106383	0.106061	0.166667	0.213018	0.213542
5:13893993-13896486	0	3123.36	0.12234	0.166667	0.227273	0.209302	0.0707071	0.20202	0.184466	0.0833333	0.170213	0.050505	0.0760869	0.149533	0.203883	0.221154	0.118812	0.19403	0.116279	0.145833	0.114286	0.236686	0.184466	0.197368	0.141414	0.0454545	0.157895	0.144231	0.104167	0.0841584	0.048913	0.150485	0.0761905	0.0988372	0.126214	0.116822	0.134328	0.126214	0.168605	0.0740741	0.12234	0.030303	0.189394	0.166667	0.104167
1:224391729-224394233	1	2562.7	0.11413	0.270833	0.212121	0.255814	0.040404	0.10101	0.126214	0.0277778	0.138298	0.040404	0.130435	0.158878	0.174757	0.182692	0.0891089	0.0746269	0.186046	0.15625	0.0952381	0.266272	0.271845	0.172839	0.0707071	0.0252525	0.148148	0.139423	0.0989583	0.0693069	0.11413	0.140777	0.0714286	0.133721	0.213592	0.121495	0.0671642	0.106796	0.180233	0.0185185	0.101064	0.0252525	0.204545	0.210059	0.239583
6:23299277-23301783	0	5305.57	0.111842	0.260417	0.287879	0.0930232	0.0707071	0.393939	0.145631	0.0740741	0.180851	0.151515	0.228261	0.17757	0.0970874	0.288462	0.0891089	0.149254	0.116279	0.114583	0.266667	0.276134	0.0776699	0.171053	0.262626	0.0606061	0.111842	0.216346	0.078125	0.0495049	0.184783	0.0582524	0.190476	0.0872093	0.0436893	0.130841	0.104478	0.0825243	0.0581395	0.0509259	0.138298	0.121212	0.19697	0.201183	0.166667
3:81906408-81908915	0	1380.62	0.109524	0.302083	0.181818	0.209302	0.0606061	0.353535	0.116505	0.0277778	0.12766	0.111111	0.0978261	0.149533	0.242718	0.259615	0.188119	0.238806	0.255814	0.229167	0.190476	0.299803	0.262136	0.223684	0.186869	0.0454545	0.111842	0.149038	0.140625	0.10396	0.0543478	0.150485	0.109524	0.139535	0.135922	0.0794392	0.134328	0.0631068	0.104651	0.0138889	0.0691489	0.0606061	0.0984848	0.189349	0.177083
6:11555008-11557514	0	2169.11	0.107477	0.354167	0.242424	0.197674	0.0606061	0.161616	0.0873786	0.0462963	0.12766	0.050505	0.0434783	0.149533	0.203883	0.163462	0.217822	0.223881	0.197674	0.166667	0.171429	0.323471	0.126214	0.0657895	0.0959596	0.0555556	0.0394737	0.105769	0.109375	0.138614	0.0271739	0.140777	0.119048	0.133721	0.0825243	0.107477	0.156716	0.0631068	0.127907	0.037037	0.0797872	0.040404	0.181818	0.247535	0.276042
6:158547190-158550147	0	5093.89	0.101942	0.1875	0.272727	0.197674	0.0808081	0.282828	0.0485437	0	0.148936	0.10101	0.206522	0.186916	0.184466	0.0865385	0.0891089	0.134328	0.0930232	0.229167	0.152381	0.246548	0.184466	0.355263	0.207071	0.0454545	0.25	0.0480769	0.171875	0.0445545	0.146739	0.116505	0.0904762	0.0465116	0.101942	0.107477	0.0820895	0.0242718	0.116279	0	0.101064	0.0656566	0.181818	0.163708	0.114583
1:103046593-103049099	0	2180.22	0.0930233	0.229167	0.181818	0.127907	0.0707071	0.181818	0.135922	0.0462963	0.12766	0.0808081	0.0760869	0.168224	0.0582524	0.173077	0.138614	0.119403	0.116279	0.125	0.171429	0.254438	0.0679612	0.109756	0.126263	0.0555556	0.0609756	0.153846	0.0885417	0.0940594	0.0543478	0.0388349	0.114286	0.0930233	0.0436893	0.0981308	0.0671642	0.121359	0.0872093	0.0324074	0.106383	0.0606061	0.136364	0.185404	0.182292
13:91158954-91161391	0	4598.3	0.0858586	0.302083	0.227273	0.186046	0.0808081	0.141414	0.0679612	0.0555556	0.117021	0.111111	0.0760869	0.0841121	0.31068	0.134615	0.118812	0.0746269	0.139535	0.1875	0.2	0.331361	0.252427	0.2625	0.0858586	0.0555556	0.16875	0.0721154	0.114583	0.0742574	0.048913	0.203883	0.142857	0.104651	0.169903	0.0514019	0.0373134	0.0533981	0.133721	0.0509259	0.0638298	0.0656566	0.189394	0.251479	0.234375
11:39804045-39806549	0	3389.45	0.0833333	0.479167	0.363636	0.0930232	0	0.323232	0.0485437	0.0277778	0.234043	0.0909091	0.271739	0.196262	0.0679612	0.105769	0.108911	0.119403	0.162791	0.135417	0.27619	0.410256	0.106796	0.325	0.232323	0	0.25625	0.0576923	0.0833333	0.0544554	0.184783	0.0388349	0.22381	0.0988372	0.0582524	0.158878	0.0746269	0.0291262	0.0581395	0.0138889	0.202128	0.0606061	0.295455	0.299803	0.369792
11:41005927-41008439	0	1689.09	0.0714286	0.291667	0.242424	0.151163	0.020202	0.151515	0.0291262	0.00925926	0.0851064	0.040404	0.0978261	0.046729	0.106796	0.144231	0.188119	0.164179	0.197674	0.114583	0.104762	0.303748	0.194175	0.0875	0.0858586	0.0151515	0.05625	0.0817308	0.0625	0.108911	0.0652174	0.0631068	0.0714286	0.151163	0.116505	0.0327103	0.104478	0.0145631	0.0813953	0.00462963	0.0531915	0.0252525	0.151515	0.225838	0.229167
2:196050732-196053191	0	5825.74	0.0666667	0.25	0.136364	0.0697674	0.040404	0.10101	0.0970874	0.0740741	0.0744681	0.0808081	0.0978261	0.102804	0.0679612	0.105769	0.108911	0.149254	0.186046	0.09375	0.104762	0.2643	0.126214	0.131579	0.0757576	0.030303	0.111842	0.0625	0.0572917	0.0693069	0.0597826	0.0485437	0.0666667	0.139535	0.0776699	0.0747664	0.119403	0.0631068	0.0465116	0.0555556	0.0425532	0.0656566	0.128788	0.20217	0.182292
13:96632337-96634842	0	1596.44	0.0638298	0.25	0.242424	0.0813953	0.010101	0.161616	0.0873786	0.0925926	0.0957447	0.020202	0.141304	0.0560748	0.165049	0.144231	0.128713	0.104478	0.0581395	0.114583	0.142857	0.260355	0.203883	0.0875	0.10101	0.0050505	0.05	0.0721154	0.0625	0.0792079	0.0869565	0.0873786	0.0904762	0.0290698	0.11165	0.0373832	0.0597015	0.0533981	0.0523256	0.0601852	0.0638298	0.010101	0.166667	0.18146	0.166667
16:49034989-49037291	0	2338.96	0.0571429	0.1875	0.181818	0.151163	0.10101	0.050505	0.0485437	0.0555556	0.12766	0	0	0.0280374	0.0582524	0.153846	0.118812	0.253731	0.186046	0.0729167	0.0761905	0.197239	0.0970874	0.0506329	0.0252525	0.0707071	0.0253165	0.115385	0.046875	0.0792079	0	0.0291262	0.0571429	0.127907	0.0485437	0.0140187	0.179104	0.0242718	0.0813953	0.0324074	0.0851064	0	0.106061	0.130178	0.125
9:75668431-75670866	0	2231.79	0.0473373	0.0416667	0.0757576	0.0930232	0	0.181818	0.0679612	0.0185185	0.0531915	0.040404	0.141304	0.0841121	0.126214	0.0961538	0.0693069	0.119403	0.0232558	0.135417	0.114286	0.0808678	0.0970874	0.205479	0.106061	0	0.130137	0.0625	0.0677083	0.0346535	0.0978261	0.0679612	0.0714286	0.0116279	0.0485437	0.046729	0.0597015	0.0339806	0.0523256	0.00925926	0.037234	0.020202	0.0454545	0.0473373	0.0208333
2:206730099-206732605	0	3698.5	0.046875	0.28125	0.257576	0.0930232	0	0.161616	0.0291262	0.0462963	0.106383	0.030303	0.0434783	0.0280374	0.106796	0.115385	0.0792079	0.0447761	0.116279	0.09375	0.12381	0.34714	0.135922	0.0657895	0.0808081	0	0.0328947	0.0576923	0.046875	0.039604	0.0217391	0.0533981	0.0761905	0.0581395	0.0679612	0.0140187	0.0298507	0.0145631	0.0465116	0.0277778	0.0744681	0.0151515	0.159091	0.24359	0.213542
10:4633712-4636218	0	3304.72	0.0432692	0.197917	0.181818	0.0930232	0	0.131313	0.0291262	0.0185185	0.0106383	0.020202	0.0217391	0.0560748	0.0873786	0.0769231	0.0990099	0.0895522	0.0813953	0.135417	0.0666667	0.142012	0.0873786	0.0246914	0.0656566	0	0.0123457	0.0432692	0.0729167	0.0495049	0.0108696	0.0436893	0.0333333	0.0406977	0.0436893	0.0327103	0.0447761	0.0145631	0.0465116	0.00925926	0.00531915	0.010101	0.121212	0.0936884	0.130208
5:26110103-26112609	0	1337.74	0.0394737	0.166667	0.166667	0.0813953	0.010101	0.151515	0.0388349	0.0185185	0.0531915	0.030303	0.0760869	0.102804	0.0776699	0.115385	0.029703	0.0447761	0.0930232	0.0729167	0.104762	0.155819	0.106796	0.0789474	0.0757576	0.0050505	0.0394737	0.0576923	0.0364583	0.0148515	0.0380435	0.0388349	0.0666667	0.0465116	0.0533981	0.0514019	0.0223881	0.0194175	0.0406977	0.00925926	0.0319149	0.0151515	0.0984848	0.10355	0.119792
4:81990431-81992937	0	2908.73	0.0380952	0.03125	0.136364	0.0813953	0.010101	0.121212	0.00970874	0.0185185	0.0319149	0.020202	0.0434783	0.0654206	0.0970874	0.0576923	0.0693069	0.0746269	0.104651	0.135417	0.0761905	0.175542	0.0873786	0.0657895	0.0606061	0.0050505	0.0328947	0.0288462	0.0729167	0.039604	0.0217391	0.0485437	0.0380952	0.0581395	0.0436893	0.0373832	0.0447761	0.00485437	0.0406977	0.00925926	0.0159574	0.010101	0.106061	0.117357	0.0208333
12:127659343-127661851	0	3589.32	0.0375	0.1875	0.166667	0.0930232	0	0.191919	0.0388349	0.00925926	0.0531915	0.030303	0.0543478	0.046729	0.0582524	0.0961538	0.0693069	0.164179	0.139535	0.0625	0.0761905	0.22288	0.174757	0.075	0.0959596	0	0.0375	0.0528846	0.03125	0.0346535	0.0271739	0.0291262	0.0428571	0.0697674	0.0873786	0.0233645	0.0820895	0.0194175	0.0465116	0.00462963	0.0265957	0.0151515	0.128788	0.151874	0.130208
8:113084336-113086852	0	713.808	0.0373134	0.0625	0.0757576	0.0465116	0.020202	0.171717	0.0194175	0.0277778	0.0851064	0.030303	0.0652174	0.0654206	0.0873786	0.144231	0.0792079	0.0597015	0.0581395	0.0625	0.0571429	0.0670611	0.0776699	0.0533333	0.10101	0.010101	0.0333333	0.0817308	0.03125	0.039604	0.0434783	0.0436893	0.0428571	0.0348837	0.0388349	0.0420561	0.0373134	0.00970874	0.0232558	0.0138889	0.0531915	0.020202	0.0378788	0.035503	0.03125
10:119633190-119635704	0	3557.72	0.0339806	0.15625	0.106061	0.0930232	0.010101	0.121212	0.0388349	0.00925926	0.0212766	0.030303	0	0.0560748	0.0679612	0.105769	0.0792079	0.0597015	0.0813953	0.03125	0.0857143	0.112426	0.0776699	0.037037	0.0656566	0.0050505	0.0185185	0.0576923	0.015625	0.039604	0	0.0339806	0.0523809	0.0406977	0.0388349	0.0280374	0.0298507	0.0194175	0.0465116	0.00462963	0.0106383	0.0151515	0.0606061	0.0710059	0.09375
1:71740251-71742728	0	766.716	0.0327103	0.135417	0.0454545	0.0930232	0.010101	0.161616	0.0291262	0.00925926	0.0319149	0.010101	0.0217391	0.0654206	0.0679612	0.163462	0.029703	0.0298507	0.116279	0.0520833	0.0857143	0.112426	0.0873786	0.0123457	0.0808081	0.0050505	0.00617284	0.100962	0.0260417	0.019802	0.0108696	0.0339806	0.0523809	0.0581395	0.0436893	0.0327103	0.0149254	0.0145631	0.0465116	0.00462963	0.0212766	0.0050505	0.0378788	0.0690335	0.078125
1:150690352-150692857	1	1037.94	0.0319149	0.104167	0.106061	0.0348837	0.010101	0.0909091	0.0388349	0.0185185	0.0638298	0.020202	0.0217391	0.0747663	0.0582524	0.115385	0.0693069	0.149254	0.139535	0.0416667	0.0857143	0.145957	0.0582524	0.0487805	0.0454545	0.0050505	0.0243902	0.0576923	0.0260417	0.0346535	0.0108696	0.0291262	0.0619048	0.0755814	0.0291262	0.0373832	0.0820895	0.0194175	0.0174419	0.00925926	0.0319149	0.010101	0.0757576	0.0976331	0.0625
2:151901990-151904458	0	1973	0.030303	0.395833	0.409091	0.0697674	0.030303	0.0606061	0.0388349	0.0277778	0.0851064	0.020202	0	0.0560748	0.0776699	0.0576923	0.029703	0.0447761	0.0930232	0.0833333	0.171429	0.441815	0.0388349	0.0394737	0.030303	0.0151515	0.0263158	0.0384615	0.0520833	0.0148515	0	0.0388349	0.119048	0.0523256	0.0242718	0.0280374	0.0223881	0.0194175	0.0523256	0.0231481	0.0531915	0.010101	0.310606	0.331361	0.28125
12:26509938-26512444	0	2068.03	0.0265957	0.1875	0.136364	0.0581395	0.020202	0.050505	0.0291262	0	0.0425532	0.010101	0	0.0841121	0.0388349	0.153846	0.0891089	0.0746269	0.0465116	0.03125	0.0857143	0.18146	0.0776699	0.025	0.0252525	0.010101	0.0125	0.100962	0.015625	0.0445545	0	0.0194175	0.047619	0.0232558	0.0388349	0.046729	0.0373134	0.0145631	0.0290698	0	0.0265957	0.0050505	0.0833333	0.122288	0.140625
19:23985311-23987817	1	6094.65	0.0233645	0.09375	0.151515	0.0232558	0.010101	0.0707071	0.0194175	0	0.0425532	0.030303	0.0217391	0.0373832	0.0485437	0.0673077	0.0495049	0.0746269	0.0465116	0.03125	0.0380952	0.142012	0.0291262	0.0394737	0.0353535	0.0050505	0.0197368	0.0384615	0.0208333	0.0247525	0.0108696	0.0291262	0.0238095	0.0232558	0.0145631	0.0233645	0.0522388	0.00970874	0.0116279	0	0.037234	0.0151515	0.106061	0.0996055	0.0625
8:30391191-30393673	0	1141.56	0.0194175	0.0520833	0.0454545	0.0348837	0	0.0606061	0.0388349	0.00925926	0.0106383	0	0.0434783	0.0373832	0.0291262	0.0576923	0.00990099	0.0149254	0.0232558	0.0416667	0.047619	0.0512821	0.0388349	0.04	0.030303	0	0.02	0.0336538	0.0208333	0.00495049	0.0217391	0.0145631	0.0333333	0.0116279	0.0194175	0.0186916	0.00746269	0.0194175	0.0174419	0.00462963	0.00531915	0	0.0227273	0.0285996	0.0260417
6:22226378-22228850	0	2061.18	0.0186916	0.0729167	0.106061	0.0232558	0.020202	0.050505	0	0	0.0425532	0	0.0434783	0.0280374	0.0194175	0.0865385	0.0495049	0.0597015	0.0348837	0.03125	0.047619	0.0729783	0.0194175	0	0.030303	0.0151515	0	0.0528846	0.015625	0.029703	0.0380435	0.00970874	0.0333333	0.0174419	0.0145631	0.0186916	0.0373134	0	0.0174419	0	0.0319149	0	0.0833333	0.0581854	0.046875
11:16596479-16598985	0	1468.46	0.0163043	0.145833	0.106061	0.0697674	0.010101	0.111111	0.0194175	0.0185185	0.0425532	0.010101	0.0326087	0.0186916	0.00970874	0.0384615	0.039604	0.0298507	0.0232558	0.0520833	0.047619	0.171598	0.00970874	0.025	0.0555556	0.0050505	0.0125	0.0192308	0.0260417	0.019802	0.0163043	0.00485437	0.0238095	0.0116279	0.00485437	0.00934579	0.0149254	0.00970874	0.0348837	0.00925926	0.0265957	0.0050505	0.0833333	0.121302	0.09375
10:32704638-32707145	0	1868.93	0.00990099	0.09375	0.106061	0.0465116	0	0.050505	0.00970874	0.00925926	0.0319149	0	0	0.0373832	0.00970874	0.0192308	0.019802	0.0746269	0.0232558	0.0104167	0.0380952	0.104536	0.00970874	0	0.0252525	0	0	0.00961538	0.00520833	0.00990099	0	0.00485437	0.0190476	0.0116279	0.00485437	0.0186916	0.0447761	0.00485437	0.0232558	0.00462963	0.0159574	0	0.0681818	0.0690335	0.0572917
X:135156898-135159407	0	0	0.0825243	0.145833	0.30303	0.116279	0.0909091	0.20202	0.126214	0.0555556	0.106383	0.010101	0.0760869	0.140187	0.116505	0.230769	0.148515	0.149254	0.209302	0.15625	0.161905	0.195266	0.0776699	0.0694444	0.116162	0.0606061	0.0416667	0.168269	0.09375	0.0891089	0.0597826	0.0728155	0.119048	0.122093	0.0436893	0.0747664	0.0895522	0.0825243	0.0755814	0.0416667	0.0638298	0.010101	0.19697	0.128205	0.09375
X:5569251-5571756	0	0	0.150888	0.166667	0.242424	0.0930232	0.373737	0.292929	0.378641	0.268518	0.170213	0.191919	0.184783	0.149533	0.0582524	0.423077	0.376238	0.119403	0.0813953	0.125	0.209524	0.207101	0.106796	0.323944	0.252525	0.287879	0.274648	0.341346	0.0989583	0.287129	0.152174	0.0339806	0.180952	0.0406977	0.0776699	0.121495	0.0820895	0.257282	0.0523256	0.203704	0.12234	0.141414	0.189394	0.150888	0.119792
X:16426596-16429316	0	0	0.191919	0.21875	0.19697	0.209302	0.323232	0.343434	0.368932	0.277778	0.191489	0.323232	0.315217	0.327103	0.300971	0.326923	0.415842	0.208955	0.313953	0.291667	0.228571	0.187377	0.271845	0.361111	0.237374	0.212121	0.222222	0.25	0.1875	0.272277	0.201087	0.199029	0.157143	0.19186	0.18932	0.21028	0.134328	0.208738	0.127907	0.199074	0.143617	0.191919	0.121212	0.129191	0.130208
Y:5429421-5431933	0	0	0.331395	0.322917	0.318182	0.360465	0.424242	0.464646	0.359223	0.268518	0.351064	0.323232	0.326087	0.383178	0.417476	0.451923	0.356436	0.313433	0.372093	0.458333	0.438095	0.345168	0.368932	0.422535	0.454545	0.39899	0.408451	0.423077	0.421875	0.326733	0.277174	0.388349	0.4	0.343023	0.339806	0.364486	0.298507	0.315534	0.331395	0.25	0.31383	0.323232	0.287879	0.321499	0.302083
Y:26439429-26447700	0	0	0.351485	0.395833	0.318182	0.313953	0.272727	0.444444	0.242718	0.268518	0.329787	0.272727	0.391304	0.336449	0.388349	0.384615	0.356436	0.358209	0.372093	0.40625	0.390476	0.364892	0.368932	0.43662	0.429293	0.267677	0.429577	0.370192	0.390625	0.351485	0.347826	0.383495	0.361905	0.360465	0.354369	0.327103	0.350746	0.237864	0.296512	0.259259	0.319149	0.267677	0.318182	0.357002	0.390625
Y:4974719-4977225	0	0	0.370192	0.40625	0.287879	0.372093	0.363636	0.424242	0.291262	0.324074	0.351064	0.272727	0.358696	0.411215	0.466019	0.384615	0.316832	0.343284	0.406977	0.458333	0.466667	0.392505	0.417476	0.464789	0.409091	0.348485	0.457746	0.370192	0.442708	0.306931	0.353261	0.451456	0.438095	0.372093	0.388349	0.397196	0.313433	0.291262	0.360465	0.310185	0.324468	0.252525	0.265151	0.379684	0.395833
X:17519531-17522036	0	0	0.422535	0.59375	0.515151	0.430233	0.585859	0.555555	0.61165	0.472222	0.606383	0.292929	0.434783	0.514019	0.281553	0.451923	0.574257	0.567164	0.77907	0.322917	0.457143	0.591716	0.349515	0.507042	0.454545	0.550505	0.422535	0.375	0.229167	0.460396	0.380435	0.223301	0.390476	0.703488	0.237864	0.411215	0.477612	0.514563	0.343023	0.430556	0.547872	0.222222	0.401515	0.493097	0.5
X:81095555-81103794	0	0	0.598485	0.510417	0.69697	0.534884	0.707071	0.79798	0.805825	0.694444	0.595745	0.59596	0.760869	0.682243	0.640777	0.807692	0.811881	0.552239	0.662791	0.625	0.619048	0.4714	0.631068	0.676056	0.717172	0.671717	0.626761	0.769231	0.567708	0.737624	0.728261	0.606796	0.519048	0.581395	0.563107	0.602804	0.455224	0.742718	0.465116	0.657407	0.494681	0.545455	0.598485	0.387574	0.4375
X:105190063-105192559	0	0	0.691919	0.364583	0.5	0.709302	0.717172	0.787879	0.786408	0.703704	0.702128	0.838384	0.73913	0.682243	0.718447	0.894231	0.811881	0.791045	0.883721	0.75	0.714286	0.416174	0.708738	0.791667	0.732323	0.691919	0.756944	0.846154	0.713542	0.762376	0.722826	0.660194	0.671429	0.854651	0.645631	0.626168	0.723881	0.723301	0.674419	0.657407	0.680851	0.80303	0.416667	0.360947	0.317708
X:11724267-11732524	0	0	0.733696	0.59375	0.575757	0.813953	0.868687	0.868687	0.834951	0.814815	0.691489	0.727273	0.782609	0.719626	0.873786	0.778846	0.712871	0.776119	0.790698	0.864583	0.704762	0.593688	0.864078	0.833333	0.823232	0.823232	0.784722	0.754808	0.822917	0.683168	0.733696	0.839806	0.642857	0.72093	0.839806	0.696262	0.723881	0.781553	0.77907	0.75	0.643617	0.691919	0.515151	0.510848	0.526042
X:31576378-31578882	0	0	0.742424	0.6875	0.681818	0.848837	0.787879	0.858586	0.737864	0.712963	0.776596	0.737374	0.847826	0.841121	0.941747	0.817308	0.891089	0.641791	0.639535	0.895833	0.771428	0.704142	0.893204	0.84507	0.808081	0.742424	0.823944	0.745192	0.828125	0.826733	0.798913	0.912621	0.704762	0.581395	0.859223	0.794392	0.61194	0.660194	0.819767	0.652778	0.718085	0.681818	0.590909	0.631164	0.630208
X:11095310-11097816	0	0	0.752381	0.802083	0.863636	0.767442	0.89899	0.959596	0.834951	0.712963	0.734042	0.777778	0.836956	0.794392	0.786408	0.855769	0.881188	0.80597	0.860465	0.875	0.8	0.763314	0.737864	0.958333	0.914141	0.818182	0.888889	0.759615	0.8125	0.787129	0.76087	0.747573	0.752381	0.831395	0.679612	0.724299	0.761194	0.747573	0.72093	0.62037	0.68617	0.717172	0.818182	0.67357	0.729167
X:24754949-24757462	0	0	0.761628	0.760417	0.863636	0.872093	0.868687	0.89899	0.796116	0.740741	0.808511	0.777778	0.847826	0.831776	0.815534	0.884615	0.871287	0.820895	0.918605	0.885417	0.87619	0.719921	0.932039	0.901408	0.858586	0.853535	0.859155	0.841346	0.786458	0.787129	0.76087	0.737864	0.814286	0.837209	0.84466	0.757009	0.768657	0.694175	0.761628	0.643518	0.712766	0.686869	0.727273	0.60355	0.651042
X:43668109-43670615	0	0	0.800971	0.770833	0.787879	0.860465	0.919192	0.939394	0.84466	0.814815	0.882979	0.828283	0.847826	0.850467	0.893204	0.817308	0.891089	0.820895	0.895349	0.895833	0.828571	0.721893	0.834951	0.915493	0.873737	0.873737	0.859155	0.774038	0.848958	0.816832	0.820652	0.854369	0.757143	0.848837	0.800971	0.803738	0.776119	0.771845	0.813953	0.75	0.797872	0.787879	0.734848	0.643984	0.6875
[truncated: 7 more columns]
