# Supplementary material for: Impact of non-LTR retrotransposons in the differentiation and evolution of anatomically modern humans
Source: Mob DNA. 2018 Aug 15;9:28. doi: 10.1186/s13100-018-0133-4 (PMC6094920; doi:10.1186/s13100-018-0133-4)
Supplement: Supplementary file 13 — 3P-CLR estimate on all AMH-specific RIs autosomal insertional loci. All insertional loci are listed in order of number of SNPs present in the 200 kb window that are associated with post-Out-of-Africa selection. (XLS 71 kb) [file 13100_2018_133_MOESM13_ESM.xls]

## Sheet: AMH-specific RIs 3P-CLR
Chr_Mb_Start	Chr	Start	End	Insertion_window	Nsnps	Ancient_Top1_3PCLR_Snps
1_103	1	103000000	103200000	1	103000000-103200000	0	NA
1_111.6	1	111600000	111800000	1	111600000-111800000	0	NA
1_117	1	117000000	117200000	1	117000000-117200000	0	NA
1_118	1	118000000	118200000	1	118000000-118200000	0	NA
1_119.4	1	119400000	119600000	1	119400000-119600000	0	NA
1_150.6	1	150600000	150800000	1	150600000-150800000	0	NA
1_182.2	1	182200000	182400000	1	182200000-182400000	0	NA
1_184.6	1	184600000	184800000	1	184600000-184800000	0	NA
1_188.8	1	188800000	189000000	1	188800000-189000000	0	188827000
1_210.2	1	210200000	210400000	1	210200000-210400000	0	NA
1_217.6	1	217600000	217800000	1	217600000-217800000	0	NA
1_219.8	1	219800000	220000000	1	219800000-220000000	0	NA
1_224.2	1	224200000	224400000	1	224200000-224400000	0	224368000
1_228.4	1	228400000	228600000	1	228400000-228600000	0	NA
1_232.4	1	232400000	232600000	1	232400000-232600000	0	NA
1_232.6	1	232600000	232800000	1	232600000-232800000	0	NA
1_234.4	1	234400000	234600000	1	234400000-234600000	0	NA
1_236	1	236000000	236200000	1	236000000-236200000	0	236008000
1_240.6	1	240600000	240800000	1	240600000-240800000	0	NA
1_241.2	1	241200000	241400000	1	241200000-241400000	0	NA
1_26.4	1	26400000	26600000	1	26400000-26600000	0	NA
1_31	1	31000000	31200000	1	31000000-31200000	0	NA
1_43.8	1	43800000	44000000	1	43800000-44000000	0	NA
1_56.8	1	56800000	57000000	1	56800000-57000000	0	NA
1_58.2	1	58200000	58400000	1	58200000-58400000	0	NA
1_66	1	66000000	66200000	1	66000000-66200000	0	NA
1_71.6	1	71600000	71800000	1	71600000-71800000	0	NA
1_74.8	1	74800000	75000000	1	74800000-75000000	0	NA
1_77	1	77000000	77200000	1	77000000-77200000	0	NA
1_81.6	1	81600000	81800000	1	81600000-81800000	0	NA
1_83	1	83000000	83200000	1	83000000-83200000	0	NA
1_85.6	1	85600000	85800000	1	85600000-85800000	0	NA
10_10.4	10	10400000	10600000	10	10400000-10600000	0	NA
10_10.6	10	10600000	10800000	10	10600000-10800000	0	NA
10_111	10	111000000	111200000	10	111000000-111200000	0	NA
10_111.4	10	111400000	111600000	10	111400000-111600000	0	NA
10_118.6	10	118600000	118800000	10	118600000-118800000	0	NA
10_119.6	10	119600000	119800000	10	119600000-119800000	0	NA
10_123.4	10	123400000	123600000	10	123400000-123600000	0	NA
10_129.4	10	129400000	129600000	10	129400000-129600000	0	NA
10_132.8	10	132800000	133000000	10	132800000-133000000	0	NA
10_14.8	10	14800000	15000000	10	14800000-15000000	0	NA
10_20.6	10	20600000	20800000	10	20600000-20800000	0	NA
10_28	10	28000000	28200000	10	28000000-28200000	0	NA
10_32.6	10	32600000	32800000	10	32600000-32800000	0	NA
10_34.6	10	34600000	34800000	10	34600000-34800000	0	NA
10_4.6	10	4600000	4800000	10	4600000-4800000	0	NA
10_43.2	10	43200000	43400000	10	43200000-43400000	0	NA
10_49.8	10	49800000	50000000	10	49800000-50000000	0	NA
10_54.8	10	54800000	55000000	10	54800000-55000000	0	NA
10_56.4	10	56400000	56600000	10	56400000-56600000	0	NA
10_57.6	10	57600000	57800000	10	57600000-57800000	0	NA
10_63.6	10	63600000	63800000	10	63600000-63800000	0	NA
10_70.2	10	70200000	70400000	10	70200000-70400000	0	NA
10_84.2	10	84200000	84400000	10	84200000-84400000	0	NA
10_84.4	10	84400000	84600000	10	84400000-84600000	0	NA
10_95.8	10	95800000	96000000	10	95800000-96000000	0	NA
11_105.6	11	105600000	105800000	11	105600000-105800000	0	NA
11_106.4	11	106400000	106600000	11	106400000-106600000	0	NA
11_132.4	11	132400000	132600000	11	132400000-132600000	0	NA
11_14.2	11	14200000	14400000	11	14200000-14400000	0	NA
11_16.4	11	16400000	16600000	11	16400000-16600000	0	NA
11_24.2	11	24200000	24400000	11	24200000-24400000	0	NA
11_27.2	11	27200000	27400000	11	27200000-27400000	0	NA
11_33.4	11	33400000	33600000	11	33400000-33600000	0	NA
11_39.8	11	39800000	40000000	11	39800000-40000000	0	NA
11_4.8	11	4800000	5000000	11	4800000-5000000	0	NA
11_41	11	41000000	41200000	11	41000000-41200000	0	NA
11_42.4	11	42400000	42600000	11	42400000-42600000	0	NA
11_55.6	11	55600000	55800000	11	55600000-55800000	0	NA
11_56.4	11	56400000	56600000	11	56400000-56600000	0	NA
11_71.8	11	71800000	72000000	11	71800000-72000000	0	NA
11_81.4	11	81400000	81600000	11	81400000-81600000	0	NA
11_82.2	11	82200000	82400000	11	82200000-82400000	0	NA
11_92.2	11	92200000	92400000	11	92200000-92400000	0	NA
11_96.2	11	96200000	96400000	11	96200000-96400000	0	NA
12_102.2	12	102200000	102400000	12	102200000-102400000	0	NA
12_104.2	12	104200000	104400000	12	104200000-104400000	0	NA
12_127.4	12	127400000	127600000	12	127400000-127600000	0	NA
12_127.6	12	127600000	127800000	12	127600000-127800000	0	NA
12_26.4	12	26400000	26600000	12	26400000-26600000	0	NA
12_41.6	12	41600000	41800000	12	41600000-41800000	0	NA
12_45	12	45000000	45200000	12	45000000-45200000	0	NA
12_54.2	12	54200000	54400000	12	54200000-54400000	0	NA
12_63.2	12	63200000	63400000	12	63200000-63400000	0	NA
13_101.8	13	101800000	102000000	13	101800000-102000000	0	NA
13_103.8	13	103800000	104000000	13	103800000-104000000	0	103906000
13_105	13	105000000	105200000	13	105000000-105200000	0	NA
13_111.2	13	111200000	111400000	13	111200000-111400000	0	NA
13_48.4	13	48400000	48600000	13	48400000-48600000	0	NA
13_63.6	13	63600000	63800000	13	63600000-63800000	0	NA
13_82.8	13	82800000	83000000	13	82800000-83000000	0	NA
13_89.4	13	89400000	89600000	13	89400000-89600000	0	NA
13_91	13	91000000	91200000	13	91000000-91200000	0	NA
13_96.6	13	96600000	96800000	13	96600000-96800000	0	NA
14_100.8	14	100800000	101000000	14	100800000-101000000	0	100849000.0,100975000.0
14_35.2	14	35200000	35400000	14	35200000-35400000	0	NA
14_48.2	14	48200000	48400000	14	48200000-48400000	0	NA
14_48.8	14	48800000	49000000	14	48800000-49000000	0	NA
14_50	14	50000000	50200000	14	50000000-50200000	0	NA
14_59.4	14	59400000	59600000	14	59400000-59600000	0	NA
14_63.8	14	63800000	64000000	14	63800000-64000000	0	NA
14_79.6	14	79600000	79800000	14	79600000-79800000	0	NA
14_81.4	14	81400000	81600000	14	81400000-81600000	0	NA
14_87.4	14	87400000	87600000	14	87400000-87600000	0	NA
15_24.2	15	24200000	24400000	15	24200000-24400000	0	NA
15_43.6	15	43600000	43800000	15	43600000-43800000	0	NA
15_52.4	15	52400000	52600000	15	52400000-52600000	0	NA
15_58.2	15	58200000	58400000	15	58200000-58400000	0	NA
15_69.4	15	69400000	69600000	15	69400000-69600000	0	NA
15_71.8	15	71800000	72000000	15	71800000-72000000	0	NA
15_79.8	15	79800000	80000000	15	79800000-80000000	0	NA
15_93.4	15	93400000	93600000	15	93400000-93600000	0	NA
16_19.2	16	19200000	19400000	16	19200000-19400000	0	NA
16_20.6	16	20600000	20800000	16	20600000-20800000	0	NA
16_49	16	49000000	49200000	16	49000000-49200000	0	NA
16_62	16	62000000	62200000	16	62000000-62200000	0	NA
16_63.4	16	63400000	63600000	16	63400000-63600000	0	63471700.0,63475900.0,63481000.0,63519400.0,63524300.0
16_67.4	16	67400000	67600000	16	67400000-67600000	0	67517800
16_74.2	16	74200000	74400000	16	74200000-74400000	0	NA
17_11.4	17	11400000	11600000	17	11400000-11600000	0	NA
17_29.8	17	29800000	30000000	17	29800000-30000000	0	NA
17_6.8	17	6800000	7000000	17	6800000-7000000	0	6800790.0,6831200.0,6857330.0,6875370.0,6879230.0,6882880.0,6902300.0,6906940.0,6923920.0,6930720.0,6935650.0,6943770.0,6953380.0,6992440.0
17_69.8	17	69800000	70000000	17	69800000-70000000	0	NA
17_75.8	17	75800000	76000000	17	75800000-76000000	0	NA
18_11.8	18	11800000	12000000	18	11800000-12000000	0	NA
18_12.8	18	12800000	13000000	18	12800000-13000000	0	NA
18_22.8	18	22800000	23000000	18	22800000-23000000	0	NA
18_32.6	18	32600000	32800000	18	32600000-32800000	0	32742400
18_41	18	41000000	41200000	18	41000000-41200000	0	NA
18_47	18	47000000	47200000	18	47000000-47200000	0	NA
18_47.8	18	47800000	48000000	18	47800000-48000000	0	NA
18_57.2	18	57200000	57400000	18	57200000-57400000	0	NA
18_67.8	18	67800000	68000000	18	67800000-68000000	0	67806500.0,67813900.0,67819900.0,67824000.0,67828700.0,67835300.0,67841000.0,67848000.0,67852500.0,67858200.0,67864500.0
18_68.8	18	68800000	69000000	18	68800000-69000000	0	NA
18_73.4	18	73400000	73600000	18	73400000-73600000	0	NA
18_9.2	18	9200000	9400000	18	9200000-9400000	0	NA
19_23.8	19	23800000	24000000	19	23800000-24000000	0	23906800.0,23969900.0
19_51.4	19	51400000	51600000	19	51400000-51600000	0	NA
2_118.8	2	118800000	119000000	2	118800000-119000000	0	NA
2_128.8	2	128800000	129000000	2	128800000-129000000	0	NA
2_131.8	2	131800000	132000000	2	131800000-132000000	0	131825000.0,131837000.0,131855000.0,131911000.0
2_151.8	2	151800000	152000000	2	151800000-152000000	0	NA
2_168.8	2	168800000	169000000	2	168800000-169000000	0	NA
2_182.2	2	182200000	182400000	2	182200000-182400000	0	NA
2_183.2	2	183200000	183400000	2	183200000-183400000	0	NA
2_194.2	2	194200000	194400000	2	194200000-194400000	0	194268000
2_196	2	196000000	196200000	2	196000000-196200000	0	NA
2_20.6	2	20600000	20800000	2	20600000-20800000	0	NA
2_206.6	2	206600000	206800000	2	206600000-206800000	0	NA
2_21.4	2	21400000	21600000	2	21400000-21600000	0	NA
2_213.4	2	213400000	213600000	2	213400000-213600000	0	NA
2_224.4	2	224400000	224600000	2	224400000-224600000	0	NA
2_231.8	2	231800000	232000000	2	231800000-232000000	0	NA
2_239.4	2	239400000	239600000	2	239400000-239600000	0	NA
2_5.2	2	5200000	5400000	2	5200000-5400000	0	NA
2_60	2	60000000	60200000	2	60000000-60200000	0	NA
2_8.6	2	8600000	8800000	2	8600000-8800000	0	NA
2_85.2	2	85200000	85400000	2	85200000-85400000	0	NA
2_89	2	89000000	89200000	2	89000000-89200000	0	NA
20_14.8	20	14800000	15000000	20	14800000-15000000	0	NA
20_2.8	20	2800000	3000000	20	2800000-3000000	0	NA
20_33	20	33000000	33200000	20	33000000-33200000	0	NA
20_37	20	37000000	37200000	20	37000000-37200000	0	37153400
20_43.2	20	43200000	43400000	20	43200000-43400000	0	NA
20_57.6	20	57600000	57800000	20	57600000-57800000	0	57645000.0,57697100.0,57718700.0,57771600.0
20_58.8	20	58800000	59000000	20	58800000-59000000	0	58854400.0,58888300.0
20_6	20	6000000	6200000	20	6000000-6200000	0	NA
20_60.4	20	60400000	60600000	20	60400000-60600000	0	60410200.0,60415900.0,60499100.0,60555600.0
21_24.6	21	24600000	24800000	21	24600000-24800000	0	NA
21_26.8	21	26800000	27000000	21	26800000-27000000	0	NA
21_30.6	21	30600000	30800000	21	30600000-30800000	0	30696500
21_42.4	21	42400000	42600000	21	42400000-42600000	0	NA
3_160.2	3	160200000	160400000	3	160200000-160400000	0	NA
3_161.2	3	161200000	161400000	3	161200000-161400000	0	NA
3_17.4	3	17400000	17600000	3	17400000-17600000	0	NA
3_192	3	192000000	192200000	3	192000000-192200000	0	192165000.0,192168000.0,192173000.0,192178000.0,192181000.0,192187000.0,192192000.0,192197000.0
3_68.8	3	68800000	69000000	3	68800000-69000000	0	NA
3_72.2	3	72200000	72400000	3	72200000-72400000	0	NA
3_81.2	3	81200000	81400000	3	81200000-81400000	0	NA
3_81.8	3	81800000	82000000	3	81800000-82000000	0	NA
4_111.8	4	111800000	112000000	4	111800000-112000000	0	NA
4_113.4	4	113400000	113600000	4	113400000-113600000	0	NA
4_150	4	150000000	150200000	4	150000000-150200000	0	NA
4_163.2	4	163200000	163400000	4	163200000-163400000	0	163386000.0,163391000.0
4_177.8	4	177800000	178000000	4	177800000-178000000	0	177809000.0,177817000.0,177838000.0,177847000.0,177850000.0,177860000.0,177863000.0,177870000.0,177873000.0,177906000.0
4_178.4	4	178400000	178600000	4	178400000-178600000	0	NA
4_186	4	186000000	186200000	4	186000000-186200000	0	NA
4_21	4	21000000	21200000	4	21000000-21200000	0	NA
4_28.4	4	28400000	28600000	4	28400000-28600000	0	NA
4_31.4	4	31400000	31600000	4	31400000-31600000	0	NA
4_33.4	4	33400000	33600000	4	33400000-33600000	0	NA
4_36.4	4	36400000	36600000	4	36400000-36600000	0	NA
4_37.6	4	37600000	37800000	4	37600000-37800000	0	NA
4_55.8	4	55800000	56000000	4	55800000-56000000	0	NA
4_58.8	4	58800000	59000000	4	58800000-59000000	0	NA
4_59.8	4	59800000	60000000	4	59800000-60000000	0	NA
4_65	4	65000000	65200000	4	65000000-65200000	0	NA
4_65.2	4	65200000	65400000	4	65200000-65400000	0	NA
4_67.4	4	67400000	67600000	4	67400000-67600000	0	NA
4_71.8	4	71800000	72000000	4	71800000-72000000	0	NA
4_78.2	4	78200000	78400000	4	78200000-78400000	0	NA
4_80.2	4	80200000	80400000	4	80200000-80400000	0	NA
4_81.8	4	81800000	82000000	4	81800000-82000000	0	NA
4_87	4	87000000	87200000	4	87000000-87200000	0	NA
4_97.4	4	97400000	97600000	4	97400000-97600000	0	NA
4_98	4	98000000	98200000	4	98000000-98200000	0	NA
4_98.4	4	98400000	98600000	4	98400000-98600000	0	NA
5_103	5	103000000	103200000	5	103000000-103200000	0	NA
5_103.8	5	103800000	104000000	5	103800000-104000000	0	NA
5_122.2	5	122200000	122400000	5	122200000-122400000	0	NA
5_13.8	5	13800000	14000000	5	13800000-14000000	0	NA
5_130.4	5	130400000	130600000	5	130400000-130600000	0	130505000
5_143.2	5	143200000	143400000	5	143200000-143400000	0	NA
5_150	5	150000000	150200000	5	150000000-150200000	0	150069000.0,150081000.0,150085000.0,150089000.0,150101000.0,150111000.0,150139000.0,150149000.0,150153000.0,150164000.0
5_158.4	5	158400000	158600000	5	158400000-158600000	0	NA
5_162.6	5	162600000	162800000	5	162600000-162800000	0	NA
5_170	5	170000000	170200000	5	170000000-170200000	0	NA
5_170.8	5	170800000	171000000	5	170800000-171000000	0	NA
5_172.8	5	172800000	173000000	5	172800000-173000000	0	NA
5_24.4	5	24400000	24600000	5	24400000-24600000	0	NA
5_25.2	5	25200000	25400000	5	25200000-25400000	0	NA
5_26	5	26000000	26200000	5	26000000-26200000	0	NA
5_37.2	5	37200000	37400000	5	37200000-37400000	0	NA
5_41.4	5	41400000	41600000	5	41400000-41600000	0	NA
5_41.6	5	41600000	41800000	5	41600000-41800000	0	NA
5_53	5	53000000	53200000	5	53000000-53200000	0	NA
5_61.2	5	61200000	61400000	5	61200000-61400000	0	NA
5_80	5	80000000	80200000	5	80000000-80200000	0	NA
5_80.6	5	80600000	80800000	5	80600000-80800000	0	NA
5_82	5	82000000	82200000	5	82000000-82200000	0	NA
5_88	5	88000000	88200000	5	88000000-88200000	0	NA
5_9.4	5	9400000	9600000	5	9400000-9600000	0	NA
5_97.8	5	97800000	98000000	5	97800000-98000000	0	NA
5_99.6	5	99600000	99800000	5	99600000-99800000	0	NA
5_99.8	5	99800000	100000000	5	99800000-100000000	0	NA
6_10	6	10000000	10200000	6	10000000-10200000	0	NA
6_11.4	6	11400000	11600000	6	11400000-11600000	0	NA
6_112.8	6	112800000	113000000	6	112800000-113000000	0	NA
6_119.4	6	119400000	119600000	6	119400000-119600000	0	NA
6_123.4	6	123400000	123600000	6	123400000-123600000	0	NA
6_128.8	6	128800000	129000000	6	128800000-129000000	0	NA
6_129.2	6	129200000	129400000	6	129200000-129400000	0	129313000.0,129367000.0,129380000.0
6_158.4	6	158400000	158600000	6	158400000-158600000	0	NA
6_22.2	6	22200000	22400000	6	22200000-22400000	0	NA
6_23.2	6	23200000	23400000	6	23200000-23400000	0	NA
6_25.4	6	25400000	25600000	6	25400000-25600000	0	NA
6_44.6	6	44600000	44800000	6	44600000-44800000	0	NA
6_47.2	6	47200000	47400000	6	47200000-47400000	0	NA
6_51.2	6	51200000	51400000	6	51200000-51400000	0	NA
6_65	6	65000000	65200000	6	65000000-65200000	0	NA
6_9	6	9000000	9200000	6	9000000-9200000	0	NA
6_9.4	6	9400000	9600000	6	9400000-9600000	0	NA
7_102.4	7	102400000	102600000	7	102400000-102600000	0	102412000.0,102446000.0,102476000.0,102482000.0,102502000.0,102533000.0,102560000.0,102567000.0
7_103.4	7	103400000	103600000	7	103400000-103600000	0	NA
7_108.2	7	108200000	108400000	7	108200000-108400000	0	108394000.0,108400000.0
7_11.8	7	11800000	12000000	7	11800000-12000000	0	NA
7_110.4	7	110400000	110600000	7	110400000-110600000	0	NA
7_113.8	7	113800000	114000000	7	113800000-114000000	0	NA
7_123.6	7	123600000	123800000	7	123600000-123800000	0	NA
7_126.6	7	126600000	126800000	7	126600000-126800000	0	NA
7_133	7	133000000	133200000	7	133000000-133200000	0	NA
7_154.8	7	154800000	155000000	7	154800000-155000000	0	154890000
7_29.4	7	29400000	29600000	7	29400000-29600000	0	NA
7_31	7	31000000	31200000	7	31000000-31200000	0	NA
7_38.4	7	38400000	38600000	7	38400000-38600000	0	NA
7_51.2	7	51200000	51400000	7	51200000-51400000	0	NA
7_52	7	52000000	52200000	7	52000000-52200000	0	NA
7_79	7	79000000	79200000	7	79000000-79200000	0	NA
7_96.8	7	96800000	97000000	7	96800000-97000000	0	NA
8_106	8	106000000	106200000	8	106000000-106200000	0	NA
8_107.4	8	107400000	107600000	8	107400000-107600000	0	NA
8_108	8	108000000	108200000	8	108000000-108200000	0	NA
8_113	8	113000000	113200000	8	113000000-113200000	0	NA
8_126.4	8	126400000	126600000	8	126400000-126600000	0	NA
8_126.6	8	126600000	126800000	8	126600000-126800000	0	126732000.0,126735000.0
8_136.8	8	136800000	137000000	8	136800000-137000000	0	NA
8_16.8	8	16800000	17000000	8	16800000-17000000	0	NA
						278
8_27.6	8	27600000	27800000	8	27600000-27800000	1	NA
8_30.2	8	30200000	30400000	8	30200000-30400000	1	NA
8_5.6	8	5600000	5800000	8	5600000-5800000	1	NA
8_69.4	8	69400000	69600000	8	69400000-69600000	1	NA
8_72.4	8	72400000	72600000	8	72400000-72600000	1	NA
8_91.4	8	91400000	91600000	8	91400000-91600000	1	NA
8_98	8	98000000	98200000	8	98000000-98200000	1	NA
8_98.2	8	98200000	98400000	8	98200000-98400000	1	NA
8_98.6	8	98600000	98800000	8	98600000-98800000	1	NA
9_10.4	9	10400000	10600000	9	10400000-10600000	1	NA
9_106	9	106000000	106200000	9	106000000-106200000	1	NA
						11
9_109	9	109000000	109200000	9	109000000-109200000	2	NA
9_115.8	9	115800000	116000000	9	115800000-116000000	2	NA
9_119.4	9	119400000	119600000	9	119400000-119600000	2	NA
9_122.4	9	122400000	122600000	9	122400000-122600000	2	NA
9_124.4	9	124400000	124600000	9	124400000-124600000	2	NA
9_13.8	9	13800000	14000000	9	13800000-14000000	2	NA
						6
9_16.2	9	16200000	16400000	9	16200000-16400000	3	NA
						1
9_18.6	9	18600000	18800000	9	18600000-18800000	4	NA
9_22.8	9	22800000	23000000	9	22800000-23000000	4	NA
9_23	9	23000000	23200000	9	23000000-23200000	4	NA
						3
9_36.4	9	36400000	36600000	9	36400000-36600000	5	NA
						1
9_7.2	9	7200000	7400000	9	7200000-7400000	8	NA
9_71.6	9	71600000	71800000	9	71600000-71800000	8	NA
						2
9_74.2	9	74200000	74400000	9	74200000-74400000	10	NA
9_75.6	9	75600000	75800000	9	75600000-75800000	10	NA
						2
9_85	9	85000000	85200000	9	85000000-85200000	11	NA
						1
9_9.6	9	9600000	9800000	9	9600000-9800000	14	NA
						1
						306
