# Supplementary material for: Impact of non-LTR retrotransposons in the differentiation and evolution of anatomically modern humans
Source: Mob DNA. 2018 Aug 15;9:28. doi: 10.1186/s13100-018-0133-4 (PMC6094920; doi:10.1186/s13100-018-0133-4)
Supplement: Supplementary file 16 — ToppCluster analysis results for GO terms associated with genes containing AMH-specific RIs. Loci enriched for sapiens-specific GO terms are listed first, followed by loci enriched for Hominina-specific GO terms and, finally, by loci with non-specific GO-terms. (XLS 159 kb) [file 13100_2018_133_MOESM16_ESM.xls]

## Sheet: AMH-specific RIs GO terms
Category	ID	Title (or Source)	Verbose ID	vs_arch_logP	vs_chimp_logP	vs_arch_GeneSet	vs_chimp_GeneSet
GO: Biological Process	GO:1904380	endoplasmic reticulum mannose trimming	GeneOntologyBiologicalProcess_GO:1904380_endoplasmic reticulum mannose trimming	4.34674	0	EDEM3,UGGT1,UGGT2
GO: Biological Process	GO:0097359	UDP-glucosylation	GeneOntologyBiologicalProcess_GO:0097359_UDP-glucosylation	4.26663	0	UGGT1,UGGT2
GO: Biological Process	GO:0090129	positive regulation of synapse maturation	GeneOntologyBiologicalProcess_GO:0090129_positive regulation of synapse maturation	4.21078	0	DAB2IP,NRXN3,RELN
GO: Biological Process	GO:2001224	positive regulation of neuron migration	GeneOntologyBiologicalProcess_GO:2001224_positive regulation of neuron migration	3.97659	0	DAB2IP,RELN,SHTN1
GO: Biological Process	GO:0036508	protein alpha-1,2-demannosylation	GeneOntologyBiologicalProcess_GO:0036508_protein alpha-1,2-demannosylation	3.97659	0	EDEM3,UGGT1,UGGT2
GO: Biological Process	GO:0036507	protein demannosylation	GeneOntologyBiologicalProcess_GO:0036507_protein demannosylation	3.97659	0	EDEM3,UGGT1,UGGT2
GO: Biological Process	GO:0090128	regulation of synapse maturation	GeneOntologyBiologicalProcess_GO:0090128_regulation of synapse maturation	3.8742	0	DAB2IP,NRXN3,RELN
GO: Biological Process	GO:0097477	lateral motor column neuron migration	GeneOntologyBiologicalProcess_GO:0097477_lateral motor column neuron migration	3.79479	0	DAB1,RELN
GO: Biological Process	GO:0010001	glial cell differentiation	GeneOntologyBiologicalProcess_GO:0010001_glial cell differentiation	3.78289	0	DAB1,DMD,EXOC4,LAMA2,PARD3,PTPRA,RELN,SOX6
GO: Biological Process	GO:0001764	neuron migration	GeneOntologyBiologicalProcess_GO:0001764_neuron migration	3.73735	0	DAB1,DAB2IP,FAT3,MEF2C,NRG3,RELN,SHTN1
GO: Biological Process	GO:0042063	gliogenesis	GeneOntologyBiologicalProcess_GO:0042063_gliogenesis	3.64752	0	DAB1,DAB2IP,DMD,EXOC4,LAMA2,PARD3,PTPRA,RELN,SOX6
GO: Biological Process	GO:0097475	motor neuron migration	GeneOntologyBiologicalProcess_GO:0097475_motor neuron migration	3.49587	0	DAB1,RELN
GO: Biological Process	GO:0097476	spinal cord motor neuron migration	GeneOntologyBiologicalProcess_GO:0097476_spinal cord motor neuron migration	3.49587	0	DAB1,RELN
GO: Biological Process	GO:0038026	reelin-mediated signaling pathway	GeneOntologyBiologicalProcess_GO:0038026_reelin-mediated signaling pathway	3.49587	0	DAB2IP,RELN
GO: Biological Process	GO:0006517	protein deglycosylation	GeneOntologyBiologicalProcess_GO:0006517_protein deglycosylation	3.32783	0	EDEM3,UGGT1,UGGT2
GO: Biological Process	GO:0021801	cerebral cortex radial glia guided migration	GeneOntologyBiologicalProcess_GO:0021801_cerebral cortex radial glia guided migration	3.26649	0	DAB1,DAB2IP,RELN
GO: Biological Process	GO:0022030	telencephalon glial cell migration	GeneOntologyBiologicalProcess_GO:0022030_telencephalon glial cell migration	3.26649	0	DAB1,DAB2IP,RELN
GO: Biological Process	GO:0060074	synapse maturation	GeneOntologyBiologicalProcess_GO:0060074_synapse maturation	3.26649	0	DAB2IP,NRXN3,RELN
GO: Biological Process	GO:0006011	UDP-glucose metabolic process	GeneOntologyBiologicalProcess_GO:0006011_UDP-glucose metabolic process	3.10213	0	UGGT1,UGGT2
GO: Biological Process	GO:0042904	9-cis-retinoic acid biosynthetic process	GeneOntologyBiologicalProcess_GO:0042904_9-cis-retinoic acid biosynthetic process	3.10213	0	ALDH1A1,ALDH1A2
GO: Biological Process	GO:0042905	9-cis-retinoic acid metabolic process	GeneOntologyBiologicalProcess_GO:0042905_9-cis-retinoic acid metabolic process	3.10213	0	ALDH1A1,ALDH1A2
GO: Biological Process	GO:0051966	regulation of synaptic transmission, glutamatergic	GeneOntologyBiologicalProcess_GO:0051966_regulation of synaptic transmission, glutamatergic	3.03038	0	GRIA4,GRM8,MEF2C,RELN
GO: Biological Process	GO:0070252	actin-mediated cell contraction	GeneOntologyBiologicalProcess_GO:0070252_actin-mediated cell contraction	3.02592	0	DMD,FGF12,NUP155,PARD3,SHTN1
GO: Biological Process	GO:0051016	barbed-end actin filament capping	GeneOntologyBiologicalProcess_GO:0051016_barbed-end actin filament capping	0	2.87642		CAPG,CAPZA1,CAPZA2,CARMIL1,EPS8,EVL,VIL1
GO: Biological Process	GO:1990778	protein localization to cell periphery	GeneOntologyBiologicalProcess_GO:1990778_protein localization to cell periphery	0	2.89053		ANK1,ANK2,ANK3,BBS2,CALCR,CDH2,CLIP1,DENND4C,DPP10,DPP6,EPB41L3,EZR,F11R,FAM126A,FGF13,GOLGA4,GOPC,ITGB1,KCNB2,KCNIP4,LIN7A,MACF1,NRXN1,NUMB,PACSIN1,PID1,RAB31,RAPGEF6,SPTBN1,STX8,TNIK,TSPAN33,TTC7A,TTC7B,VIL1
GO: Biological Process	GO:0021680	cerebellar Purkinje cell layer development	GeneOntologyBiologicalProcess_GO:0021680_cerebellar Purkinje cell layer development	0	2.89058		AARS,AGTPBP1,ATG7,ATP7A,CACNA1A,KLHL1,RERE,RORA,SEZ6L
GO: Biological Process	GO:0050806	positive regulation of synaptic transmission	GeneOntologyBiologicalProcess_GO:0050806_positive regulation of synaptic transmission	0	2.89428		ADRA1A,ARC,BRAF,CA7,CLSTN2,DTNBP1,EGFR,EIF2AK4,ERBB4,GRIA2,GSK3B,HTR2C,HTR7,LAMA2,MUSK,NF1,NMU,NRXN1,NTRK2,PRKN,PTPN5,RIMS1,RIMS2,TNR,UNC13B,WNT7A
GO: Biological Process	GO:0010921	regulation of phosphatase activity	GeneOntologyBiologicalProcess_GO:0010921_regulation of phosphatase activity	0	2.90206		AKAP6,CEP192,CSRNP3,DLG2,ELL,FKBP15,GPLD1,GRXCR1,HTT,IGBP1,ITGA2,JAK2,MAGI2,MPRIP,MYO1D,NCKAP1L,PCDH11X,PPME1,PPP1R36,PPP2R3A,PPP2R5C,PPP6R3,SH2D4A,SPRED1
GO: Biological Process	GO:0060271	cilium assembly	GeneOntologyBiologicalProcess_GO:0060271_cilium assembly	0	2.90691		ADAMTS16,ARL3,ASAP1,ATG3,ATP6V0D1,BBS2,CC2D2A,CCDC13,CDC14A,CEP162,CEP89,CFAP221,DCDC2,DISC1,DMD,DNAH5,DZIP1L,FBF1,HTT,HYDIN,IQUB,KIF24,NEK1,PCDH15,PIBF1,PKHD1,RFX3,SCLT1,SEPT9,SGSM3,SPAG16,TBC1D14,TBC1D16,TBC1D22B,TBC1D32,TBC1D5,TBC1D9B,ULK4,USP6NL,WDPCP
GO: Biological Process	GO:0000226	microtubule cytoskeleton organization	GeneOntologyBiologicalProcess_GO:0000226_microtubule cytoskeleton organization	0	2.90828		AKAP9,APC,ARHGEF2,ATXN7,AUNIP,BBS2,BCAS3,BICD2,BIRC2,CC2D2A,CCDC13,CCSER2,CDC14A,CDK5RAP2,CENPA,CEP152,CEP192,CLIP1,CNTLN,CRMP1,DCLK2,DISC1,DNAH5,DOCK7,DST,DYNC1H1,DYNC1LI2,EML1,EPHA3,EZR,FER,FGF13,FMN2,HDAC3,HTT,HYDIN,INTS13,KATNAL1,KATNAL2,KIF24,KIF4A,MAP7D2,MID1,MYBL2,PARD3,PIBF1,PKHD1,RANBP1,RNF4,SGK1,SGO1,SKA2,SPAG16,SS18,TACC2,TBC1D32,TBCD,TNKS,TRDN,ULK4,VPS4B,WDR62
GO: Biological Process	GO:0021695	cerebellar cortex development	GeneOntologyBiologicalProcess_GO:0021695_cerebellar cortex development	0	2.91114		AARS,AGTPBP1,ATG7,ATP7A,CACNA1A,GLI2,GRID2,KLHL1,NRXN1,RERE,RORA,SEZ6L,WNT7A
GO: Biological Process	GO:0043266	regulation of potassium ion transport	GeneOntologyBiologicalProcess_GO:0043266_regulation of potassium ion transport	0	2.92139		AKAP6,AKAP7,AKAP9,ANK2,ANK3,ANO6,DPP10,DPP6,GNAQ,HTR2A,KCNAB1,KCNC2,KCNIP4,KCNQ1,NEDD4L,NOS1AP,PRKG1,PRNP
GO: Biological Process	GO:0016311	dephosphorylation	GeneOntologyBiologicalProcess_GO:0016311_dephosphorylation	0	2.92827		AKAP1,AKAP6,CDC14A,CEP192,CSRNP3,CTDSPL,DLC1,DLG2,DUPD1,DUSP16,DUSP4,ELL,EPM2A,EYA2,EYA3,FBP1,FKBP15,GPLD1,GRXCR1,HTT,IGBP1,INPP5B,ITGA2,JAK2,MAGI2,MPRIP,MTMR3,MYO1D,NCKAP1L,NT5DC1,NTPCR,PCDH11X,PHLPP2,PLPPR5,PPME1,PPP1R36,PPP2R3A,PPP2R5C,PPP3R1,PPP6R3,PTP4A1,PTP4A2,PTPN2,PTPN5,PTPRB,PTPRD,PTPRG,PTPRK,PTPRM,PTPRQ,PTPRR,PTPRT,PTPRZ1,PUDP,PXYLP1,RNGTT,SH2D4A,SPRED1,SSH2,SYNJ2
GO: Biological Process	GO:0060560	developmental growth involved in morphogenesis	GeneOntologyBiologicalProcess_GO:0060560_developmental growth involved in morphogenesis	0	2.95325		CDH4,CDKL5,DCC,DISC1,EIF2AK4,ESR1,FGF13,FN1,FSTL4,FXN,GOLGA4,GSK3B,IFRD1,IST1,ITGB1,KIF26B,MACF1,MAGI2,MED12,NEDD4L,NKD1,NRCAM,NRG1,NTRK3,PPP2R3A,PRKN,RIMS1,RIMS2,ROBO1,SEMA3A,SEMA3C,SEMA3E,SEMA5A,SEMA6D,SYT17,TNR,ULK2
GO: Biological Process	GO:0072659	protein localization to plasma membrane	GeneOntologyBiologicalProcess_GO:0072659_protein localization to plasma membrane	0	2.95911		ANK1,ANK2,ANK3,BBS2,CALCR,CDH2,CLIP1,DENND4C,DPP10,DPP6,EPB41L3,EZR,F11R,FAM126A,FGF13,GOLGA4,GOPC,ITGB1,KCNB2,KCNIP4,LIN7A,MACF1,NRXN1,NUMB,PACSIN1,PID1,RAB31,RAPGEF6,SPTBN1,STX8,TNIK,TSPAN33,TTC7A,TTC7B,VIL1
GO: Biological Process	GO:0021543	pallium development	GeneOntologyBiologicalProcess_GO:0021543_pallium development	0	2.98067		ADGRG1,AFDN,ARHGAP11B,ATG7,BBS2,CCDC85C,CDH2,CDON,CNTNAP2,DAB1,DCLK2,DISC1,EFHC1,EGFR,EPHA5,FGF13,FOXP2,GSK3B,LMX1A,NF1,NTRK2,PHLPP2,PLCB1,PTPRZ1,ROBO1,SEMA3A,TACC2,TRAPPC9,WDR62
GO: Biological Process	GO:0021700	developmental maturation	GeneOntologyBiologicalProcess_GO:0021700_developmental maturation	0	2.98708		ADGRB3,ALDH1A2,ANKRD17,ANKS1A,ANO6,BLOC1S6,BSPH1,CACNA1A,CATSPERB,CDH3,CFTR,CNTNAP2,CTSV,DISC1,DLG2,EPB42,ERBB4,ESR2,FAM20C,GHRHR,GNAQ,GSK3B,IGF1,KCNMA1,NFIA,NPR2,NRCAM,NRXN1,NRXN3,PDE3A,PICALM,PLCB1,RBPJ,RERE,RET,RFX3,RUNX1,RXFP2,SCLT1,SEZ6L,WEE2
GO: Biological Process	GO:1900274	regulation of phospholipase C activity	GeneOntologyBiologicalProcess_GO:1900274_regulation of phospholipase C activity	0	3.00158		ADRA1A,ARHGAP6,CALCR,DLC1,EGFR,ESR1,GNAQ,HTR2A,ITK,PDGFRA,TXK
GO: Biological Process	GO:1903514	release of sequestered calcium ion into cytosol by endoplasmic reticulum	GeneOntologyBiologicalProcess_GO:1903514_release of sequestered calcium ion into cytosol by endoplasmic reticulum	0	3.00356		AKAP6,ANK2,CACNA1C,CHD7,DMD,PDE4D,RYR2,SLC8A1,TRDN
GO: Biological Process	GO:0014808	release of sequestered calcium ion into cytosol by sarcoplasmic reticulum	GeneOntologyBiologicalProcess_GO:0014808_release of sequestered calcium ion into cytosol by sarcoplasmic reticulum	0	3.00356		AKAP6,ANK2,CACNA1C,CHD7,DMD,PDE4D,RYR2,SLC8A1,TRDN
GO: Biological Process	GO:0006482	protein demethylation	GeneOntologyBiologicalProcess_GO:0006482_protein demethylation	0	3.00356		ARID5B,KDM2A,KDM3B,KDM4C,KDM6A,PHF2,PHF8,PPME1,UTY
GO: Biological Process	GO:0008214	protein dealkylation	GeneOntologyBiologicalProcess_GO:0008214_protein dealkylation	0	3.00356		ARID5B,KDM2A,KDM3B,KDM4C,KDM6A,PHF2,PHF8,PPME1,UTY
GO: Biological Process	GO:0071495	cellular response to endogenous stimulus	GeneOntologyBiologicalProcess_GO:0071495_cellular response to endogenous stimulus	0	3.02339		ACVR1C,ADCY1,ADCY2,ADCY3,ADCY8,AIFM1,AKAP1,AKAP6,AKAP7,AKAP9,AKT3,APAF1,APC,ARHGEF2,ATP6V0A4,ATP6V0D1,ATP6V1H,BBS2,BCAS3,BLM,BMP5,BMPER,CD36,CDC5L,CDH13,CFTR,CHRDL1,CHRDL2,CLOCK,CNOT2,COL4A6,CPS1,CTNNA1,DDX54,DENND4C,DNMT3A,EGFR,EGLN2,EPHA3,EPHA5,ESR1,ESR2,ESRP1,EZR,F11R,FAM20C,FAS,FBN1,FER,FGF12,FN1,FRS2,GAREM1,GHR,GHRHR,GLRA3,GLRX,GPLD1,GSK3B,GTF2F2,HHIP,HRH1,HTRA4,IGF1,IGF1R,ITGA2,ITGA8,ITGB1,…
GO: Biological Process	GO:0048639	positive regulation of developmental growth	GeneOntologyBiologicalProcess_GO:0048639_positive regulation of developmental growth	0	3.02438		AKAP6,BBS2,CDH4,CDKL5,CHD7,DISC1,ERBB4,EZR,FN1,FXN,GHR,GHRHR,GOLGA4,GSK3B,IGF1,IST1,MACF1,MUSK,NEDD4L,NRG1,NTRK3,PLCB1,PRKN,RBPJ,RIMS1,RIMS2,SEMA5A,STAT5B,SYT17,VIL1
GO: Biological Process	GO:0019933	cAMP-mediated signaling	GeneOntologyBiologicalProcess_GO:0019933_cAMP-mediated signaling	0	3.04037		ADCY1,ADCY2,ADCY3,ADCY8,AKAP6,EPHA5,GHRHR,NPR3,PCLO,PDE10A,PDE3A,PDE4D,PDE7A,RIMS2
GO: Biological Process	GO:0021549	cerebellum development	GeneOntologyBiologicalProcess_GO:0021549_cerebellum development	0	3.04589		AARS,AGTPBP1,ATG7,ATP7A,ATRN,CACNA1A,CNTN1,DAB1,ESR2,FOXP2,GLI2,GRID2,KLHL1,LMX1A,NLGN4X,NRXN1,PTBP2,RERE,RORA,SEZ6L,WNT7A
GO: Biological Process	GO:0051235	maintenance of location	GeneOntologyBiologicalProcess_GO:0051235_maintenance of location	0	3.05171		ACVR1C,AKAP6,ANK2,ANK3,ARHGAP21,CACNA1C,CD36,CEMIP,CHD7,DMD,EPB41L3,EZR,FAF1,FBN1,FBXW7,FTO,GOPC,GPR39,HTR2A,HTR2C,HTT,JPH1,KIAA1109,LDAH,LTBP1,MDFI,MORC3,MPRIP,MSR1,NFKBIA,OSBPL8,PDE4D,POLR2M,PRKD1,PTPN2,RYR2,SLC30A4,SLC30A8,SLC8A1,STAT5B,SYNE2,TRDN,TRPC1,VPS13A,VPS13D,ZC3H12A
GO: Biological Process	GO:0002790	peptide secretion	GeneOntologyBiologicalProcess_GO:0002790_peptide secretion	0	3.05414		ACVR1C,ATG7,CACNA1A,CACNA1C,CFTR,CHD7,CLOCK,CYB5R4,EGFR,EPHA5,EXOC3L1,GHRHR,GLRX,GPLD1,GPR39,HTR2C,HTT,JAK2,KCNC2,KCNQ1,KCNS3,LEPR,LRP5,NDUFAF2,NRXN1,OXCT1,PCK2,PCLO,PDE1C,PRKCA,PRKN,RAP1A,RFX3,RIMS2,RPTOR,SLC2A1,SLC30A8,SLC8B1,STXBP5L,SYBU,SYT9,SYTL4,TFAP2B
GO: Biological Process	GO:0072710	response to hydroxyurea	GeneOntologyBiologicalProcess_GO:0072710_response to hydroxyurea	0	3.06211		ATRX,BLM,RNF4,SPIDR
GO: Biological Process	GO:0098814	spontaneous synaptic transmission	GeneOntologyBiologicalProcess_GO:0098814_spontaneous synaptic transmission	0	3.06211		PRKN,RIMS1,RIMS2,UNC13B
GO: Biological Process	GO:0061669	spontaneous neurotransmitter secretion	GeneOntologyBiologicalProcess_GO:0061669_spontaneous neurotransmitter secretion	0	3.06211		PRKN,RIMS1,RIMS2,UNC13B
GO: Biological Process	GO:0072711	cellular response to hydroxyurea	GeneOntologyBiologicalProcess_GO:0072711_cellular response to hydroxyurea	0	3.06211		ATRX,BLM,RNF4,SPIDR
GO: Biological Process	GO:0006813	potassium ion transport	GeneOntologyBiologicalProcess_GO:0006813_potassium ion transport	0	3.06459		AKAP6,AKAP7,AKAP9,ANK2,ANK3,ANO6,CNGB3,DPP10,DPP6,GNAQ,HTR2A,KCNA2,KCNAB1,KCNB2,KCNC2,KCND2,KCND3,KCNH1,KCNH5,KCNH8,KCNIP4,KCNJ3,KCNMA1,KCNMB2,KCNQ1,KCNQ3,KCNQ5,KCNS3,NEDD4L,NOS1AP,PRKG1,PRNP,SLC12A5,SLC24A3,VPS4B
GO: Biological Process	GO:0035637	multicellular organismal signaling	GeneOntologyBiologicalProcess_GO:0035637_multicellular organismal signaling	0	3.07439		AKAP9,ANK2,ANK3,CACNA1A,CACNA1C,CACNA2D3,CACNB4,CLCN1,CNTNAP2,CTNNA3,DPP6,GRM7,ITGA2,KCNA2,KCND2,KCND3,KCNIP4,KCNMA1,KCNMB2,KCNQ1,NPR2,NRCAM,NUP155,PDE4D,RYR2,SCN2A,SCN8A,SLC8A1,TMEM65,TNR,TRDN,TRPC1
GO: Biological Process	GO:0098742	cell-cell adhesion via plasma-membrane adhesion molecules	GeneOntologyBiologicalProcess_GO:0098742_cell-cell adhesion via plasma-membrane adhesion molecules	0	3.07619		CDH10,CDH12,CDH13,CDH17,CDH18,CDH19,CDH2,CDH20,CDH22,CDH23,CDH3,CDH4,CDH8,CDHR3,CLSTN2,DAB1,DSC1,FREM2,GRID2,IGSF9,IL1RAPL1,ITGB1,NRXN1,PCDH11X,PCDH15,PCDH9,PTPRD,PTPRG,PTPRM,PTPRR,PTPRT,RET,ROBO1,ROBO2,SDK1,TENM2
GO: Biological Process	GO:0051963	regulation of synapse assembly	GeneOntologyBiologicalProcess_GO:0051963_regulation of synapse assembly	0	3.0991		ADGRB3,ASIC2,CLSTN2,EPHB1,EPHB2,LINGO2,LRRC4B,LRRTM3,LRRTM4,MUSK,NRXN1,NRXN3,NTRK2,NTRK3,PRKCA,ROBO2,THBS2,WNT7A
GO: Biological Process	GO:0007202	activation of phospholipase C activity	GeneOntologyBiologicalProcess_GO:0007202_activation of phospholipase C activity	0	3.12245		ADRA1A,ARHGAP6,CALCR,DLC1,EGFR,GNAQ,HTR2A,ITK,TXK
GO: Biological Process	GO:0051336	regulation of hydrolase activity	GeneOntologyBiologicalProcess_GO:0051336_regulation of hydrolase activity	0	3.12673		ACVR1C,ADGRB3,ADRA1A,AFDN,AIFM1,AKAP6,AKAP9,ALDH1A1,AMPH,APAF1,ARAP2,ARHGAP10,ARHGAP11B,ARHGAP21,ARHGAP6,ARHGEF11,ARHGEF2,ASAP1,BCAR3,BCAS3,BIRC2,BIRC6,BTC,CALCR,CCPG1,CDKL5,CEP192,CHN2,COL28A1,CRIM1,CSRNP3,DAPK1,DENND4C,DENND5A,DENND5B,DLC1,DLG2,DNMBP,DOCK4,DOCK5,DOCK7,EGFR,EGLN3,EIF2B3,ELL,EPHA3,EPHA5,ERBB4,ESR1,F11R,FAS,FGD4,FKBP15,FN1,FNIP1,FRS2,GAPVD1,GARNL3,GFRA1,GNAO1,GNAQ,GPLD1,GRXCR1,GSK…
GO: Biological Process	GO:0031345	negative regulation of cell projection organization	GeneOntologyBiologicalProcess_GO:0031345_negative regulation of cell projection organization	0	3.14508		ASAP1,CRMP1,DAB1,DCC,DNM3,EPHA3,EPHB2,EVL,FGF13,FSTL4,GAK,GSK3B,IFRD1,ITGB1,KANK1,LRP4,NRXN1,NTM,PTPRG,PTPRZ1,RAP1GAP2,RBPJ,SEMA3A,SEMA3C,SEMA3E,SEMA5A,SEMA6D,TNR,ULK2,XYLT1
GO: Biological Process	GO:0043113	receptor clustering	GeneOntologyBiologicalProcess_GO:0043113_receptor clustering	0	3.15156		CACNA1A,CDH2,DLG2,GLRA3,GPHN,LRP4,LRP5,LRRTM4,MAGI2,MUSK,NME7,NRXN1,NRXN2
GO: Biological Process	GO:0071417	cellular response to organonitrogen compound	GeneOntologyBiologicalProcess_GO:0071417_cellular response to organonitrogen compound	0	3.15507		ADCY1,ADCY2,ADCY3,ADCY8,AKAP1,AKAP6,AKAP7,AKAP9,AKT3,ARHGEF2,ATP6V0A4,ATP6V0D1,ATP6V1H,BLM,CDC5L,CFTR,COL4A6,CPS1,CTNNA1,DENND4C,DNMT3A,EGFR,EZR,FAS,FBN1,FER,GHR,GHRHR,GLRA3,GPLD1,GSK3B,HRH1,IGF1,IGF1R,JAK2,KANK1,KCNQ1,KL,MBD5,NOX4,NTRK2,OSBPL8,PDE3A,PDE4B,PDE4D,PDGFRA,PHIP,PID1,PIK3C2A,PLCB1,PPAT,PRKAR1B,PRKCA,PRKN,PRLR,PTPN2,RAB31,RAP1A,RPTOR,RYR2,SGK1,SLC25A33,SLC8A1,SPIDR,SRSF5,STAT5B,UBR1,UR…
GO: Biological Process	GO:0071871	response to epinephrine	GeneOntologyBiologicalProcess_GO:0071871_response to epinephrine	0	3.19285		AKAP6,GSK3B,KCNQ1,PDE4B,PDE4D,RNLS,RYR2
GO: Biological Process	GO:0006812	cation transport	GeneOntologyBiologicalProcess_GO:0006812_cation transport	0	3.19599		ABCB1,ACE,ADRA1A,AKAP6,AKAP7,AKAP9,AKT3,ANK1,ANK2,ANK3,ANO6,ASIC2,ASIC4,ATP10D,ATP13A4,ATP13A5,ATP5G2,ATP6V0A4,ATP6V0D1,ATP6V1H,ATP7A,CACHD1,CACNA1A,CACNA1C,CACNA2D3,CACNB4,CDH23,CEMIP,CHD7,CHRNA4,CNGB3,CNTN1,COX10,COX7B2,CRACR2A,DENND5A,DENND5B,DMD,DPP10,DPP6,DTNBP1,FGF12,GLRX,GNAO1,GNAQ,GPR39,GRM7,HRH1,HTR2A,HTR2C,HTR7,HTT,IGF1,IL1RAPL1,JPH1,KCNA2,KCNAB1,KCNB2,KCNC2,KCND2,KCND3,KCNH1,KCNH5,KCNH…
GO: Biological Process	GO:2001222	regulation of neuron migration	GeneOntologyBiologicalProcess_GO:2001222_regulation of neuron migration	3.96052	3.20472	DAB2IP,NRG3,RELN,SHTN1	ADGRG1,ERBB4,GSK3B,KIF20B,NRG1,NRG3,PTPRZ1,SEMA3A,ULK4,UNC5D
GO: Biological Process	GO:0001941	postsynaptic membrane organization	GeneOntologyBiologicalProcess_GO:0001941_postsynaptic membrane organization	0	3.20472		CDH2,GLRA3,GPHN,LRP4,LRP5,LRRTM4,MAGI2,MUSK,NRXN1,NRXN2
GO: Biological Process	GO:1901699	cellular response to nitrogen compound	GeneOntologyBiologicalProcess_GO:1901699_cellular response to nitrogen compound	0	3.20924		ADCY1,ADCY2,ADCY3,ADCY8,AIFM1,AKAP1,AKAP6,AKAP7,AKAP9,AKT3,ARHGEF2,ATP6V0A4,ATP6V0D1,ATP6V1H,ATRX,BLM,CDC5L,CFTR,CHRM3,COL4A6,CPS1,CTNNA1,DENND4C,DNMT3A,EGFR,ESR1,EZR,FAS,FBN1,FER,GHR,GHRHR,GLRA3,GNAQ,GPLD1,GSK3B,HRH1,IGF1,IGF1R,JAK2,KANK1,KCNC2,KCNQ1,KCNQ3,KL,MBD5,NOX4,NTRK2,OSBPL8,PDE3A,PDE4B,PDE4D,PDGFRA,PHIP,PID1,PIK3C2A,PLCB1,PPAT,PRKAR1B,PRKCA,PRKN,PRLR,PTPN2,RAB31,RAP1A,RNF4,RPTOR,RYR2,SGK…
GO: Biological Process	GO:2000145	regulation of cell motility	GeneOntologyBiologicalProcess_GO:2000145_regulation of cell motility	0	3.20978		ACE,ACVR1C,ADGRG1,ALOX15B,ANO6,APC,ARSB,BBS2,BCAS3,BMP5,BMPER,BRAF,BTC,CAMK1D,CARMIL1,CCBE1,CDH13,CEMIP,CTNNA1,CYP19A1,DLC1,DOCK4,DOCK5,DOCK7,EGFR,ENPP2,EPHA3,ERBB4,EVL,FBXW7,FER,FN1,GPLD1,GSK3B,HMGB1,IGF1,IGF1R,IL6R,ITGA2,ITGB1,JAK2,KANK1,KIF20B,LAMA2,LAMA3,LDB2,MACF1,MAGI2,MTUS1,NCKAP1L,NF1,NKD1,NOX4,NRG1,NRG3,NTF3,NTRK3,NUMB,OSBPL8,P2RY6,PDGFRA,PDPN,PLCB1,PPP2R3A,PRCP,PRKCA,PRKD1,PRKG1,PTP4A1,…
GO: Biological Process	GO:0050768	negative regulation of neurogenesis	GeneOntologyBiologicalProcess_GO:0050768_negative regulation of neurogenesis	0	3.21105		ADGRG1,ARHGEF2,ASAP1,CDK5RAP2,CNTN4,CRMP1,CTNNA1,DAB1,DCC,DNM3,EIF2AK4,EPHA3,EPHB2,ERBB4,FGF13,FSTL4,GAK,GSK3B,IFRD1,ITGB1,KANK1,LMX1A,LRP4,NF1,NRG1,NRG3,NTM,NTRK3,PBX1,PTPRG,PTPRZ1,RAP1GAP2,RBPJ,SEMA3A,SEMA3C,SEMA3E,SEMA5A,SEMA6D,TNR,TTC3,ULK2,WNT7A,XYLT1
GO: Biological Process	GO:0086001	cardiac muscle cell action potential	GeneOntologyBiologicalProcess_GO:0086001_cardiac muscle cell action potential	0	3.23671		ANK2,ANK3,CACNA1C,CTNNA3,DMD,FGF12,KCND2,KCNQ1,NEDD4L,NOS1AP,NUP155,RYR2,SLC8A1
GO: Biological Process	GO:2001257	regulation of cation channel activity	GeneOntologyBiologicalProcess_GO:2001257_regulation of cation channel activity	0	3.24591		AKAP6,AKAP7,ANK2,ANK3,ASIC2,CACNB4,CRACR2A,DMD,FGF12,HTT,JPH1,KCNAB1,KCNQ1,NEDD4L,NOS1AP,PDE4B,PDE4D,PRKG1,STAC,TRDN
GO: Biological Process	GO:0097105	presynaptic membrane assembly	GeneOntologyBiologicalProcess_GO:0097105_presynaptic membrane assembly	0	3.25213		IL1RAPL1,LRP4,NLGN4X,NRXN1,PTPRD
GO: Biological Process	GO:0042908	xenobiotic transport	GeneOntologyBiologicalProcess_GO:0042908_xenobiotic transport	0	3.25213		ABCA8,ABCB1,ABCB4,ABCB5,SLC2A1
GO: Biological Process	GO:0040012	regulation of locomotion	GeneOntologyBiologicalProcess_GO:0040012_regulation of locomotion	0	3.26052		ACE,ACVR1C,ADGRG1,ALOX15B,ANO6,APC,ARSB,BBS2,BCAS3,BMP5,BMPER,BRAF,BTC,CAMK1D,CARMIL1,CCBE1,CDH13,CEMIP,CTNNA1,CYP19A1,DLC1,DOCK4,DOCK5,DOCK7,EGFR,ENPP2,EPHA3,ERBB4,EVL,EXOC2,FBXW7,FER,FN1,GPLD1,GRM5,GSK3B,HMGB1,HS3ST5,HTR2C,IGF1,IGF1R,IL6R,ITGA2,ITGB1,JAK2,KANK1,KIF20B,LAMA2,LAMA3,LDB2,MACF1,MAGI2,MTUS1,NCKAP1L,NF1,NKD1,NOX4,NRG1,NRG3,NTF3,NTRK3,NUMB,OSBPL8,P2RY6,PDGFRA,PDPN,PLCB1,PPP2R3A,PRCP,P…
GO: Biological Process	GO:0007638	mechanosensory behavior	GeneOntologyBiologicalProcess_GO:0007638_mechanosensory behavior	0	3.27016		CNTNAP2,FOXP2,HTT,NRXN1,NRXN2,STRA6
GO: Biological Process	GO:0010977	negative regulation of neuron projection development	GeneOntologyBiologicalProcess_GO:0010977_negative regulation of neuron projection development	0	3.28733		ASAP1,CRMP1,DAB1,DCC,DNM3,EPHA3,EPHB2,FGF13,FSTL4,GAK,GSK3B,IFRD1,KANK1,LRP4,NTM,PTPRG,PTPRZ1,RAP1GAP2,RBPJ,SEMA3A,SEMA3C,SEMA3E,SEMA5A,SEMA6D,TNR,ULK2,XYLT1
GO: Biological Process	GO:0042490	mechanoreceptor differentiation	GeneOntologyBiologicalProcess_GO:0042490_mechanoreceptor differentiation	0	3.28923		ATP8B1,CDH23,CECR2,CLIC5,GRXCR1,KCNMA1,MYO6,MYO7A,NTF3,NTRK2,NTRK3,PCDH15,PTPRQ,RBPJ,TMC1,TRIP11,WDPCP
GO: Biological Process	GO:0048009	insulin-like growth factor receptor signaling pathway	GeneOntologyBiologicalProcess_GO:0048009_insulin-like growth factor receptor signaling pathway	0	3.29892		ATXN1,ATXN7,BMP5,CDH3,CRIM1,GHR,GHRHR,IGF1,IGF1R,PHIP,PLCB1
GO: Biological Process	GO:0030072	peptide hormone secretion	GeneOntologyBiologicalProcess_GO:0030072_peptide hormone secretion	0	3.30836		ACVR1C,ATG7,CACNA1A,CACNA1C,CFTR,CHD7,CLOCK,CYB5R4,EGFR,EPHA5,EXOC3L1,GHRHR,GLRX,GPLD1,GPR39,HTR2C,HTT,JAK2,KCNC2,KCNQ1,KCNS3,LEPR,LRP5,NDUFAF2,NRXN1,OXCT1,PCK2,PCLO,PDE1C,PRKCA,PRKN,RAP1A,RFX3,RIMS2,RPTOR,SLC2A1,SLC30A8,SLC8B1,STXBP5L,SYBU,SYT9,SYTL4,TFAP2B
GO: Biological Process	GO:0099504	synaptic vesicle cycle	GeneOntologyBiologicalProcess_GO:0099504_synaptic vesicle cycle	0	3.30971		AMPH,BLOC1S6,BRAF,BTBD9,CACNA1A,CADPS,CDH2,MAGI2,NRXN1,OPHN1,PACSIN1,PCLO,RAP1A,RIMS1,RIMS2,RPH3A,SH3GL2,SYN1,SYT17,SYT9,SYTL4,UNC13B,WNT7A
GO: Biological Process	GO:0002791	regulation of peptide secretion	GeneOntologyBiologicalProcess_GO:0002791_regulation of peptide secretion	0	3.31174		ACVR1C,ATG7,CACNA1A,CACNA1C,CFTR,CHD7,CLOCK,EGFR,EPHA5,GHRHR,GLRX,GPLD1,GPR39,HTR2C,JAK2,KCNC2,KCNQ1,KCNS3,LEPR,LRP5,NDUFAF2,NRXN1,OXCT1,PCK2,PDE1C,PRKCA,PRKN,RAP1A,RFX3,RPTOR,SLC2A1,SLC30A8,SLC8B1,STXBP5L,SYBU,SYT9,SYTL4,TFAP2B
GO: Biological Process	GO:0061024	membrane organization	GeneOntologyBiologicalProcess_GO:0061024_membrane organization	0	3.34432		ABCB4,ANK1,ANK2,ANK3,ANKRD28,ANO3,ANO6,ANXA7,ATG3,ATG7,ATP10B,ATP10D,ATP11C,ATP8B1,ATP8B4,BBS2,BLOC1S6,BRAF,CACNA1A,CALCR,CD36,CDH2,CEMIP,CLIP1,CNTNAP2,COX18,CRB1,DENND4C,DLG2,DPP10,DPP6,EGFR,EPB41L3,EPS15,EXOC4,EYA2,EZR,F11R,FAM126A,FGF13,GLRA3,GOLGA4,GOPC,GPHN,GSK3B,GULP1,HTT,IL1RAPL1,INTS13,ITGA2,ITGB1,KCNB2,KCNIP4,LIN7A,LPCAT2,LRP4,LRP5,LRRTM4,MACF1,MAGI2,MCFD2,MIGA1,MUSK,NCF1,NCKAP1L,NLGN4X,…
GO: Biological Process	GO:0045597	positive regulation of cell differentiation	GeneOntologyBiologicalProcess_GO:0045597_positive regulation of cell differentiation	0	3.34568		ACE,AKAP6,ALOX15B,APC,ARSB,ATP11C,ATXN1,BEND6,BLOC1S6,BMP5,BRAF,BTC,CAMK1D,CAPRIN1,CARMIL1,CCDC3,CD101,CD36,CDH2,CDH4,CDKL5,CDON,CNTN1,CTNNA1,CTNNA2,DAB1,DCC,DISC1,DMD,ENPP2,EPHA3,EPHB2,FAM20C,FN1,FXN,GDPD5,GFI1B,GLI2,GOLGA4,GRM5,GSK3B,HMGB1,HTR2A,HTR2C,HTR7,IGF1,IGF1R,IL1RAPL1,IL6R,IST1,ITGB1,JAK2,KDM4C,KIDINS220,KIF20B,LOXL2,LRP5,MACF1,MAGI2,MAPK6,MSR1,NCKAP1L,NEDD4L,NEGR1,NELL1,NRCAM,NRG1,NTF3…
GO: Biological Process	GO:0009187	cyclic nucleotide metabolic process	GeneOntologyBiologicalProcess_GO:0009187_cyclic nucleotide metabolic process	0	3.35707		ADCY1,ADCY2,ADCY3,ADCY8,AKAP12,AKAP6,CACNB4,CALCR,CAP2,CNGB3,GHRHR,GRM3,GRM7,GRM8,HTR1E,HTR2C,MRAP2,NF1,NPR2,NPR3,PDE10A,PDE11A,PDE1A,PDE1C,PDE3A,PDE4B,PDE4D,PDE7A,PDE7B,PDE8A,PRKCA,RORA,RXFP2,VIPR2
GO: Biological Process	GO:0050982	detection of mechanical stimulus	GeneOntologyBiologicalProcess_GO:0050982_detection of mechanical stimulus	0	3.35768		ANO3,ASIC2,DENND5A,DENND5B,GRM8,HTR2A,HTR7,IGF1,ITGA2,LOXHD1,PCDH15,PKD1L1,PTPRQ,TMC1
GO: Biological Process	GO:0030010	establishment of cell polarity	GeneOntologyBiologicalProcess_GO:0030010_establishment of cell polarity	0	3.3631		ARHGEF11,ARHGEF2,BCAS3,CDK5RAP2,CENPA,DOCK7,EPHB1,EXOC4,EZR,FBF1,FGF13,FRMD4A,FRMD4B,GSK3B,HTT,IGF1R,KANK1,KIF20B,KIF26B,PARD3,RICTOR,WDPCP,WNT7A
GO: Biological Process	GO:0098655	cation transmembrane transport	GeneOntologyBiologicalProcess_GO:0098655_cation transmembrane transport	0	3.36387		AKAP6,AKAP7,AKAP9,ANK2,ANK3,ANO6,ASIC2,ASIC4,ATP13A4,ATP13A5,ATP5G2,ATP6V0A4,ATP6V0D1,ATP6V1H,ATP7A,CACNA1A,CACNA1C,CACNA2D3,CACNB4,CEMIP,CHD7,CHRNA4,CNGB3,COX10,COX7B2,CRACR2A,DENND5A,DENND5B,DMD,DPP10,DPP6,FGF12,GLRX,GPR39,GRM7,HRH1,HTR2A,HTR2C,HTT,IL1RAPL1,JPH1,KCNA2,KCNAB1,KCNB2,KCNC2,KCND2,KCND3,KCNH1,KCNH5,KCNH8,KCNIP4,KCNJ3,KCNMA1,KCNMB2,KCNQ1,KCNQ3,KCNQ5,KCNS3,LOXHD1,NALCN,NEDD4L,NNT,NOS1…
GO: Biological Process	GO:0015672	monovalent inorganic cation transport	GeneOntologyBiologicalProcess_GO:0015672_monovalent inorganic cation transport	0	3.37408		ABCB1,AKAP6,AKAP7,AKAP9,AKT3,ANK1,ANK2,ANK3,ANO6,ASIC2,ASIC4,ATP5G2,ATP6V0A4,ATP6V0D1,ATP6V1H,CACNA1A,CHRNA4,CNGB3,CNTN1,COX10,COX7B2,DMD,DPP10,DPP6,DTNBP1,FGF12,GLRX,GNAQ,HTR2A,HTR2C,HTR7,KCNA2,KCNAB1,KCNB2,KCNC2,KCND2,KCND3,KCNH1,KCNH5,KCNH8,KCNIP4,KCNJ3,KCNMA1,KCNMB2,KCNQ1,KCNQ3,KCNQ5,KCNS3,NALCN,NEDD4L,NKAIN2,NKAIN3,NNT,NOS1AP,NOX1,NOX5,PLCB1,PRKG1,PRKN,PRNP,SCN2A,SCN8A,SGK1,SGK3,SHROOM2,SLC1…
GO: Biological Process	GO:0050804	modulation of chemical synaptic transmission	GeneOntologyBiologicalProcess_GO:0050804_modulation of chemical synaptic transmission	0	3.37636		ADRA1A,ARC,BRAF,CA7,CACNA1A,CELF4,CHRNA4,CLSTN2,CNTN4,CNTNAP4,CTNND2,DAPK1,DTNBP1,EGFR,EIF2AK4,EPHB2,ERBB4,GRIA2,GRM3,GRM5,GRM7,GRM8,GSK3B,HRH1,HTR2A,HTR2C,HTR7,HTT,LAMA2,LZTS1,MUSK,MYO6,NF1,NLGN4X,NLGN4Y,NMU,NRXN1,NTF3,NTRK2,OPHN1,PLCL2,PRKN,PTPN5,RAP1A,RIMS1,RIMS2,SHISA9,SIPA1L1,SYN1,TNR,UNC13B,WNT7A
GO: Biological Process	GO:0010880	regulation of release of sequestered calcium ion into cytosol by sarcoplasmic reticulum	GeneOntologyBiologicalProcess_GO:0010880_regulation of release of sequestered calcium ion into cytosol by sarcoplasmic reticulum	0	3.38009		AKAP6,ANK2,CACNA1C,CHD7,DMD,PDE4D,RYR2,SLC8A1,TRDN
GO: Biological Process	GO:0050773	regulation of dendrite development	GeneOntologyBiologicalProcess_GO:0050773_regulation of dendrite development	3.06853	3.38103	COBL,DAB2IP,FAT3,MEF2C,PTPRD,RELN	ADGRB3,ASAP1,BMP5,CAMK1D,CAPRIN1,CDKL5,DCC,DISC1,DNM3,FSTL4,GSK3B,IL1RAPL1,LZTS1,MAPK6,NRG1,NTRK2,NUMB,PACSIN1,PIAS2,PTPRD,PTPRZ1,ROBO1,SDC2,SDK1,SGK1,SIPA1L1,TNIK
GO: Biological Process	GO:1904062	regulation of cation transmembrane transport	GeneOntologyBiologicalProcess_GO:1904062_regulation of cation transmembrane transport	0	3.38426		AKAP6,AKAP7,AKAP9,ANK2,ANK3,ANO6,ASIC2,CACNA1C,CACNB4,CEMIP,CHD7,CRACR2A,DMD,DPP10,DPP6,FGF12,GLRX,GPR39,HTT,JPH1,KCNAB1,KCNC2,KCNIP4,KCNQ1,NEDD4L,NOS1AP,PDE4B,PDE4D,PIK3C2A,PLCB1,PRKD1,PRKG1,PRNP,RYR2,SLC8A1,STAC,TRDN,TRPC1
GO: Biological Process	GO:0051130	positive regulation of cellular component organization	GeneOntologyBiologicalProcess_GO:0051130_positive regulation of cellular component organization	0	3.38612		ABCB4,ADGRB3,ANK1,ANK3,ANO6,APC,ARSB,ASIC2,ATR,ATRX,AUTS2,BCAS3,BMP5,BRAF,BTC,CAMK1D,CAPG,CAPRIN1,CARMIL1,CCT3,CD36,CDH17,CDH2,CDH4,CDKL5,CEMIP,CLIP1,CLSTN2,CNOT2,CNTN1,DCC,DISC1,DKC1,DMD,DNM3,DPP10,DPP6,EED,EIF4G3,ENPP2,EPHA3,EPHB1,EPHB2,EVL,EZR,FAF1,FAS,FBXW7,FER,FMN2,FN1,FNIP1,FNIP2,FRMPD4,FXN,GFI1B,GOLGA4,GSK3B,GTF2F2,HTR7,HTT,IGF1,IGF1R,IL1RAPL1,IST1,ITGA2,ITGB1,JARID2,KDM2A,KIDINS220,LINGO2…
GO: Biological Process	GO:0071804	cellular potassium ion transport	GeneOntologyBiologicalProcess_GO:0071804_cellular potassium ion transport	0	3.39557		AKAP6,AKAP7,AKAP9,ANK2,ANK3,ANO6,CNGB3,DPP10,DPP6,KCNA2,KCNAB1,KCNB2,KCNC2,KCND2,KCND3,KCNH1,KCNH5,KCNH8,KCNIP4,KCNJ3,KCNMA1,KCNMB2,KCNQ1,KCNQ3,KCNQ5,KCNS3,NEDD4L,NOS1AP,PRKG1,PRNP,SLC12A5
GO: Biological Process	GO:0071805	potassium ion transmembrane transport	GeneOntologyBiologicalProcess_GO:0071805_potassium ion transmembrane transport	0	3.39557		AKAP6,AKAP7,AKAP9,ANK2,ANK3,ANO6,CNGB3,DPP10,DPP6,KCNA2,KCNAB1,KCNB2,KCNC2,KCND2,KCND3,KCNH1,KCNH5,KCNH8,KCNIP4,KCNJ3,KCNMA1,KCNMB2,KCNQ1,KCNQ3,KCNQ5,KCNS3,NEDD4L,NOS1AP,PRKG1,PRNP,SLC12A5
GO: Biological Process	GO:0010863	positive regulation of phospholipase C activity	GeneOntologyBiologicalProcess_GO:0010863_positive regulation of phospholipase C activity	0	3.40614		ADRA1A,ARHGAP6,CALCR,DLC1,EGFR,ESR1,GNAQ,HTR2A,ITK,PDGFRA,TXK
GO: Biological Process	GO:0048870	cell motility	GeneOntologyBiologicalProcess_GO:0048870_cell motility	0	3.40799		ACE,ACVR1C,ADCY3,ADGRG1,ALOX15B,ANKS1A,ANO6,APBB2,APC,ARC,ARID5B,ARSB,AVL9,BBS2,BCAS3,BMP5,BMPER,BRAF,BRAT1,BTC,CAMK1D,CARMIL1,CCBE1,CDC42BPB,CDH13,CDH2,CDKL5,CEMIP,CENPV,CTNNA1,CTNNA2,CYP19A1,DAB1,DCC,DCDC2,DISC1,DLC1,DNAH17,DNAH5,DNAH6,DOCK4,DOCK5,DOCK7,DST,EFHC1,EGFR,ENPP2,EPHA3,EPHB1,EPS8,ERBB4,ERG,ESR2,EVL,F11R,FBXW7,FER,FGF13,FKTN,FN1,GCNT1,GFRA1,GPC6,GPLD1,GSK3B,HMGB1,HRH1,IGF1,IGF1R,IL6R,…
GO: Biological Process	GO:0051674	localization of cell	GeneOntologyBiologicalProcess_GO:0051674_localization of cell	0	3.40799		ACE,ACVR1C,ADCY3,ADGRG1,ALOX15B,ANKS1A,ANO6,APBB2,APC,ARC,ARID5B,ARSB,AVL9,BBS2,BCAS3,BMP5,BMPER,BRAF,BRAT1,BTC,CAMK1D,CARMIL1,CCBE1,CDC42BPB,CDH13,CDH2,CDKL5,CEMIP,CENPV,CTNNA1,CTNNA2,CYP19A1,DAB1,DCC,DCDC2,DISC1,DLC1,DNAH17,DNAH5,DNAH6,DOCK4,DOCK5,DOCK7,DST,EFHC1,EGFR,ENPP2,EPHA3,EPHB1,EPS8,ERBB4,ERG,ESR2,EVL,F11R,FBXW7,FER,FGF13,FKTN,FN1,GCNT1,GFRA1,GPC6,GPLD1,GSK3B,HMGB1,HRH1,IGF1,IGF1R,IL6R,…
GO: Biological Process	GO:0060563	neuroepithelial cell differentiation	GeneOntologyBiologicalProcess_GO:0060563_neuroepithelial cell differentiation	0	3.42002		AFDN,BLOC1S6,CDH2,CDH23,CLIC5,FAM20C,GNAQ,GRXCR1,KCNMA1,KDM2A,MITF,MYO6,MYO7A,OCA2,PCDH15,RBPJ,TMC1,USP13,WDPCP
GO: Biological Process	GO:0048646	anatomical structure formation involved in morphogenesis	GeneOntologyBiologicalProcess_GO:0048646_anatomical structure formation involved in morphogenesis	3.69965	3.43187	ALDH1A1,ARMC4,ATP6V0D1,CCBE1,COBL,DAB2IP,DMD,DNAH5,EXOC4,FAT3,FGF18,ITGA4,LEPR,MEF2C,NRG3,NRXN3,PCDH15,RELN,SEMA5A,TBC1D5,THSD7A,TWSG1	ACE,ADAM12,ADAMTS16,ADGRB3,ADGRG1,AGTPBP1,ALDH1A1,ANK2,APAF1,ATG3,ATP6V0D1,ATP7A,ATP8B1,BBS2,BCAS3,BMPER,CACNA1A,CC2D2A,CCBE1,CCDC13,CD36,CDC14A,CDH13,CDON,CECR2,CEP162,CEP89,CNOT2,COL8A1,DCDC2,DISC1,DLC1,DMD,DNAH5,DUSP4,DZIP1L,ENPP2,EPB41L3,EPHB1,EPHB2,ERG,EXOC4,EYA2,FAM20C,FBF1,FBXW7,FN1,FRS2,GLI2,GPLD1,GRID2,GSK3B,HHIP,HIPK1,HMGA2,HMGB1,HS2ST1,HTT,HYDIN,IPMK,ITGA2,ITGA8,ITGB1,JAK1,KCNH1,KDM2A,…
GO: Biological Process	GO:0097479	synaptic vesicle localization	GeneOntologyBiologicalProcess_GO:0097479_synaptic vesicle localization	0	3.44588		AMPH,BLOC1S6,BRAF,BTBD9,CACNA1A,CADPS,CDH2,DTNBP1,LIN7A,MAGI2,NRXN1,OPHN1,PACSIN1,PCLO,PRKN,RAP1A,RIMS1,RIMS2,RPH3A,SH3GL2,SYN1,SYT17,SYT9,SYTL4,UNC13B,WNT7A
GO: Biological Process	GO:0061387	regulation of extent of cell growth	GeneOntologyBiologicalProcess_GO:0061387_regulation of extent of cell growth	0	3.47239		CDH4,CDKL5,DCC,DISC1,FGF13,FN1,FSTL4,FXN,GOLGA4,GSK3B,IFRD1,IST1,MACF1,NRCAM,NRG1,NTRK3,SEMA3A,SEMA3C,SEMA3E,SEMA5A,SEMA6D,TNR,ULK2
GO: Biological Process	GO:0007423	sensory organ development	GeneOntologyBiologicalProcess_GO:0007423_sensory organ development	0	3.47827		ABCB5,AGTPBP1,ALDH1A1,ALDH1A2,APC,ATF6,ATP8B1,BCAR3,BMPER,BNC2,CACNA1C,CC2D2A,CDH23,CDON,CECR2,CELF4,CHD7,CHRDL1,CLIC5,COL8A1,CRB1,EGFR,EPHB1,EPHB2,FBN1,FOXP2,FREM2,FRS2,GLI2,GNGT1,GRXCR1,HIPK1,HMGB1,IGF1,ITGA8,KCNMA1,KCNQ1,LGR5,LIN7A,LRP5,MITF,MYO3A,MYO6,MYO7A,NDP,NF1,NHS,NKD1,NRL,NTRK2,NTRK3,PCDH15,PDE6B,PDGFRA,PKNOX1,POU2F1,PPP2R3A,PRDM16,PTPRM,PTPRQ,RAB18,RBPJ,RCN1,RET,SDK1,SHROOM2,SMOC1,STOX…
GO: Biological Process	GO:0030048	actin filament-based movement	GeneOntologyBiologicalProcess_GO:0030048_actin filament-based movement	0	3.49474		AKAP6,ANK2,APBB2,CACNA1C,CTNNA3,DMD,EVL,FGF12,KCNQ1,MYBPC2,MYO1E,MYO6,MYO7A,NEB,NEDD4L,NOS1AP,NUP155,PARD3,PDE4B,PDE4D,RYR2,SYNE2,VIL1,WIPF2
GO: Biological Process	GO:0090276	regulation of peptide hormone secretion	GeneOntologyBiologicalProcess_GO:0090276_regulation of peptide hormone secretion	0	3.49559		ACVR1C,ATG7,CACNA1A,CACNA1C,CFTR,CHD7,CLOCK,EGFR,EPHA5,GHRHR,GLRX,GPLD1,GPR39,HTR2C,JAK2,KCNC2,KCNQ1,KCNS3,LEPR,LRP5,NDUFAF2,NRXN1,OXCT1,PCK2,PDE1C,PRKCA,PRKN,RAP1A,RFX3,RPTOR,SLC2A1,SLC30A8,SLC8B1,STXBP5L,SYBU,SYT9,SYTL4,TFAP2B
GO: Biological Process	GO:0021859	pyramidal neuron differentiation	GeneOntologyBiologicalProcess_GO:0021859_pyramidal neuron differentiation	0	3.50441		ATG7,ATP7A,DCLK2,DISC1,SLC4A10,UNC5D
GO: Biological Process	GO:0007413	axonal fasciculation	GeneOntologyBiologicalProcess_GO:0007413_axonal fasciculation	0	3.51008		CNTN4,CRTAC1,EPHA3,EPHB2,NRCAM,PTPRZ1,SEMA3A,SEMA5A
GO: Biological Process	GO:0048638	regulation of developmental growth	GeneOntologyBiologicalProcess_GO:0048638_regulation of developmental growth	0	3.53737		AKAP6,ATRN,BBS2,CACNA1C,CDH4,CDKL5,CHD7,COL14A1,DCC,DISC1,ERBB4,EZR,FGF13,FN1,FSTL4,FTO,FXN,GHR,GHRHR,GOLGA4,GSK3B,HDAC3,IFRD1,IGF1,IST1,MACF1,MBD5,MUSK,NEDD4L,NKD1,NRCAM,NRG1,NTRK3,PLCB1,PPP2R3A,PRKN,RAI1,RBPJ,RIMS1,RIMS2,SEMA3A,SEMA3C,SEMA3E,SEMA5A,SEMA6D,STAT5B,STK3,SYT17,TNR,ULK2,VIL1
GO: Biological Process	GO:0032535	regulation of cellular component size	GeneOntologyBiologicalProcess_GO:0032535_regulation of cellular component size	0	3.55297		ANO6,ANXA7,AQP4,CAPG,CAPZA1,CAPZA2,CARMIL1,CDH4,CDKL5,DCC,DEPTOR,DISC1,EPS8,EVL,EZR,FER,FGF13,FMN2,FN1,FSTL4,FXN,GOLGA4,GSK3B,HP1BP3,IFRD1,IST1,KANK1,KCNMA1,MACF1,NCKAP1L,NEB,NRCAM,NRG1,NTRK3,PRR16,RAP1GAP2,RET,RICTOR,RPTOR,SEMA3A,SEMA3C,SEMA3E,SEMA5A,SEMA6D,SHROOM2,SPTBN1,SSH2,TENM1,TMOD3,TNR,ULK2,VAV2,VIL1,WIPF2,WNT7A
GO: Biological Process	GO:0007270	neuron-neuron synaptic transmission	GeneOntologyBiologicalProcess_GO:0007270_neuron-neuron synaptic transmission	0	3.55807		ADRA1A,CA7,CACNA1A,CACNB4,CAMK4,CDH8,CNTNAP4,DLGAP2,EGFR,ERBB4,GABRA6,GLRA3,GRIA2,GRID2,GRM3,GRM5,GRM7,GRM8,HTR2A,NF1,NRXN1,NTRK2,OPHN1,PLCL2,PRKN,SHC3,TNR,UNC13B
GO: Biological Process	GO:0010720	positive regulation of cell development	GeneOntologyBiologicalProcess_GO:0010720_positive regulation of cell development	3.50625	3.56612	CARMIL1,COBL,DAB1,DAB2IP,DMD,FXN,MEF2C,PTPRA,PTPRD,RELN,SEMA5A,SHTN1,SYT17	ACE,AKAP6,ARSB,ATXN1,BEND6,BMP5,BRAF,CAMK1D,CAPRIN1,CARMIL1,CDH4,CDKL5,CDON,CNTN1,DAB1,DCC,DISC1,DMD,ENPP2,EPHA3,EPHB2,FN1,FXN,GDPD5,GLI2,GOLGA4,GRM5,GSK3B,HTR7,IGF1R,IL1RAPL1,IST1,ITGB1,KDM4C,KIDINS220,KIF20B,MACF1,MAGI2,MAPK6,NEDD4L,NEGR1,NRCAM,NRG1,NTF3,NTRK2,NTRK3,NUMB,PACSIN1,PDE3A,PIAS2,PLPPR5,PRKD1,PRKN,PTPN5,PTPRD,PTPRZ1,RANBP1,RAP1A,RET,RFX3,RGS6,RIMS1,RIMS2,ROBO1,ROBO2,RUNX1,SEMA3A,SEMA…
GO: Biological Process	GO:1901381	positive regulation of potassium ion transmembrane transport	GeneOntologyBiologicalProcess_GO:1901381_positive regulation of potassium ion transmembrane transport	0	3.56621		AKAP6,AKAP7,AKAP9,ANK2,ANO6,DPP6,KCNC2,KCNQ1,NOS1AP,PRKG1
GO: Biological Process	GO:0097104	postsynaptic membrane assembly	GeneOntologyBiologicalProcess_GO:0097104_postsynaptic membrane assembly	0	3.57056		CDH2,LRP4,MAGI2,NRXN1,NRXN2
GO: Biological Process	GO:0034762	regulation of transmembrane transport	GeneOntologyBiologicalProcess_GO:0034762_regulation of transmembrane transport	0	3.57103		ACE,AKAP6,AKAP7,AKAP9,ANK2,ANK3,ANO6,ARC,ASIC2,CACNA1A,CACNA1C,CACNA2D3,CACNB4,CEMIP,CFTR,CHD7,CHRNA4,CLCN1,CLIC5,CRACR2A,DAPK1,DMD,DPP10,DPP6,FGF12,GLRX,GPR39,HTT,JPH1,KCNA2,KCNAB1,KCNB2,KCNC2,KCND2,KCND3,KCNH1,KCNH5,KCNH8,KCNIP4,KCNJ3,KCNMA1,KCNQ1,KCNQ3,KCNQ5,KCNS3,NALCN,NEDD4L,NOS1AP,NOX1,NRXN1,PDE4B,PDE4D,PIK3C2A,PLCB1,PRKD1,PRKG1,PRNP,RYR2,SCN2A,SCN8A,SHISA9,SLC8A1,STAC,TRDN,TRPC1,TWIST1
GO: Biological Process	GO:1904064	positive regulation of cation transmembrane transport	GeneOntologyBiologicalProcess_GO:1904064_positive regulation of cation transmembrane transport	0	3.58517		AKAP6,AKAP7,AKAP9,ANK2,ANK3,ANO6,ASIC2,CEMIP,CRACR2A,DMD,DPP6,GLRX,GPR39,HTT,KCNC2,KCNQ1,NEDD4L,NOS1AP,PLCB1,PRKG1,RYR2,TRDN,TRPC1
GO: Biological Process	GO:0044089	positive regulation of cellular component biogenesis	GeneOntologyBiologicalProcess_GO:0044089_positive regulation of cellular component biogenesis	0	3.63134		ADGRB3,APC,ASIC2,ATR,BCAS3,BRAF,CAPG,CARMIL1,CD36,CDH17,CDH2,CLIP1,CLSTN2,CNOT2,DNM3,ENPP2,EPHB1,EPHB2,EVL,FAF1,FAS,FER,FMN2,FNIP1,FNIP2,GSK3B,GTF2F2,HTT,LDB2,LINGO2,LRRC4B,LRRTM3,LRRTM4,MAGI2,MITF,MUSK,MYO3A,NCKAP1L,NOX4,NRXN1,NRXN3,NTRK2,NTRK3,PALLD,PAN3,PIP4K2A,PLPPR5,PRKCA,RICTOR,RIMS1,RPA3,SEPT9,SPIDR,STX18,TENM1,TENM2,THBS2,TRABD2A,TWIST1,UNC13B,VIL1,VPS4B,WIPF2,WNT7A
GO: Biological Process	GO:0003013	circulatory system process	GeneOntologyBiologicalProcess_GO:0003013_circulatory system process	0	3.63629		ACE,ACSM3,ADAMTS16,ADRA1A,AKAP6,AKAP9,ANK2,ASIC2,BBS2,CACNA1C,CACNA2D3,CACNB4,CD36,CFTR,CHD7,CHRM3,CPS1,CTNNA3,CYP4A11,DMD,DOCK4,DOCK5,EGFR,ESR2,F11R,FGF12,FLI1,GNAO1,HRH1,HTR2A,HTR2C,HTR7,IMMP2L,JAK2,KCND2,KCND3,KCNIP4,KCNMA1,KCNMB2,KCNQ1,KL,LRP5,MAP2K6,MME,MRVI1,NAV2,NEDD4L,NOS1AP,NOX1,NPR2,NPR3,NRG1,NUP155,PCSK5,PDE3A,PDE4B,PDE4D,PIK3C2A,PRCP,PRKCA,PRKG1,PTPRM,RNLS,RYR2,SEMA3A,SGCD,SGCZ,SGK1,S…
GO: Biological Process	GO:0030001	metal ion transport	GeneOntologyBiologicalProcess_GO:0030001_metal ion transport	0	3.641		ACE,ADRA1A,AKAP6,AKAP7,AKAP9,AKT3,ANK2,ANK3,ANO6,ASIC2,ASIC4,ATP6V0A4,ATP6V0D1,ATP6V1H,ATP7A,CACHD1,CACNA1A,CACNA1C,CACNA2D3,CACNB4,CDH23,CEMIP,CHD7,CHRNA4,CNGB3,CNTN1,CRACR2A,DENND5A,DENND5B,DMD,DPP10,DPP6,FGF12,GLRX,GNAO1,GNAQ,GPR39,GRM7,HRH1,HTR2A,HTR2C,HTT,IGF1,IL1RAPL1,JPH1,KCNA2,KCNAB1,KCNB2,KCNC2,KCND2,KCND3,KCNH1,KCNH5,KCNH8,KCNIP4,KCNJ3,KCNMA1,KCNMB2,KCNQ1,KCNQ3,KCNQ5,KCNS3,LOXHD1,NALCN,…
GO: Biological Process	GO:0008361	regulation of cell size	GeneOntologyBiologicalProcess_GO:0008361_regulation of cell size	0	3.64359		ANO6,ANXA7,AQP4,CDH4,CDKL5,DCC,DEPTOR,DISC1,EZR,FGF13,FN1,FSTL4,FXN,GOLGA4,GSK3B,IFRD1,IST1,KCNMA1,MACF1,NRCAM,NRG1,NTRK3,PRR16,RAP1GAP2,RET,RPTOR,SEMA3A,SEMA3C,SEMA3E,SEMA5A,SEMA6D,TNR,ULK2,VAV2
GO: Biological Process	GO:0030073	insulin secretion	GeneOntologyBiologicalProcess_GO:0030073_insulin secretion	0	3.64894		ACVR1C,ATG7,CACNA1A,CACNA1C,CFTR,CLOCK,CYB5R4,EPHA5,GLRX,GPLD1,GPR39,HTT,JAK2,KCNC2,KCNQ1,KCNS3,LEPR,LRP5,NDUFAF2,NRXN1,OXCT1,PCK2,PCLO,PDE1C,PRKCA,PRKN,RAP1A,RFX3,RIMS2,RPTOR,SLC2A1,SLC30A8,SLC8B1,STXBP5L,SYBU,SYT9,SYTL4,TFAP2B
GO: Biological Process	GO:1901379	regulation of potassium ion transmembrane transport	GeneOntologyBiologicalProcess_GO:1901379_regulation of potassium ion transmembrane transport	0	3.68458		AKAP6,AKAP7,AKAP9,ANK2,ANK3,ANO6,DPP10,DPP6,KCNAB1,KCNC2,KCNIP4,KCNQ1,NEDD4L,NOS1AP,PRKG1,PRNP
GO: Biological Process	GO:0032414	positive regulation of ion transmembrane transporter activity	GeneOntologyBiologicalProcess_GO:0032414_positive regulation of ion transmembrane transporter activity	0	3.70277		AKAP6,AKAP7,AKAP9,ANK2,ANK3,ARC,ASIC2,CFTR,CRACR2A,DMD,GLRX,HTT,NEDD4L,NOS1AP,PLCB1,PRKG1,RYR2,TRDN
GO: Biological Process	GO:0008015	blood circulation	GeneOntologyBiologicalProcess_GO:0008015_blood circulation	0	3.70898		ACE,ACSM3,ADAMTS16,ADRA1A,AKAP6,AKAP9,ANK2,ASIC2,BBS2,CACNA1C,CACNA2D3,CACNB4,CD36,CFTR,CHD7,CHRM3,CPS1,CTNNA3,CYP4A11,DMD,DOCK4,DOCK5,EGFR,ESR2,F11R,FGF12,FLI1,GNAO1,HRH1,HTR2A,HTR2C,HTR7,IMMP2L,JAK2,KCND2,KCND3,KCNIP4,KCNMA1,KCNMB2,KCNQ1,KL,LRP5,MAP2K6,MME,MRVI1,NAV2,NEDD4L,NOS1AP,NOX1,NPR2,NPR3,NRG1,NUP155,PCSK5,PDE3A,PDE4B,PDE4D,PIK3C2A,PRCP,PRKCA,PRKG1,PTPRM,RNLS,RYR2,SEMA3A,SGCD,SGCZ,SGK1,S…
GO: Biological Process	GO:0034332	adherens junction organization	GeneOntologyBiologicalProcess_GO:0034332_adherens junction organization	0	3.71698		AFDN,ARHGAP6,BCAS3,CDH10,CDH12,CDH13,CDH17,CDH18,CDH2,CDH3,CDH4,CDH8,CTNNA1,DLC1,ENPP2,EPHA3,HIPK1,ITGA2,MACF1,NUMB,PTPRK,TBCD,TESK2,WDPCP
GO: Biological Process	GO:0021987	cerebral cortex development	GeneOntologyBiologicalProcess_GO:0021987_cerebral cortex development	0	3.71698		ADGRG1,AFDN,ARHGAP11B,ATG7,BBS2,CCDC85C,CDH2,CDON,CNTNAP2,DAB1,DISC1,EFHC1,EGFR,FGF13,FOXP2,GSK3B,NF1,NTRK2,PLCB1,ROBO1,SEMA3A,TACC2,TRAPPC9,WDR62
GO: Biological Process	GO:0050796	regulation of insulin secretion	GeneOntologyBiologicalProcess_GO:0050796_regulation of insulin secretion	0	3.72934		ACVR1C,ATG7,CACNA1A,CACNA1C,CFTR,CLOCK,EPHA5,GLRX,GPLD1,GPR39,JAK2,KCNC2,KCNQ1,KCNS3,LEPR,LRP5,NDUFAF2,NRXN1,OXCT1,PCK2,PDE1C,PRKCA,PRKN,RAP1A,RFX3,RPTOR,SLC2A1,SLC30A8,SLC8B1,STXBP5L,SYBU,SYT9,SYTL4,TFAP2B
GO: Biological Process	GO:0006470	protein dephosphorylation	GeneOntologyBiologicalProcess_GO:0006470_protein dephosphorylation	0	3.77416		AKAP1,AKAP6,CDC14A,CEP192,CSRNP3,CTDSPL,DLC1,DLG2,DUPD1,DUSP16,DUSP4,ELL,EPM2A,EYA2,EYA3,FKBP15,GPLD1,GRXCR1,HTT,IGBP1,ITGA2,JAK2,MAGI2,MPRIP,MTMR3,MYO1D,NCKAP1L,PCDH11X,PHLPP2,PPME1,PPP1R36,PPP2R3A,PPP2R5C,PPP3R1,PPP6R3,PTP4A1,PTP4A2,PTPN2,PTPN5,PTPRB,PTPRD,PTPRG,PTPRK,PTPRM,PTPRQ,PTPRR,PTPRT,PTPRZ1,RNGTT,SH2D4A,SPRED1,SSH2
GO: Biological Process	GO:0044087	regulation of cellular component biogenesis	GeneOntologyBiologicalProcess_GO:0044087_regulation of cellular component biogenesis	0	3.7841		ACE,ADAMTS16,ADGRB3,APC,ARHGAP6,ASIC2,ATG3,ATG7,ATP8B1,ATR,BCAS3,BIRC2,BRAF,CAPG,CAPZA1,CAPZA2,CARMIL1,CD36,CDH17,CDH2,CDK5RAP2,CEP192,CLIP1,CLSTN2,CNOT2,DCDC2,DLC1,DNM3,ENPP2,EPHA3,EPHB1,EPHB2,EPS8,EVL,EZR,FAF1,FAS,FER,FMN2,FNIP1,FNIP2,GSK3B,GTF2F2,HMGB1,HTT,KANK1,LDB2,LINGO2,LRRC4B,LRRTM3,LRRTM4,MACF1,MAGI2,MITF,MTMR3,MUSK,MYO10,MYO3A,NCKAP1L,NEDD4L,NOX4,NRXN1,NRXN3,NTRK2,NTRK3,PALLD,PAN3,PIP4K…
GO: Biological Process	GO:0034765	regulation of ion transmembrane transport	GeneOntologyBiologicalProcess_GO:0034765_regulation of ion transmembrane transport	0	3.81703		ACE,AKAP6,AKAP7,AKAP9,ANK2,ANK3,ANO6,ARC,ASIC2,CACNA1A,CACNA1C,CACNA2D3,CACNB4,CEMIP,CFTR,CHD7,CHRNA4,CLCN1,CLIC5,CRACR2A,DAPK1,DMD,DPP10,DPP6,FGF12,GLRX,GPR39,HTT,JPH1,KCNA2,KCNAB1,KCNB2,KCNC2,KCND2,KCND3,KCNH1,KCNH5,KCNH8,KCNIP4,KCNJ3,KCNMA1,KCNQ1,KCNQ3,KCNQ5,KCNS3,NALCN,NEDD4L,NOS1AP,NOX1,NRXN1,PDE4B,PDE4D,PIK3C2A,PLCB1,PRKD1,PRKG1,PRNP,RYR2,SCN2A,SCN8A,SHISA9,SLC8A1,STAC,TRDN,TRPC1
GO: Biological Process	GO:0060004	reflex	GeneOntologyBiologicalProcess_GO:0060004_reflex	0	3.82601		ADRA1A,AUTS2,CACNA1A,CDH23,FOXP2,KCNMA1,PCDH15,SATB1,TMC1
GO: Biological Process	GO:0043269	regulation of ion transport	GeneOntologyBiologicalProcess_GO:0043269_regulation of ion transport	0	3.84753		ABCB4,ACE,AKAP6,AKAP7,AKAP9,AKT3,ANK2,ANK3,ANO6,ARC,ASIC2,CA7,CACNA1A,CACNA1C,CACNA2D3,CACNB4,CEMIP,CFTR,CHD7,CHRNA4,CLCN1,CLIC5,CNTN1,CRACR2A,CYP4A11,DAPK1,DMD,DPP10,DPP6,DTNBP1,FGF12,GLRX,GNAO1,GNAQ,GPR39,GRM7,HTR2A,HTR2C,HTR7,HTT,IGF1,JPH1,KCNA2,KCNAB1,KCNB2,KCNC2,KCND2,KCND3,KCNH1,KCNH5,KCNH8,KCNIP4,KCNJ3,KCNMA1,KCNQ1,KCNQ3,KCNQ5,KCNS3,LRRC8C,MAP2K6,NALCN,NEDD4L,NKAIN2,NKAIN3,NOS1AP,NOX1,NOX5…
GO: Biological Process	GO:0030031	cell projection assembly	GeneOntologyBiologicalProcess_GO:0030031_cell projection assembly	0	3.85914		ADAMTS16,ANO6,APC,ATG3,ATP6V0D1,ATP8B1,BBS2,BCAS3,CAPG,CARMIL1,CC2D2A,CCDC13,CDC14A,CDH13,CEP162,CEP89,DCDC2,DISC1,DMD,DNAH5,DNM3,DZIP1L,EVL,EZR,FBF1,FER,FGD4,HTT,HYDIN,KANK1,KIF24,MYO10,MYO3A,NEK1,NRXN1,OPHN1,PCDH15,PIBF1,PKHD1,PLPPR5,RAP1A,RAPGEF6,RFX3,SCLT1,SEPT9,SGSM3,SH3YL1,SPAG16,SPATA13,SSH2,TBC1D14,TBC1D16,TBC1D22B,TBC1D32,TBC1D5,TBC1D9B,TENM1,TENM2,TNIK,USP6NL,VAV2,VIL1,WDPCP
GO: Biological Process	GO:0009154	purine ribonucleotide catabolic process	GeneOntologyBiologicalProcess_GO:0009154_purine ribonucleotide catabolic process	0	3.88294		AMPD3,PDE10A,PDE11A,PDE1A,PDE1C,PDE3A,PDE4B,PDE4D,PDE7A,PDE7B,PDE8A
GO: Biological Process	GO:0007017	microtubule-based process	GeneOntologyBiologicalProcess_GO:0007017_microtubule-based process	0	3.8905		AKAP9,APBA1,APC,ARHGAP21,ARHGEF2,ARL3,ATXN7,AUNIP,BBS2,BCAS3,BICD2,BIRC2,BLOC1S6,CC2D2A,CCDC13,CCSER2,CDC14A,CDK5RAP2,CENPA,CEP152,CEP192,CFAP221,CLIP1,CLTA,CNTLN,CRMP1,DCLK2,DISC1,DNAH17,DNAH5,DNAH6,DNAH9,DNALI1,DOCK7,DST,DTNBP1,DYNC1H1,DYNC1I1,DYNC1LI2,EML1,EPHA3,EZR,FER,FGF13,FMN2,GSK3B,HDAC3,HTT,HYDIN,IGBP1,INTS13,KATNAL1,KATNAL2,KIF20B,KIF21A,KIF24,KIF26B,KIF4A,KIF5C,KIF6,LCA5,MACF1,MAP7D2,M…
GO: Biological Process	GO:0019932	second-messenger-mediated signaling	GeneOntologyBiologicalProcess_GO:0019932_second-messenger-mediated signaling	0	3.9015		ADCY1,ADCY2,ADCY3,ADCY8,AKAP6,ANK2,CACNA1C,CD36,CDH13,DMD,EGFR,EPHA5,EXOC4,GHRHR,HOMER2,HRH1,HTR2C,HTT,IGF1,JPH1,KCNC2,KSR2,MCTP1,MRVI1,NFAT5,NOS1AP,NPR3,NRG1,NTRK2,PCLO,PDE10A,PDE3A,PDE4D,PDE7A,PPP3R1,PRKG1,PRNP,RIMS2,RYR2,SLC8A1,TENM2,TRDN
GO: Biological Process	GO:0035249	synaptic transmission, glutamatergic	GeneOntologyBiologicalProcess_GO:0035249_synaptic transmission, glutamatergic	3.43528	3.90399	CDH8,GRIA4,GRM8,MEF2C,RELN	CACNA1A,CACNB4,CDH8,EGFR,GRIA2,GRID2,GRM3,GRM5,GRM7,GRM8,HTR2A,NF1,NRXN1,NTRK2,OPHN1,PRKN,SHC3,TNR,UNC13B
GO: Biological Process	GO:0055085	transmembrane transport	GeneOntologyBiologicalProcess_GO:0055085_transmembrane transport	0	3.90608		ABCA13,ABCA6,ABCA8,ABCB1,ABCB4,ABCB5,ABCC11,ACE,AKAP6,AKAP7,AKAP9,ANK2,ANK3,ANKH,ANO3,ANO6,AQP4,ARC,ASIC2,ASIC4,ATP10D,ATP11C,ATP13A4,ATP13A5,ATP5G2,ATP6V0A4,ATP6V0D1,ATP6V1H,ATP7A,ATP8B1,CACNA1A,CACNA1C,CACNA2D3,CACNB4,CDH17,CEMIP,CFTR,CHD7,CHRNA4,CLCN1,CLIC5,CNGB3,COX10,COX7B2,CRACR2A,DAPK1,DENND5A,DENND5B,DMD,DPP10,DPP6,FGF12,GABRA2,GABRA3,GABRA6,GABRG3,GABRR1,GLRA3,GLRX,GPR39,GRIA2,GRID1,GRID…
GO: Biological Process	GO:0032411	positive regulation of transporter activity	GeneOntologyBiologicalProcess_GO:0032411_positive regulation of transporter activity	0	3.95864		AKAP6,AKAP7,AKAP9,ANK2,ANK3,ARC,ASIC2,CFTR,CRACR2A,DMD,GLRX,HTT,NEDD4L,NOS1AP,PLCB1,PRKG1,RYR2,SGK1,SGK3,TRDN
GO: Biological Process	GO:0046058	cAMP metabolic process	GeneOntologyBiologicalProcess_GO:0046058_cAMP metabolic process	0	3.96559		ADCY1,ADCY2,ADCY3,ADCY8,AKAP12,AKAP6,CACNB4,CALCR,CAP2,GHRHR,GRM3,GRM7,GRM8,HTR1E,MRAP2,NF1,NPR3,PDE10A,PDE11A,PDE1A,PDE1C,PDE3A,PDE4B,PDE4D,PDE7A,PDE7B,PDE8A,PRKCA,RXFP2,VIPR2
GO: Biological Process	GO:0051094	positive regulation of developmental process	GeneOntologyBiologicalProcess_GO:0051094_positive regulation of developmental process	0	3.9697		ACE,ADGRB3,AKAP6,ALOX15B,ANO6,APC,ARSB,ASIC2,ATP11C,ATXN1,BBS2,BEND6,BLOC1S6,BMP5,BRAF,BTC,CAMK1D,CAPRIN1,CARMIL1,CBLB,CCBE1,CCDC3,CD101,CD36,CDH2,CDH4,CDKL5,CDON,CHD7,CLSTN2,CNTN1,CTNNA1,CTNNA2,DAB1,DCC,DISC1,DMD,ENPP2,EPHA3,EPHB1,EPHB2,ERBB4,EXOSC3,EZR,FAM20C,FN1,FOXP2,FRS2,FXN,GDPD5,GFI1B,GHR,GHRHR,GLI2,GOLGA4,GRM5,GSK3B,HIPK1,HMGA2,HMGB1,HTR2A,HTR2C,HTR7,HTT,IGF1,IGF1R,IL1RAPL1,IL6R,IST1,ITGB…
GO: Biological Process	GO:0051965	positive regulation of synapse assembly	GeneOntologyBiologicalProcess_GO:0051965_positive regulation of synapse assembly	0	3.97143		ADGRB3,ASIC2,CLSTN2,EPHB1,EPHB2,LINGO2,LRRC4B,LRRTM3,LRRTM4,MUSK,NRXN1,NRXN3,NTRK2,NTRK3,PRKCA,THBS2,WNT7A
GO: Biological Process	GO:0040007	growth	GeneOntologyBiologicalProcess_GO:0040007_growth	0	3.99997		ACVR1C,ADRA1A,AKAP6,ALOX15B,ANKRD11,APBA1,APBB2,ARHGEF11,ARID5B,ATRN,ATRX,BBS2,BMP5,BNC2,BRAT1,C10orf90,C3orf58,CACNA1A,CACNA1C,CD36,CDH4,CDKL5,CHD7,COL14A1,CPQ,CRIM1,CYP19A1,DACT3,DCC,DISC1,EGFR,EGLN2,EIF2AK4,ENOX2,EPB41L3,ERBB4,ESR1,ESR2,EYS,EZR,FBP1,FGF13,FN1,FOXK1,FOXP2,FSTL4,FTO,FXN,GHR,GHRHR,GLI2,GOLGA4,GSK3B,HDAC3,HMGA2,HTRA4,IFRD1,IGF1,IL6R,IST1,ITGB1,JADE1,KDM2A,KDM6A,KIAA1109,KIF26B,KMT…
GO: Biological Process	GO:0007156	homophilic cell adhesion via plasma membrane adhesion molecules	GeneOntologyBiologicalProcess_GO:0007156_homophilic cell adhesion via plasma membrane adhesion molecules	0	4.01651		CDH10,CDH12,CDH13,CDH17,CDH18,CDH19,CDH2,CDH20,CDH22,CDH23,CDH3,CDH4,CDH8,CDHR3,CLSTN2,DSC1,FREM2,IGSF9,ITGB1,PCDH11X,PCDH15,PCDH9,PTPRG,PTPRM,PTPRR,PTPRT,RET,ROBO1,ROBO2,SDK1
GO: Biological Process	GO:0071625	vocalization behavior	GeneOntologyBiologicalProcess_GO:0071625_vocalization behavior	0	4.01893		AUTS2,CNTNAP2,NLGN4X,NLGN4Y,NRXN1,NRXN2,NRXN3
GO: Biological Process	GO:0051345	positive regulation of hydrolase activity	GeneOntologyBiologicalProcess_GO:0051345_positive regulation of hydrolase activity	0	4.02709		ACVR1C,ADGRB3,ADRA1A,AFDN,AIFM1,AKAP6,AKAP9,ALDH1A1,AMPH,APAF1,ARAP2,ARHGAP10,ARHGAP11B,ARHGAP21,ARHGAP6,ARHGEF11,ARHGEF2,ASAP1,BCAR3,BCAS3,BTC,CALCR,CDKL5,CHN2,DAPK1,DENND4C,DENND5A,DENND5B,DLC1,DNMBP,DOCK4,DOCK5,DOCK7,EGFR,EGLN3,EIF2B3,ERBB4,ESR1,F11R,FAS,FGD4,FN1,FNIP1,FRS2,GAPVD1,GARNL3,GFRA1,GNAO1,GNAQ,GPLD1,GSK3B,HMGB1,HTR2A,INPP5B,IQSEC1,ITGA2,ITGB1,ITK,JAK1,JAK2,KL,MAGI2,MCF2L2,NCKAP1L,NF…
GO: Biological Process	GO:0031223	auditory behavior	GeneOntologyBiologicalProcess_GO:0031223_auditory behavior	0	4.07846		CNTNAP2,FOXP2,HTT,NRXN1,NRXN2,STRA6
GO: Biological Process	GO:0051270	regulation of cellular component movement	GeneOntologyBiologicalProcess_GO:0051270_regulation of cellular component movement	0	4.10097		ACE,ACVR1C,ADGRG1,AKAP6,ALOX15B,ANK2,ANO6,APC,ARSB,BBS2,BCAS3,BMP5,BMPER,BRAF,BTC,CACNA1C,CAMK1D,CARMIL1,CCBE1,CDH13,CEMIP,CTNNA1,CTNNA3,CYP19A1,DLC1,DOCK4,DOCK5,DOCK7,EGFR,ENPP2,EPHA3,ERBB4,EVL,FBXW7,FER,FN1,GPLD1,GSK3B,HMGB1,IGBP1,IGF1,IGF1R,IL6R,ITGA2,ITGB1,JAK2,KANK1,KIF20B,LAMA2,LAMA3,LDB2,MACF1,MAGI2,MTUS1,NCKAP1L,NF1,NKD1,NOS1AP,NOX4,NRG1,NRG3,NTF3,NTRK3,NUMB,OSBPL8,P2RY6,PDE4B,PDE4D,PDGFR…
GO: Biological Process	GO:0098662	inorganic cation transmembrane transport	GeneOntologyBiologicalProcess_GO:0098662_inorganic cation transmembrane transport	0	4.10423		AKAP6,AKAP7,AKAP9,ANK2,ANK3,ANO6,ASIC2,ASIC4,ATP5G2,ATP6V0A4,ATP6V0D1,ATP6V1H,ATP7A,CACNA1A,CACNA1C,CACNA2D3,CACNB4,CEMIP,CHD7,CNGB3,COX10,COX7B2,CRACR2A,DENND5A,DENND5B,DMD,DPP10,DPP6,FGF12,GLRX,GPR39,GRM7,HRH1,HTR2A,HTR2C,HTT,IL1RAPL1,JPH1,KCNA2,KCNAB1,KCNB2,KCNC2,KCND2,KCND3,KCNH1,KCNH5,KCNH8,KCNIP4,KCNJ3,KCNMA1,KCNMB2,KCNQ1,KCNQ3,KCNQ5,KCNS3,LOXHD1,NALCN,NEDD4L,NNT,NOS1AP,PDE4B,PDE4D,PIK3C2A,…
GO: Biological Process	GO:0097118	neuroligin clustering involved in postsynaptic membrane assembly	GeneOntologyBiologicalProcess_GO:0097118_neuroligin clustering involved in postsynaptic membrane assembly	0	4.12769		CDH2,MAGI2,NRXN1,NRXN2
GO: Biological Process	GO:0008344	adult locomotory behavior	GeneOntologyBiologicalProcess_GO:0008344_adult locomotory behavior	4.01752	4.14541	DAB1,FGF12,FXN,OXR1,PCDH15,TSHR	ADAM22,AGTPBP1,ATG7,ATXN1,BTBD9,CACNA1A,CACNA1C,CACNB4,CDH23,CHD7,DAB1,EPS8,FGF12,FXN,KCNMA1,KLHL1,NPC1,PCDH15,PRKN,SCN8A,SEZ6L,ZIC1
GO: Biological Process	GO:0044091	membrane biogenesis	GeneOntologyBiologicalProcess_GO:0044091_membrane biogenesis	0	4.15507		ANK3,CDH2,EXOC4,IL1RAPL1,LRP4,MAGI2,NLGN4X,NRXN1,NRXN2,PTPRD,SPTBN1
GO: Biological Process	GO:0019935	cyclic-nucleotide-mediated signaling	GeneOntologyBiologicalProcess_GO:0019935_cyclic-nucleotide-mediated signaling	0	4.1748		ADCY1,ADCY2,ADCY3,ADCY8,AKAP6,CD36,EPHA5,GHRHR,KCNC2,MRVI1,NPR3,PCLO,PDE10A,PDE3A,PDE4D,PDE7A,PRKG1,RIMS2
GO: Biological Process	GO:0007267	cell-cell signaling	GeneOntologyBiologicalProcess_GO:0007267_cell-cell signaling	3.15952	4.18916	AMPH,CDH8,EXOC4,FGF12,FGF18,GRIA4,GRM8,ITPR2,LAMA2,LEPR,MEF2C,NELL2,NRXN3,NUP155,PTPRD,RELN,SEMA5A,SYT14,SYT17,TSHR	ACVR1C,ADGRG1,ADRA1A,AFDN,AKAP9,AMPH,ANK2,APBA1,ARC,ASH1L,ASIC2,ATG7,ATXN1,BLOC1S6,BRAF,CA7,CACNA1A,CACNA1C,CACNB4,CADPS,CAMK4,CDH8,CELF4,CFTR,CHD7,CHRM3,CHRNA4,CLOCK,CLSTN2,CNTN4,CNTNAP4,CRB1,CTNND2,CYB5R4,DAPK1,DLG2,DLGAP1,DLGAP2,DTNBP1,EGFR,EIF2AK4,EPHA5,EPHB2,ERBB4,ESR2,EXOC3L1,EXOC4,FGF12,FGF13,GABRA2,GABRA3,GABRA6,GABRR1,GHRHR,GLI2,GLRA3,GLRX,GNAQ,GPLD1,GPR39,GRAP,GRIA2,GRID2,GRM3,GRM5,GRM7…
GO: Biological Process	GO:0050905	neuromuscular process	GeneOntologyBiologicalProcess_GO:0050905_neuromuscular process	0	4.20754		AARS,AGTPBP1,CACNA1A,CAMTA1,CDH23,CLIC5,CSMD1,CTNNA2,FGF12,FXN,GRID2,KCNH1,KCNMA1,MYO7A,NPAS3,NRG1,NRXN1,PCDH15,PRKN,PTPRQ,RBFOX1,RBFOX2,SCN8A,STRA6,TNR
GO: Biological Process	GO:0097485	neuron projection guidance	GeneOntologyBiologicalProcess_GO:0097485_neuron projection guidance	0	4.22001		ANK3,APBB2,CDH4,CNTN4,CRMP1,DCC,EPHA3,EPHA5,EPHB1,EPHB2,EVL,EZR,GLI2,ISPD,KIF26B,KIF5C,LAMA2,LMX1A,MATN2,MYCBP2,NFIB,NRAS,NRCAM,NRXN1,NRXN3,NTF3,OPHN1,PTPRM,RNF165,ROBO1,ROBO2,SEMA3A,SEMA3C,SEMA3E,SEMA5A,SEMA6D,SPTBN1,TENM2,TNR,UNC5D,ZNF280D
GO: Biological Process	GO:0072358	cardiovascular system development	GeneOntologyBiologicalProcess_GO:0072358_cardiovascular system development	0	4.26012		ACE,ADAMTS6,ADGRB3,ADGRG1,ADRA1A,AKAP6,ALDH1A2,ALPK3,ANK2,ANKRD17,ATG7,ATP7A,BCAS3,BICC1,BMPER,C3orf58,CACNA1C,CC2D2A,CCBE1,CD36,CDH13,CDH2,CHD7,COL14A1,COL8A1,DLC1,DNAH5,ENPP2,EPHA3,EPHB1,EPHB2,ERBB4,ERG,FBN1,FBXW7,FGF12,FN1,FREM2,FRS2,GLI2,GNAQ,GPLD1,HDAC3,HHIP,HIPK1,HMGB1,IGF1,IMMP2L,ITGB1,JAK1,KCNAB1,KCNQ1,KDM2A,KDM6A,LEMD3,LEPR,LOXL2,LRP2,LRP5,LTBP1,MED12,MICAL2,MNAT1,MYO18B,MYO1E,NDP,NF1,NO…
GO: Biological Process	GO:0072359	circulatory system development	GeneOntologyBiologicalProcess_GO:0072359_circulatory system development	0	4.26012		ACE,ADAMTS6,ADGRB3,ADGRG1,ADRA1A,AKAP6,ALDH1A2,ALPK3,ANK2,ANKRD17,ATG7,ATP7A,BCAS3,BICC1,BMPER,C3orf58,CACNA1C,CC2D2A,CCBE1,CD36,CDH13,CDH2,CHD7,COL14A1,COL8A1,DLC1,DNAH5,ENPP2,EPHA3,EPHB1,EPHB2,ERBB4,ERG,FBN1,FBXW7,FGF12,FN1,FREM2,FRS2,GLI2,GNAQ,GPLD1,HDAC3,HHIP,HIPK1,HMGB1,IGF1,IMMP2L,ITGB1,JAK1,KCNAB1,KCNQ1,KDM2A,KDM6A,LEMD3,LEPR,LOXL2,LRP2,LRP5,LTBP1,MED12,MICAL2,MNAT1,MYO18B,MYO1E,NDP,NF1,NO…
GO: Biological Process	GO:0007411	axon guidance	GeneOntologyBiologicalProcess_GO:0007411_axon guidance	0	4.26205		ANK3,APBB2,CDH4,CNTN4,CRMP1,DCC,EPHA3,EPHA5,EPHB1,EPHB2,EVL,EZR,GLI2,ISPD,KIF26B,KIF5C,LAMA2,LMX1A,MATN2,MYCBP2,NFIB,NRAS,NRCAM,NRXN1,NRXN3,NTF3,OPHN1,PTPRM,RNF165,ROBO1,ROBO2,SEMA3A,SEMA3C,SEMA3E,SEMA5A,SEMA6D,SPTBN1,TENM2,TNR,UNC5D,ZNF280D
GO: Biological Process	GO:0090066	regulation of anatomical structure size	GeneOntologyBiologicalProcess_GO:0090066_regulation of anatomical structure size	0	4.27144		ACE,ADRA1A,ANO6,ANXA7,AQP4,ASIC2,BBS2,CACNA1C,CAPG,CAPZA1,CAPZA2,CARMIL1,CDH4,CDKL5,CFTR,CHRM3,CPS1,DCC,DEPTOR,DISC1,DOCK4,DOCK5,EGFR,EPS8,ESR2,EVL,EZR,FER,FGF13,FMN2,FN1,FSTL4,FXN,GOLGA4,GSK3B,HP1BP3,HRH1,HTR2A,HTR2C,HTR7,IFRD1,IST1,KANK1,KCNMA1,KCNMB2,MACF1,MRVI1,NCKAP1L,NEB,NRCAM,NRG1,NTRK3,PIK3C2A,PRKG1,PRR16,PTPRM,RAP1GAP2,RET,RICTOR,RPTOR,SEMA3A,SEMA3C,SEMA3E,SEMA5A,SEMA6D,SHROOM2,SLC8A1,SP…
GO: Biological Process	GO:0050807	regulation of synapse organization	GeneOntologyBiologicalProcess_GO:0050807_regulation of synapse organization	0	4.2763		ADGRB3,ASIC2,CDH2,CLSTN2,CTNNA2,DISC1,EPHB1,EPHB2,FRMPD4,IGSF9,LINGO2,LRP4,LRP5,LRRC4B,LRRTM3,LRRTM4,MAGI2,MUSK,NRXN1,NRXN3,NTRK2,NTRK3,PRKCA,ROBO2,THBS2,WNT7A
GO: Biological Process	GO:0071709	membrane assembly	GeneOntologyBiologicalProcess_GO:0071709_membrane assembly	0	4.30504		ANK3,CDH2,IL1RAPL1,LRP4,MAGI2,NLGN4X,NRXN1,NRXN2,PTPRD,SPTBN1
GO: Biological Process	GO:0034220	ion transmembrane transport	GeneOntologyBiologicalProcess_GO:0034220_ion transmembrane transport	0	4.32551		ABCC11,ACE,AKAP6,AKAP7,AKAP9,ANK2,ANK3,ANKH,ANO3,ANO6,AQP4,ARC,ASIC2,ASIC4,ATP10D,ATP11C,ATP13A4,ATP13A5,ATP5G2,ATP6V0A4,ATP6V0D1,ATP6V1H,ATP7A,ATP8B1,CACNA1A,CACNA1C,CACNA2D3,CACNB4,CEMIP,CFTR,CHD7,CHRNA4,CLCN1,CLIC5,CNGB3,COX10,COX7B2,CRACR2A,DAPK1,DENND5A,DENND5B,DMD,DPP10,DPP6,FGF12,GABRA2,GABRA3,GABRA6,GABRG3,GABRR1,GLRA3,GLRX,GPR39,GRIA2,GRID1,GRID2,GRM7,HRH1,HTR2A,HTR2C,HTT,IL1RAPL1,JPH1,K…
GO: Biological Process	GO:0045666	positive regulation of neuron differentiation	GeneOntologyBiologicalProcess_GO:0045666_positive regulation of neuron differentiation	3.96932	4.38857	COBL,DAB1,DAB2IP,DMD,FXN,MEF2C,PTPRD,RELN,SEMA5A,SHTN1,SYT17	ARSB,BEND6,BMP5,BRAF,CAMK1D,CAPRIN1,CDH4,CDKL5,CDON,CNTN1,DAB1,DCC,DISC1,DMD,EPHA3,FN1,FXN,GDPD5,GLI2,GOLGA4,GSK3B,HTR7,IGF1R,IL1RAPL1,IST1,ITGB1,KDM4C,KIDINS220,MACF1,MAGI2,MAPK6,NEDD4L,NEGR1,NRCAM,NRG1,NTRK2,NTRK3,NUMB,PACSIN1,PIAS2,PLPPR5,PRKD1,PRKN,PTPN5,PTPRD,PTPRZ1,RANBP1,RAP1A,RET,RGS6,RIMS1,RIMS2,ROBO1,ROBO2,SEMA5A,SGK1,SYT17,VWC2
GO: Biological Process	GO:0010769	regulation of cell morphogenesis involved in differentiation	GeneOntologyBiologicalProcess_GO:0010769_regulation of cell morphogenesis involved in differentiation	0	4.45595		ADGRB3,BMP5,BRAF,CACNA1A,CAPRIN1,CARMIL1,CDH2,CDH4,CDKL5,DAB1,DACT3,DCC,DISC1,DNM3,ENPP2,EPHA3,EPHB2,FGF13,FN1,FSTL4,FXN,GOLGA4,GSK3B,IFRD1,IL1RAPL1,IST1,KANK1,LRP4,LRRC4C,LZTS1,MACF1,NRCAM,NRG1,NTRK2,NTRK3,NUMB,OVOL2,PIAS2,PTPRD,PTPRZ1,RET,ROBO1,ROBO2,SDC2,SEMA3A,SEMA3C,SEMA3E,SEMA5A,SEMA6D,SGK1,SIPA1L1,SSH2,TNIK,TNR,TTC3,TWIST1,ULK2,WNT7A
GO: Biological Process	GO:0009261	ribonucleotide catabolic process	GeneOntologyBiologicalProcess_GO:0009261_ribonucleotide catabolic process	0	4.47032		AMPD3,ENTPD4,PDE10A,PDE11A,PDE1A,PDE1C,PDE3A,PDE4B,PDE4D,PDE7A,PDE7B,PDE8A
GO: Biological Process	GO:0050769	positive regulation of neurogenesis	GeneOntologyBiologicalProcess_GO:0050769_positive regulation of neurogenesis	3.77221	4.53627	COBL,DAB1,DAB2IP,DMD,FXN,MEF2C,PTPRA,PTPRD,RELN,SEMA5A,SHTN1,SYT17	ACE,ARSB,ATXN1,BEND6,BMP5,BRAF,CAMK1D,CAPRIN1,CDH4,CDKL5,CDON,CNTN1,DAB1,DCC,DISC1,DMD,ENPP2,EPHA3,EPHB2,FN1,FXN,GDPD5,GLI2,GOLGA4,GRM5,GSK3B,HTR7,IGF1R,IL1RAPL1,IST1,ITGB1,KDM4C,KIDINS220,KIF20B,MACF1,MAGI2,MAPK6,NEDD4L,NEGR1,NRCAM,NRG1,NTF3,NTRK2,NTRK3,NUMB,PACSIN1,PIAS2,PLPPR5,PRKD1,PRKN,PTPN5,PTPRD,PTPRZ1,RANBP1,RAP1A,RET,RGS6,RIMS1,RIMS2,ROBO1,ROBO2,SEMA3A,SEMA5A,SGK1,SYT17,TENM4,TF,VWC2,XRC…
GO: Biological Process	GO:0030029	actin filament-based process	GeneOntologyBiologicalProcess_GO:0030029_actin filament-based process	0	4.54181		AKAP2,AKAP6,ANK2,APBB2,ARHGAP6,ARHGEF11,ARHGEF2,BCAS3,BRAF,CACNA1C,CAPG,CAPZA1,CAPZA2,CARMIL1,CDC42BPB,CORO2B,CTNNA1,CTNNA3,CTSV,CTTNBP2,DAAM1,DIAPH2,DIAPH3,DLC1,DMD,DTNBP1,EPB41L1,EPB41L3,EPHA3,EPHA5,EPS8,EVL,EZR,F11R,FER,FGD4,FGF12,FMN2,FMNL2,FRYL,GAS7,IQSEC1,ITGB1,JAK2,KANK1,KCNQ1,KLHL1,KRT8,LIMCH1,MICAL2,MKL1,MYBPC2,MYO1E,MYO6,MYO7A,NCKAP1L,NEB,NEDD4L,NF1,NOS1AP,NOX4,NRAP,NTF3,NTRK3,NUP155,OP…
GO: Biological Process	GO:0050803	regulation of synapse structure or activity	GeneOntologyBiologicalProcess_GO:0050803_regulation of synapse structure or activity	0	4.58918		ADGRB3,ARC,ASIC2,BRAF,CDH2,CLSTN2,CNTN4,CTNNA2,CTNND2,CYP19A1,DISC1,EIF2AK4,EPHB1,EPHB2,FRMPD4,GRM5,GSK3B,HRH1,HTR7,HTT,IGSF9,LINGO2,LRP4,LRP5,LRRC4B,LRRTM3,LRRTM4,LZTS1,MAGI2,MUSK,MYO6,NF1,NRXN1,NRXN3,NTRK2,NTRK3,PRKCA,PTPN5,RIMS1,ROBO2,SHISA9,SIPA1L1,THBS2,TNR,UNC13B,WNT7A
GO: Biological Process	GO:0035335	peptidyl-tyrosine dephosphorylation	GeneOntologyBiologicalProcess_GO:0035335_peptidyl-tyrosine dephosphorylation	0	4.63135		CDC14A,DUPD1,DUSP16,DUSP4,EPM2A,EYA2,EYA3,MTMR3,PTP4A1,PTP4A2,PTPN2,PTPN5,PTPRB,PTPRD,PTPRG,PTPRK,PTPRM,PTPRQ,PTPRR,PTPRT,PTPRZ1,RNGTT,SSH2
GO: Biological Process	GO:0045216	cell-cell junction organization	GeneOntologyBiologicalProcess_GO:0045216_cell-cell junction organization	0	4.70318		ACE,AFDN,ANK2,APC,ARHGAP6,BCAS3,CDH10,CDH12,CDH13,CDH17,CDH18,CDH2,CDH3,CDH4,CDH8,CTNNA1,DLC1,ENPP2,EPB41L3,EPHA3,F11R,FBF1,HIPK1,ITGA2,ITGB1,MACF1,NEDD4L,NLGN4X,NUMB,OCLN,PARD3,PATJ,PKP4,PRKCA,PTPRK,SHROOM2,STRN,TBCD,TESK2,WDPCP,XIRP2
GO: Biological Process	GO:0007167	enzyme linked receptor protein signaling pathway	GeneOntologyBiologicalProcess_GO:0007167_enzyme linked receptor protein signaling pathway	0	4.72063		ACVR1C,ADAMTS3,AKAP2,AKAP3,AKAP7,ALK,ANKS1A,ARID5B,ATP6V0A4,ATP6V0D1,ATP6V1H,ATXN1,ATXN7,BMP5,BMPER,BTC,CCBE1,CDH13,CDH3,CHRDL1,CHRDL2,CLNK,CLTA,CNKSR1,COL4A6,CRIM1,DACT2,EGFR,EPHA3,EPHA5,EPHA6,EPHB1,EPHB2,EPS15,EPS15L1,EPS8,ERBB4,ESR1,ESR2,ESRP1,F11R,FAM20C,FBN1,FBXW7,FER,FGF12,FRS2,FSTL4,GAREM1,GFRA1,GHR,GHRHR,GLRX,GPLD1,GTF2F2,HHIP,HTRA4,IGF1,IGF1R,ITGA8,ITGB1,ITK,JAK1,JAK2,KANK1,KL,LEMD3,LRIG…
GO: Biological Process	GO:0042391	regulation of membrane potential	GeneOntologyBiologicalProcess_GO:0042391_regulation of membrane potential	0	4.7335		ABCB5,ADRA1A,AKAP6,AKAP7,AKAP9,ANK2,ANK3,ASIC2,ATXN1,CACNA1A,CACNA1C,CACNB4,CELF4,CFTR,CHRNA4,CLCN1,CNGB3,CTNNA3,DMD,DPP6,FAM19A4,FGF12,GLRX,GNAQ,GPR39,GRID2,GSK3B,HTT,KCNA2,KCNC2,KCND2,KCND3,KCNH1,KCNH5,KCNH8,KCNMA1,KCNMB2,KCNQ1,KCNQ3,NALCN,NEDD4L,NLGN4X,NOS1AP,NRCAM,NRXN1,NUP155,PID1,PRKN,RIMS1,RIMS2,RYR2,SCN2A,SCN8A,SLC25A33,SLC26A4,SLC8A1,SLC8B1,STOX1,TRDN,UNC13B,WNT7A
GO: Biological Process	GO:0097090	presynaptic membrane organization	GeneOntologyBiologicalProcess_GO:0097090_presynaptic membrane organization	0	4.79471		CDH2,IL1RAPL1,LRP4,LRRTM4,MAGI2,NLGN4X,NRXN1,PTPRD
GO: Biological Process	GO:0098660	inorganic ion transmembrane transport	GeneOntologyBiologicalProcess_GO:0098660_inorganic ion transmembrane transport	0	4.83703		AKAP6,AKAP7,AKAP9,ANK2,ANK3,ANKH,ANO3,ANO6,ASIC2,ASIC4,ATP5G2,ATP6V0A4,ATP6V0D1,ATP6V1H,ATP7A,CACNA1A,CACNA1C,CACNA2D3,CACNB4,CEMIP,CFTR,CHD7,CLCN1,CLIC5,CNGB3,COX10,COX7B2,CRACR2A,DENND5A,DENND5B,DMD,DPP10,DPP6,FGF12,GABRA2,GABRA3,GABRA6,GABRG3,GABRR1,GLRA3,GLRX,GPR39,GRM7,HRH1,HTR2A,HTR2C,HTT,IL1RAPL1,JPH1,KCNA2,KCNAB1,KCNB2,KCNC2,KCND2,KCND3,KCNH1,KCNH5,KCNH8,KCNIP4,KCNJ3,KCNMA1,KCNMB2,KCNQ1,K…
GO: Biological Process	GO:0034330	cell junction organization	GeneOntologyBiologicalProcess_GO:0034330_cell junction organization	0	4.84806		ACE,AFDN,ANK2,APC,ARHGAP6,BCAS3,CDH10,CDH12,CDH13,CDH17,CDH18,CDH2,CDH3,CDH4,CDH8,CTNNA1,DLC1,DST,ENPP2,EPB41L3,EPHA3,F11R,FBF1,FN1,HIPK1,ITGA2,ITGB1,LAMA3,MACF1,NEDD4L,NLGN4X,NUMB,OCLN,PARD3,PATJ,PKP4,PRKCA,PTPRK,RAP1A,SHROOM2,STRN,TBCD,TESK2,WDPCP,XIRP2
GO: Biological Process	GO:0009214	cyclic nucleotide catabolic process	GeneOntologyBiologicalProcess_GO:0009214_cyclic nucleotide catabolic process	0	4.86172		PDE10A,PDE11A,PDE1A,PDE1C,PDE3A,PDE4B,PDE4D,PDE7A,PDE7B,PDE8A
GO: Biological Process	GO:0008038	neuron recognition	GeneOntologyBiologicalProcess_GO:0008038_neuron recognition	0	4.92884		CNTN4,CNTNAP2,CRTAC1,EPHA3,EPHB2,NRCAM,NTM,OPCML,PTPRZ1,ROBO1,ROBO2,SEMA3A,SEMA5A
GO: Biological Process	GO:0010976	positive regulation of neuron projection development	GeneOntologyBiologicalProcess_GO:0010976_positive regulation of neuron projection development	3.56801	5.00231	COBL,DAB2IP,DMD,FXN,PTPRD,RELN,SEMA5A,SHTN1,SYT17	ARSB,BMP5,BRAF,CAMK1D,CAPRIN1,CDH4,CDKL5,CNTN1,DCC,DISC1,DMD,EPHA3,FN1,FXN,GOLGA4,GSK3B,HTR7,IGF1R,IL1RAPL1,IST1,ITGB1,KIDINS220,MACF1,MAGI2,MAPK6,NEDD4L,NEGR1,NRG1,NTRK2,NTRK3,NUMB,PACSIN1,PIAS2,PLPPR5,PRKD1,PRKN,PTPN5,PTPRD,PTPRZ1,RANBP1,RAP1A,RET,RIMS1,RIMS2,ROBO1,ROBO2,SEMA5A,SGK1,SYT17
GO: Biological Process	GO:0007605	sensory perception of sound	GeneOntologyBiologicalProcess_GO:0007605_sensory perception of sound	0	5.06911		AQP4,ASIC2,ATP6V0A4,ATP8B1,CDH23,CEMIP,CHD7,CLIC5,CNTN5,DCDC2,FAM107B,GRM7,GRXCR1,HOMER2,KCNMA1,KCNQ1,LOXHD1,LRIG2,MYO3A,MYO6,MYO7A,NAV2,NDP,PCDH15,PGAP1,PTPRQ,SCN8A,SLC26A4,TBL1X,TBX18,THRB,TMC1,TSPEAR
GO: Biological Process	GO:0007169	transmembrane receptor protein tyrosine kinase signaling pathway	GeneOntologyBiologicalProcess_GO:0007169_transmembrane receptor protein tyrosine kinase signaling pathway	0	5.07006		ADAMTS3,ALK,ANKS1A,ARID5B,ATP6V0A4,ATP6V0D1,ATP6V1H,ATXN1,ATXN7,BMP5,BTC,CCBE1,CDH13,CDH3,CLNK,CLTA,CNKSR1,COL4A6,CRIM1,EGFR,EPHA3,EPHA5,EPHA6,EPHB1,EPHB2,EPS15,EPS15L1,EPS8,ERBB4,ESR1,ESR2,ESRP1,FAM20C,FBXW7,FER,FGF12,FRS2,FSTL4,GAREM1,GFRA1,GHR,GHRHR,GLRX,GPLD1,GTF2F2,HHIP,IGF1,IGF1R,ITK,JAK1,JAK2,KANK1,KL,LRIG2,MBD5,MUSK,MYO1E,NCF1,NCKAP1L,NRAS,NRG1,NRG3,NTF3,NTRK2,NTRK3,OSBPL8,PDGFRA,PHIP,PID…
GO: Biological Process	GO:0090659	walking behavior	GeneOntologyBiologicalProcess_GO:0090659_walking behavior	3.63864	5.09754	DAB1,FXN,OXR1,PCDH15	AGTPBP1,ATG7,CACNA1A,CACNA1C,CACNB4,CHD7,DAB1,FXN,KCNMA1,KLHL1,NPC1,PCDH15,SCN8A,ZIC1
GO: Biological Process	GO:0007628	adult walking behavior	GeneOntologyBiologicalProcess_GO:0007628_adult walking behavior	3.63864	5.09754	DAB1,FXN,OXR1,PCDH15	AGTPBP1,ATG7,CACNA1A,CACNA1C,CACNB4,CHD7,DAB1,FXN,KCNMA1,KLHL1,NPC1,PCDH15,SCN8A,ZIC1
GO: Biological Process	GO:0022603	regulation of anatomical structure morphogenesis	GeneOntologyBiologicalProcess_GO:0022603_regulation of anatomical structure morphogenesis	0	5.10138		ADAMTS16,ADGRB3,ANKRD6,ANXA7,APC,ARC,ATG3,BMP5,BRAF,BRWD1,CACNA1A,CAPRIN1,CARMIL1,CCBE1,CD36,CDH2,CDH4,CDKL5,CSNK1G1,CSNK1G3,DAAM1,DAB1,DACT3,DCC,DCDC2,DISC1,DLC1,DNM3,ENPP2,EPB41L3,EPB42,EPHA3,EPHB2,EPS8,ERG,ESR1,EZR,FBXW7,FGD4,FGF13,FMNL2,FN1,FOXP2,FRS2,FSTL4,FXN,GAS2,GAS7,GOLGA4,GPC6,GSK3B,HHIP,HIPK1,HMGB1,HTT,IFRD1,IL1RAPL1,IST1,JAK1,KANK1,LARP4,LRP4,LRRC4C,LZTS1,MACF1,MAGI2,MARCH5,MED12,MLLT…
GO: Biological Process	GO:0021537	telencephalon development	GeneOntologyBiologicalProcess_GO:0021537_telencephalon development	0	5.1079		ADGRG1,AFDN,AGTPBP1,ARHGAP11B,ATG7,BBS2,CCDC85C,CDH2,CDON,CHD7,CNTNAP2,CRTAC1,DAB1,DCLK2,DISC1,DNAH5,EFHC1,EGFR,EPHA5,EPHB2,ERBB4,FAS,FGF13,FOXP2,GSK3B,HTT,LMX1A,NF1,NFIB,NRG1,NRG3,NTRK2,NUMB,PHLPP2,PLCB1,PTPRZ1,ROBO1,ROBO2,SECISBP2,SEMA3A,SLC8A1,TACC2,TNR,TRAPPC9,ULK4,WDR62
GO: Biological Process	GO:0007626	locomotory behavior	GeneOntologyBiologicalProcess_GO:0007626_locomotory behavior	4.22543	5.24336	DAB1,FGF12,FXN,LEPR,MAPK10,OXR1,PCDH15,RELN,TSHR	ADAM22,AGTPBP1,ANKH,APBA1,ATG7,ATP7A,ATXN1,BTBD9,CACNA1A,CACNA1C,CACNB4,CDH23,CHD7,CHRNA4,DAB1,EPS8,FGF12,FXN,GNAO1,GRM5,HTR2C,HTT,KCND2,KCNMA1,KLHL1,LEPR,LMX1A,LSAMP,MYO6,NAV2,NEGR1,NPAS3,NPC1,NRG1,PCDH15,PRKN,SCN8A,SEZ6L,SLC4A10,STRN,TNR,VPS13A,ZIC1
GO: Biological Process	GO:0007163	establishment or maintenance of cell polarity	GeneOntologyBiologicalProcess_GO:0007163_establishment or maintenance of cell polarity	0	5.28542		ANK1,APC,ARHGEF11,ARHGEF2,BCAS3,CAP2,CDC42BPB,CDK5RAP2,CENPA,CRB1,CTNNA1,DLG2,DOCK7,DST,EPHB1,EXOC4,EZR,FBF1,FGF13,FRMD4A,FRMD4B,GSK3B,HTT,IGF1,IGF1R,KANK1,KIF20B,KIF26B,LIN7A,NCKAP1L,PARD3,PRICKLE2,RICTOR,SYNE2,WDPCP,WNT7A
GO: Biological Process	GO:0050770	regulation of axonogenesis	GeneOntologyBiologicalProcess_GO:0050770_regulation of axonogenesis	0	5.30246		BRAF,CACNA1A,CDH2,CDH4,CDKL5,DAB1,DCC,DISC1,EPHB2,FGF13,FN1,FSTL4,FXN,GOLGA4,GSK3B,IFRD1,IST1,LRP4,LRRC4C,MACF1,NRCAM,NRG1,NTRK2,NTRK3,RET,ROBO1,ROBO2,SEMA3A,SEMA3C,SEMA3E,SEMA5A,SEMA6D,SIPA1L1,SSH2,TNR,ULK2,WNT7A
GO: Biological Process	GO:0001508	action potential	GeneOntologyBiologicalProcess_GO:0001508_action potential	0	5.30972		ADRA1A,AKAP6,AKAP7,ANK2,ANK3,CACNA1A,CACNA1C,CACNB4,CHRNA4,CLCN1,CTNNA3,DMD,DPP6,FGF12,GNAQ,KCNA2,KCNC2,KCND2,KCNMA1,KCNMB2,KCNQ1,NALCN,NEDD4L,NOS1AP,NRCAM,NUP155,RYR2,SCN2A,SCN8A,SLC8A1
GO: Biological Process	GO:0099537	trans-synaptic signaling	GeneOntologyBiologicalProcess_GO:0099537_trans-synaptic signaling	0	5.42408		ADRA1A,AKAP9,AMPH,APBA1,ARC,ASIC2,ATXN1,BLOC1S6,BRAF,CA7,CACNA1A,CACNA1C,CACNB4,CADPS,CAMK4,CDH8,CELF4,CHRM3,CHRNA4,CLSTN2,CNTN4,CNTNAP4,CTNND2,DAPK1,DLG2,DLGAP1,DLGAP2,DTNBP1,EGFR,EIF2AK4,EPHB2,ERBB4,EXOC4,FGF12,GABRA2,GABRA3,GABRA6,GABRR1,GLRA3,GRIA2,GRID2,GRM3,GRM5,GRM7,GRM8,GSK3B,HRH1,HTR1E,HTR2A,HTR2C,HTR7,HTT,KCND2,KCNMA1,KCNMB2,KCNQ3,KCNQ5,LAMA2,LIN7A,LRFN5,LZTS1,MUSK,MYO6,NF1,NLGN4X,NLGN4…
GO: Biological Process	GO:0098916	anterograde trans-synaptic signaling	GeneOntologyBiologicalProcess_GO:0098916_anterograde trans-synaptic signaling	0	5.42408		ADRA1A,AKAP9,AMPH,APBA1,ARC,ASIC2,ATXN1,BLOC1S6,BRAF,CA7,CACNA1A,CACNA1C,CACNB4,CADPS,CAMK4,CDH8,CELF4,CHRM3,CHRNA4,CLSTN2,CNTN4,CNTNAP4,CTNND2,DAPK1,DLG2,DLGAP1,DLGAP2,DTNBP1,EGFR,EIF2AK4,EPHB2,ERBB4,EXOC4,FGF12,GABRA2,GABRA3,GABRA6,GABRR1,GLRA3,GRIA2,GRID2,GRM3,GRM5,GRM7,GRM8,GSK3B,HRH1,HTR1E,HTR2A,HTR2C,HTR7,HTT,KCND2,KCNMA1,KCNMB2,KCNQ3,KCNQ5,LAMA2,LIN7A,LRFN5,LZTS1,MUSK,MYO6,NF1,NLGN4X,NLGN4…
GO: Biological Process	GO:0007268	chemical synaptic transmission	GeneOntologyBiologicalProcess_GO:0007268_chemical synaptic transmission	0	5.42408		ADRA1A,AKAP9,AMPH,APBA1,ARC,ASIC2,ATXN1,BLOC1S6,BRAF,CA7,CACNA1A,CACNA1C,CACNB4,CADPS,CAMK4,CDH8,CELF4,CHRM3,CHRNA4,CLSTN2,CNTN4,CNTNAP4,CTNND2,DAPK1,DLG2,DLGAP1,DLGAP2,DTNBP1,EGFR,EIF2AK4,EPHB2,ERBB4,EXOC4,FGF12,GABRA2,GABRA3,GABRA6,GABRR1,GLRA3,GRIA2,GRID2,GRM3,GRM5,GRM7,GRM8,GSK3B,HRH1,HTR1E,HTR2A,HTR2C,HTR7,HTT,KCND2,KCNMA1,KCNMB2,KCNQ3,KCNQ5,LAMA2,LIN7A,LRFN5,LZTS1,MUSK,MYO6,NF1,NLGN4X,NLGN4…
GO: Biological Process	GO:0098598	learned vocalization behavior or vocal learning	GeneOntologyBiologicalProcess_GO:0098598_learned vocalization behavior or vocal learning	0	5.45034		CNTNAP2,FOXP2,HTT,NRXN1,NRXN2,STRA6
GO: Biological Process	GO:0098596	imitative learning	GeneOntologyBiologicalProcess_GO:0098596_imitative learning	0	5.45034		CNTNAP2,FOXP2,HTT,NRXN1,NRXN2,STRA6
GO: Biological Process	GO:0042297	vocal learning	GeneOntologyBiologicalProcess_GO:0042297_vocal learning	0	5.45034		CNTNAP2,FOXP2,HTT,NRXN1,NRXN2,STRA6
GO: Biological Process	GO:0043547	positive regulation of GTPase activity	GeneOntologyBiologicalProcess_GO:0043547_positive regulation of GTPase activity	0	5.48777		ADGRB3,AFDN,AKAP9,ALDH1A1,AMPH,ARAP2,ARHGAP10,ARHGAP11B,ARHGAP21,ARHGAP6,ARHGEF11,ARHGEF2,ASAP1,BCAR3,BCAS3,BTC,CDKL5,CHN2,DENND4C,DENND5A,DENND5B,DLC1,DNMBP,DOCK4,DOCK5,DOCK7,EGFR,EIF2B3,ERBB4,F11R,FGD4,FNIP1,FRS2,GAPVD1,GARNL3,GFRA1,GNAO1,GNAQ,GSK3B,INPP5B,IQSEC1,ITGB1,JAK1,JAK2,KL,MCF2L2,NCKAP1L,NF1,NRG1,NTF3,NTRK3,OPHN1,PDGFRA,PKP4,PLCB1,PSD3,RABEP2,RABGAP1L,RALGAPA1,RANBP1,RAP1A,RAP1GAP2,RAP…
GO: Biological Process	GO:0006198	cAMP catabolic process	GeneOntologyBiologicalProcess_GO:0006198_cAMP catabolic process	0	5.54318		PDE10A,PDE11A,PDE1A,PDE1C,PDE3A,PDE4B,PDE4D,PDE7A,PDE7B,PDE8A
GO: Biological Process	GO:0007612	learning	GeneOntologyBiologicalProcess_GO:0007612_learning	0	5.56515		ADCY3,ADGRB3,AMPH,ARC,ATXN1,BRAF,CACNA1C,CNTNAP2,CTNND2,DCDC2,EIF2AK4,EPHB2,EPM2A,FGF13,FOXP2,GRM5,GRM7,HRH1,HTT,ITGB1,NF1,NLGN4X,NLGN4Y,NRXN1,NRXN2,NRXN3,NTRK2,PRKN,PTPRZ1,SGK1,SLC12A5,STRA6,TANC1,TNR
GO: Biological Process	GO:0031346	positive regulation of cell projection organization	GeneOntologyBiologicalProcess_GO:0031346_positive regulation of cell projection organization	3.40811	5.61922	CARMIL1,COBL,DAB2IP,DMD,FXN,PTPRD,RELN,SEMA5A,SHTN1,SYT17	APC,ARSB,BCAS3,BMP5,BRAF,CAMK1D,CAPRIN1,CARMIL1,CDH4,CDKL5,CNTN1,DCC,DISC1,DMD,DNM3,ENPP2,EPHA3,FN1,FXN,GOLGA4,GSK3B,HTR7,HTT,IGF1R,IL1RAPL1,IST1,ITGA2,ITGB1,KIDINS220,MACF1,MAGI2,MAPK6,MYO3A,NEDD4L,NEGR1,NRG1,NTRK2,NTRK3,NUMB,PACSIN1,PIAS2,PLPPR5,PRKD1,PRKN,PTPN5,PTPRD,PTPRZ1,RANBP1,RAP1A,RET,RIMS1,RIMS2,ROBO1,ROBO2,SEMA5A,SEPT9,SGK1,SYT17,TENM1,TENM2,VIL1
GO: Biological Process	GO:0043087	regulation of GTPase activity	GeneOntologyBiologicalProcess_GO:0043087_regulation of GTPase activity	0	5.63499		ADGRB3,AFDN,AKAP9,ALDH1A1,AMPH,ARAP2,ARHGAP10,ARHGAP11B,ARHGAP21,ARHGAP6,ARHGEF11,ARHGEF2,ASAP1,BCAR3,BCAS3,BTC,CCPG1,CDKL5,CHN2,DENND4C,DENND5A,DENND5B,DLC1,DNMBP,DOCK4,DOCK5,DOCK7,EGFR,EIF2B3,EPHA3,EPHA5,ERBB4,F11R,FGD4,FNIP1,FRS2,GAPVD1,GARNL3,GFRA1,GNAO1,GNAQ,GSK3B,INPP5B,IQSEC1,ITGB1,JAK1,JAK2,KL,MCF2L2,NCKAP1L,NF1,NRG1,NTF3,NTRK2,NTRK3,OPHN1,PDGFRA,PKP4,PLCB1,PRKG1,PSD3,RABEP2,RABGAP1L,RALG…
GO: Biological Process	GO:0099536	synaptic signaling	GeneOntologyBiologicalProcess_GO:0099536_synaptic signaling	0	5.66316		ADRA1A,AKAP9,AMPH,APBA1,ARC,ASIC2,ATXN1,BLOC1S6,BRAF,CA7,CACNA1A,CACNA1C,CACNB4,CADPS,CAMK4,CDH8,CELF4,CHRM3,CHRNA4,CLSTN2,CNTN4,CNTNAP4,CTNND2,DAPK1,DLG2,DLGAP1,DLGAP2,DTNBP1,EGFR,EIF2AK4,EPHB2,ERBB4,EXOC4,FGF12,GABRA2,GABRA3,GABRA6,GABRR1,GLRA3,GNAQ,GRIA2,GRID2,GRM3,GRM5,GRM7,GRM8,GSK3B,HRH1,HTR1E,HTR2A,HTR2C,HTR7,HTT,KCND2,KCNMA1,KCNMB2,KCNQ3,KCNQ5,LAMA2,LIN7A,LRFN5,LZTS1,MUSK,MYO6,NF1,NLGN4X,…
GO: Biological Process	GO:0007010	cytoskeleton organization	GeneOntologyBiologicalProcess_GO:0007010_cytoskeleton organization	0	5.71272		AKAP2,AKAP9,ANK1,ANK3,APC,ARC,ARHGAP10,ARHGAP6,ARHGEF11,ARHGEF2,ATXN7,AUNIP,BBS2,BCAS3,BICD2,BIRC2,BRAF,BRWD1,CAP2,CAPG,CAPZA1,CAPZA2,CARMIL1,CC2D2A,CCDC13,CCSER2,CDC14A,CDC42BPB,CDK5RAP2,CECR2,CENPA,CEP152,CEP192,CLIP1,CNTLN,CORO2B,CRMP1,CTNNA1,CTSV,CTTNBP2,DAAM1,DCLK2,DIAPH2,DIAPH3,DISC1,DLC1,DNAH5,DOCK7,DST,DTNBP1,DYNC1H1,DYNC1LI2,EML1,EPB41L1,EPB41L3,EPHA3,EPHA5,EPS8,EVL,EZR,F11R,FER,FGD4,FGF…
GO: Biological Process	GO:0050954	sensory perception of mechanical stimulus	GeneOntologyBiologicalProcess_GO:0050954_sensory perception of mechanical stimulus	0	5.71915		AQP4,ASIC2,ATP6V0A4,ATP8B1,CDH23,CEMIP,CHD7,CLIC5,CNTN5,DCDC2,FAM107B,GRM7,GRM8,GRXCR1,HOMER2,HTR2A,HTR7,IGF1,ITGA2,KCNMA1,KCNQ1,LOXHD1,LRIG2,MYO3A,MYO6,MYO7A,NAV2,NDP,PCDH15,PGAP1,PTPRQ,SCN8A,SLC26A4,TBL1X,TBX18,THRB,TMC1,TSPEAR
GO: Biological Process	GO:0098597	observational learning	GeneOntologyBiologicalProcess_GO:0098597_observational learning	0	5.82055		CNTNAP2,FOXP2,HTT,NF1,NRXN1,NRXN2,STRA6
GO: Biological Process	GO:0030534	adult behavior	GeneOntologyBiologicalProcess_GO:0030534_adult behavior	3.57597	5.95048	DAB1,FGF12,FXN,NRXN3,OXR1,PCDH15,TSHR	ADAM22,AGTPBP1,ATG7,ATXN1,BBS2,BTBD9,CACNA1A,CACNA1C,CACNB4,CDH23,CHD7,CHRNA4,CNTNAP2,DAB1,EPS8,FGF12,FXN,GPR39,GRM7,HOMER2,HTR2A,HTR2C,KCNMA1,KLHL1,NLGN4X,NPC1,NRXN1,NRXN2,NRXN3,PCDH15,PRKN,SCN8A,SDK1,SEZ6L,UNC79,ZIC1
GO: Biological Process	GO:0048858	cell projection morphogenesis	GeneOntologyBiologicalProcess_GO:0048858_cell projection morphogenesis	5.55423	10	ARMC4,ATP6V0D1,COBL,DAB1,DAB2IP,DMD,DNAH5,FXN,LAMA2,LRRC4C,NRXN3,PARD3,PCDH15,PTPRA,PTPRD,RELN,SEMA5A,SHTN1,SYT17,SZT2,TBC1D5	ADAMTS16,ADCY1,ADGRB3,ANK3,APBB2,APC,ARL3,ASAP1,ATG3,ATG7,ATP6V0D1,ATP7A,BBS2,BRAF,CACNA1A,CAPRIN1,CC2D2A,CCDC13,CDC14A,CDH2,CDH4,CDKL5,CEP162,CEP89,CFAP221,CNTN4,COL25A1,CRMP1,CTNNA2,CTNND2,DAB1,DCC,DCDC2,DISC1,DMD,DNAH5,DNM3,DOCK7,DTNBP1,DZIP1L,EGFR,EIF2AK4,ENPP2,EPB41L3,EPHA3,EPHA5,EPHB1,EPHB2,EVL,EZR,FBF1,FGF13,FN1,FSTL4,FXN,GAS7,GLI2,GOLGA4,GSK3B,HTT,HYDIN,IFRD1,IGF1R,IL1RAPL1,IQUB,ISPD,IST1…
GO: Biological Process	GO:0032990	cell part morphogenesis	GeneOntologyBiologicalProcess_GO:0032990_cell part morphogenesis	5.39866	10	ARMC4,ATP6V0D1,COBL,DAB1,DAB2IP,DMD,DNAH5,FXN,LAMA2,LRRC4C,NRXN3,PARD3,PCDH15,PTPRA,PTPRD,RELN,SEMA5A,SHTN1,SYT17,SZT2,TBC1D5	ADAMTS16,ADCY1,ADGRB3,ANK3,APBB2,APC,ARL3,ASAP1,ATG3,ATG7,ATP6V0D1,ATP7A,BBS2,BRAF,CACNA1A,CAPRIN1,CC2D2A,CCDC13,CDC14A,CDH2,CDH4,CDKL5,CEP162,CEP89,CFAP221,CNTN4,COL25A1,CRMP1,CTNNA2,CTNND2,DAB1,DCC,DCDC2,DISC1,DMD,DNAH5,DNM3,DOCK7,DTNBP1,DZIP1L,EGFR,EIF2AK4,ENPP2,EPB41L3,EPHA3,EPHA5,EPHB1,EPHB2,EVL,EZR,FBF1,FGF13,FN1,FSTL4,FXN,GAS7,GLI2,GOLGA4,GSK3B,HTT,HYDIN,IFRD1,IGF1R,IL1RAPL1,IQUB,ISPD,IST1…
GO: Biological Process	GO:0030030	cell projection organization	GeneOntologyBiologicalProcess_GO:0030030_cell projection organization	5.36751	10	ARMC4,ATP6V0D1,CARMIL1,COBL,DAB1,DAB2IP,DMD,DNAH5,DNAH9,ENO4,FAT3,FXN,LAMA2,LRRC4C,MEF2C,NRXN3,PARD3,PCDH15,PTPRA,PTPRD,RELN,SEMA5A,SHTN1,SYT17,SZT2,TBC1D5,TSHR	ADAMTS16,ADCY1,ADGRB3,ANK3,ANO6,APBB2,APC,ARL3,ARSB,ASAP1,ATG3,ATG7,ATP6V0D1,ATP7A,ATP8B1,BBS2,BCAS3,BLOC1S6,BMP5,BRAF,CACNA1A,CAMK1D,CAPG,CAPRIN1,CARMIL1,CC2D2A,CCDC13,CDC14A,CDH13,CDH2,CDH23,CDH4,CDKL5,CECR2,CEP152,CEP162,CEP89,CFAP221,CHODL,CLIC5,CNTN1,CNTN4,CNTNAP2,COL25A1,CRMP1,CRTAC1,CTNNA1,CTNNA2,CTNND2,DAB1,DCC,DCDC2,DISC1,DMD,DNAH5,DNAH9,DNM3,DOCK7,DTNBP1,DZIP1L,EGFR,EIF2AK4,ENPP2,EPB41L…
GO: Biological Process	GO:0000902	cell morphogenesis	GeneOntologyBiologicalProcess_GO:0000902_cell morphogenesis	5.36746	10	ARMC4,ATP6V0D1,CARMIL1,COBL,DAB1,DAB2IP,DMD,DNAH5,FAT3,FXN,ITGA4,LAMA2,LRRC4C,MEF2C,NRXN3,PARD3,PCDH15,PTPRA,PTPRD,RELN,SEMA5A,SHTN1,SOX6,SYT17,SZT2,TBC1D5	ADAMTS16,ADCY1,ADGRB3,ANK3,ANXA7,APBB2,APC,ARC,ARHGEF2,ARL3,ASAP1,ATG3,ATG7,ATP6V0D1,ATP7A,BBS2,BMP5,BRAF,BRWD1,CACNA1A,CAP2,CAPRIN1,CARMIL1,CC2D2A,CCDC13,CDC14A,CDH2,CDH23,CDH4,CDKL5,CEP162,CEP89,CFAP221,CLIC5,CNTN4,COL25A1,CRMP1,CSNK1G1,CSNK1G3,CTNNA2,CTNND2,DAB1,DACT2,DACT3,DCC,DCDC2,DISC1,DLC1,DMD,DNAH5,DNM3,DOCK7,DTNBP1,DZIP1L,EGFR,EIF2AK4,ENPP2,EPB41L3,EPB42,EPHA3,EPHA5,EPHB1,EPHB2,EPS8,ERG…
GO: Biological Process	GO:0000904	cell morphogenesis involved in differentiation	GeneOntologyBiologicalProcess_GO:0000904_cell morphogenesis involved in differentiation	4.89487	10	CARMIL1,COBL,DAB1,DAB2IP,FAT3,FXN,ITGA4,LAMA2,LRRC4C,MEF2C,NRXN3,PARD3,PCDH15,PTPRA,PTPRD,RELN,SEMA5A,SHTN1,SZT2	ADCY1,ADGRB3,ANK3,APBB2,APC,ATG7,ATP7A,BMP5,BRAF,CACNA1A,CAPRIN1,CARMIL1,CDH2,CDH23,CDH4,CDKL5,CLIC5,CNTN4,COL25A1,CRMP1,CTNNA2,CTNND2,DAB1,DACT2,DACT3,DCC,DCDC2,DISC1,DNM3,DOCK7,DTNBP1,ENPP2,EPHA3,EPHA5,EPHB1,EPHB2,ERG,EVL,EZR,FER,FGF13,FN1,FSTL4,FXN,GLI2,GOLGA4,GSK3B,HMGA2,IFRD1,IGF1R,IL1RAPL1,ISPD,IST1,ITGA8,ITGB1,KANK1,KIDINS220,KIF26B,KIF5C,KRT8,LAMA2,LINGO2,LMX1A,LOXL2,LRFN5,LRP4,LRRC4C,LZT…
GO: Biological Process	GO:0032989	cellular component morphogenesis	GeneOntologyBiologicalProcess_GO:0032989_cellular component morphogenesis	4.84743	10	ARMC4,ATP6V0D1,CARMIL1,COBL,DAB1,DAB2IP,DMD,DNAH5,FAT3,FXN,ITGA4,LAMA2,LRRC4C,MEF2C,NRXN3,PARD3,PCDH15,PTPRA,PTPRD,RELN,SEMA5A,SHTN1,SOX6,SYT17,SZT2,TBC1D5	ADAMTS16,ADCY1,ADGRB3,ANK2,ANK3,ANXA7,APBB2,APC,ARC,ARHGEF2,ARL3,ASAP1,ATG3,ATG7,ATP6V0D1,ATP7A,BBS2,BMP5,BRAF,BRWD1,CACNA1A,CAP2,CAPRIN1,CARMIL1,CC2D2A,CCDC13,CDC14A,CDH2,CDH23,CDH4,CDKL5,CEP162,CEP89,CFAP221,CLIC5,CNTN4,COL25A1,CRMP1,CSNK1G1,CSNK1G3,CTNNA2,CTNND2,DAB1,DACT2,DACT3,DCC,DCDC2,DISC1,DLC1,DMD,DNAH5,DNM3,DOCK7,DTNBP1,DZIP1L,EGFR,EIF2AK4,ENPP2,EPB41L3,EPB42,EPHA3,EPHA5,EPHB1,EPHB2,EPS…
GO: Biological Process	GO:0048667	cell morphogenesis involved in neuron differentiation	GeneOntologyBiologicalProcess_GO:0048667_cell morphogenesis involved in neuron differentiation	4.52392	10	COBL,DAB1,FXN,LAMA2,LRRC4C,MEF2C,NRXN3,PARD3,PCDH15,PTPRA,PTPRD,RELN,SEMA5A,SHTN1,SZT2	ADCY1,ADGRB3,ANK3,APBB2,APC,ATG7,ATP7A,BRAF,CACNA1A,CAPRIN1,CDH2,CDH23,CDH4,CDKL5,CLIC5,CNTN4,COL25A1,CRMP1,CTNNA2,CTNND2,DAB1,DCC,DCDC2,DISC1,DNM3,DOCK7,DTNBP1,EPHA3,EPHA5,EPHB1,EPHB2,EVL,EZR,FGF13,FN1,FSTL4,FXN,GLI2,GOLGA4,GSK3B,IFRD1,IGF1R,IL1RAPL1,ISPD,IST1,ITGB1,KIDINS220,KIF26B,KIF5C,LAMA2,LINGO2,LMX1A,LRFN5,LRP4,LRRC4C,LZTS1,MACF1,MATN2,MYCBP2,MYO7A,NFIB,NRAS,NRCAM,NRG1,NRXN1,NRXN3,NTF3,NT…
GO: Biological Process	GO:0051962	positive regulation of nervous system development	GeneOntologyBiologicalProcess_GO:0051962_positive regulation of nervous system development	4.42307	10	COBL,DAB1,DAB2IP,DMD,FXN,MEF2C,NRXN3,PARD3,PTPRA,PTPRD,RELN,SEMA5A,SHTN1,SYT17	ACE,ADGRB3,ARSB,ASIC2,ATXN1,BEND6,BMP5,BRAF,CAMK1D,CAPRIN1,CDH4,CDKL5,CDON,CLSTN2,CNTN1,DAB1,DCC,DISC1,DMD,ENPP2,EPHA3,EPHB1,EPHB2,FN1,FXN,GDPD5,GLI2,GOLGA4,GRM5,GSK3B,HTR7,IGF1,IGF1R,IL1RAPL1,IST1,ITGB1,KDM4C,KIDINS220,KIF20B,LINGO2,LRRC4B,LRRTM3,LRRTM4,MACF1,MAGI2,MAPK6,MUSK,NEDD4L,NEGR1,NRCAM,NRG1,NRXN1,NRXN3,NTF3,NTRK2,NTRK3,NUMB,PACSIN1,PARD3,PIAS2,PLPPR5,PRKCA,PRKD1,PRKN,PTPN5,PTPRD,PTPRZ1,…
GO: Biological Process	GO:0048812	neuron projection morphogenesis	GeneOntologyBiologicalProcess_GO:0048812_neuron projection morphogenesis	4.19996	10	COBL,DAB1,DAB2IP,FXN,LAMA2,LRRC4C,NRXN3,PARD3,PTPRA,PTPRD,RELN,SEMA5A,SHTN1,SYT17,SZT2	ADCY1,ADGRB3,ANK3,APBB2,APC,ATG7,ATP7A,BRAF,CACNA1A,CAPRIN1,CDH2,CDH4,CDKL5,CNTN4,COL25A1,CRMP1,CTNNA2,CTNND2,DAB1,DCC,DCDC2,DISC1,DNM3,DOCK7,DTNBP1,EGFR,EIF2AK4,EPB41L3,EPHA3,EPHA5,EPHB1,EPHB2,EVL,EZR,FGF13,FN1,FSTL4,FXN,GAS7,GLI2,GOLGA4,GSK3B,IFRD1,IGF1R,IL1RAPL1,ISPD,IST1,ITGB1,KIDINS220,KIF20B,KIF26B,KIF5C,LAMA2,LINGO2,LMX1A,LRFN5,LRP4,LRRC4C,LZTS1,MACF1,MATN2,MYCBP2,NEDD4L,NFIB,NRAS,NRCAM,NR…
GO: Biological Process	GO:0048666	neuron development	GeneOntologyBiologicalProcess_GO:0048666_neuron development	4.1934	10	COBL,DAB1,DAB2IP,DMD,FAT3,FXN,LAMA2,LRRC4C,MEF2C,NRXN3,OPCML,PARD3,PCDH15,PTPRA,PTPRD,RELN,SEMA5A,SHTN1,SYT17,SZT2,TSHR	ADCY1,ADGRB3,ALK,ANK3,ANKS1A,APBB2,APC,ARL3,ARSB,ASAP1,ATG7,ATP7A,ATP8B1,BLOC1S6,BMP5,BRAF,CACNA1A,CAMK1D,CAPRIN1,CDH2,CDH23,CDH4,CDKL5,CECR2,CHODL,CLIC5,CNTN1,CNTN4,CNTNAP2,COL25A1,CRB1,CRMP1,CRTAC1,CTNNA1,CTNNA2,CTNND2,DAB1,DCC,DCDC2,DCLK2,DISC1,DLG2,DMD,DNM3,DOCK7,DTNBP1,EGFR,EIF2AK4,EPB41L3,EPHA3,EPHA5,EPHB1,EPHB2,EVL,EZR,FAS,FGF13,FN1,FRYL,FSTL4,FXN,GAK,GAS7,GDPD5,GFRA1,GLI2,GNAO1,GNAQ,GNGT1…
GO: Biological Process	GO:0010975	regulation of neuron projection development	GeneOntologyBiologicalProcess_GO:0010975_regulation of neuron projection development	4.14995	10	COBL,DAB1,DAB2IP,DMD,FAT3,FXN,LRRC4C,MEF2C,PTPRD,RELN,SEMA5A,SHTN1,SYT17	ADGRB3,ARSB,ASAP1,BMP5,BRAF,CACNA1A,CAMK1D,CAPRIN1,CDH2,CDH4,CDKL5,CHODL,CNTN1,CRMP1,DAB1,DCC,DISC1,DMD,DNM3,EPHA3,EPHB2,FGF13,FN1,FSTL4,FXN,GAK,GOLGA4,GRID2,GSK3B,HTR7,IFRD1,IGF1R,IL1RAPL1,IST1,ITGB1,KANK1,KIDINS220,LRP4,LRRC4C,LZTS1,MACF1,MAGI2,MAPK6,NEDD4L,NEGR1,NRCAM,NRG1,NTM,NTRK2,NTRK3,NUMB,PACSIN1,PIAS2,PLPPR5,PRKD1,PRKN,PTPN5,PTPRD,PTPRG,PTPRZ1,RANBP1,RAP1A,RAP1GAP2,RBPJ,RET,RIMS1,RIMS2,R…
GO: Biological Process	GO:0060322	head development	GeneOntologyBiologicalProcess_GO:0060322_head development	4.07318	10	ALDH1A2,ARID5B,ARMC4,ATP6V0D1,DAB1,DAB2IP,DNAH5,FOXP2,IMMP2L,ITGA4,MACROD2,MAOB,NRG3,RELN,SEMA5A,SZT2,TWSG1	AARS,ADGRG1,AFDN,AFF2,AGTPBP1,AK4,ALDH1A2,ANKRD11,APAF1,ARHGAP11B,ARID5B,ATG7,ATP6V0D1,ATP7A,ATRN,ATRX,BBS2,BRAF,CA10,CACNA1A,CCDC85C,CDH2,CDH22,CDK5RAP2,CDON,CHD7,CNTN1,CNTN4,CNTNAP2,CRTAC1,CTNNA2,CTTNBP2,DAB1,DCLK2,DISC1,DLC1,DNAH5,DOCK7,EFHC1,EGFR,EML1,EPHA5,EPHB2,ERBB4,ESR2,FANCC,FAS,FGF13,FOXP2,FRS2,GAK,GDPD5,GHRHR,GLI2,GNAO1,GNAQ,GRID2,GSK3B,HTT,HYDIN,IGF1,IGF1R,IMMP2L,ITGA8,ITGB1,KCNAB1,KC…
GO: Biological Process	GO:0031344	regulation of cell projection organization	GeneOntologyBiologicalProcess_GO:0031344_regulation of cell projection organization	3.99673	10	CARMIL1,COBL,DAB1,DAB2IP,DMD,FAT3,FXN,LRRC4C,MEF2C,PTPRD,RELN,SEMA5A,SHTN1,SYT17,TBC1D5	ADAMTS16,ADGRB3,APC,ARSB,ASAP1,ATG3,ATP8B1,BCAS3,BMP5,BRAF,CACNA1A,CAMK1D,CAPRIN1,CARMIL1,CDH2,CDH4,CDKL5,CHODL,CNTN1,CRMP1,DAB1,DCC,DCDC2,DISC1,DMD,DNM3,ENPP2,EPHA3,EPHB2,EVL,EZR,FER,FGF13,FN1,FSTL4,FXN,GAK,GOLGA4,GRID2,GSK3B,HTR7,HTT,IFRD1,IGF1R,IL1RAPL1,IST1,ITGA2,ITGB1,KANK1,KIDINS220,LRP4,LRRC4C,LZTS1,MACF1,MAGI2,MAPK6,MYO10,MYO3A,NEDD4L,NEGR1,NRCAM,NRG1,NRXN1,NTM,NTRK2,NTRK3,NUMB,PACSIN1,PI…
GO: Biological Process	GO:0007417	central nervous system development	GeneOntologyBiologicalProcess_GO:0007417_central nervous system development	3.86228	10	ALDH1A2,ARMC4,ATP6V0D1,DAB1,DAB2IP,DNAH5,EXOC4,FOXP2,IMMP2L,JRKL,MACROD2,MAOB,NRG3,PTPRA,RELN,SEMA5A,SOX6,SZT2,TWSG1	AARS,ADAM22,ADGRG1,AFDN,AFF2,AGTPBP1,AK4,ALDH1A2,APAF1,ARHGAP11B,ARSB,ASIC2,ATG7,ATP6V0D1,ATP7A,ATRN,ATRX,BBS2,CA10,CACNA1A,CCDC85C,CDH2,CDH22,CDK5RAP2,CDON,CHD7,CNTN1,CNTN4,CNTNAP2,CRTAC1,CTNNA2,CTTNBP2,DAB1,DCC,DCLK2,DISC1,DLC1,DNAH5,DOCK7,EED,EFHC1,EGFR,EIF2B3,EML1,ENPP2,EPHA5,EPHB1,EPHB2,ERBB4,ESR2,EXOC4,FANCC,FAS,FGF13,FOXP2,FRS2,GAK,GDPD5,GHRHR,GLI2,GNAO1,GNAQ,GRID2,GSK3B,HTT,HYDIN,IGF1,IGF…
GO: Biological Process	GO:0007409	axonogenesis	GeneOntologyBiologicalProcess_GO:0007409_axonogenesis	3.68706	10	COBL,DAB1,FXN,LAMA2,LRRC4C,NRXN3,PARD3,PTPRA,RELN,SEMA5A,SHTN1,SZT2	ADCY1,ANK3,APBB2,APC,ATG7,BRAF,CACNA1A,CDH2,CDH4,CDKL5,CNTN4,COL25A1,CRMP1,CTNNA2,DAB1,DCC,DISC1,DOCK7,EPHA3,EPHA5,EPHB1,EPHB2,EVL,EZR,FGF13,FN1,FSTL4,FXN,GLI2,GOLGA4,GSK3B,IFRD1,IGF1R,ISPD,IST1,ITGB1,KIF26B,KIF5C,LAMA2,LINGO2,LMX1A,LRFN5,LRP4,LRRC4C,MACF1,MATN2,MYCBP2,NFIB,NRAS,NRCAM,NRG1,NRXN1,NRXN3,NTF3,NTNG1,NTRK2,NTRK3,NUMB,OPHN1,PARD3,PICALM,PRKCA,PTPRM,PTPRZ1,RET,RNF165,ROBO1,ROBO2,SEMA3A,…
GO: Biological Process	GO:0030182	neuron differentiation	GeneOntologyBiologicalProcess_GO:0030182_neuron differentiation	3.66818	10	ALDH1A2,COBL,DAB1,DAB2IP,DMD,FAT3,FXN,LAMA2,LRRC4C,MEF2C,NRXN3,OPCML,PARD3,PCDH15,PTPRA,PTPRD,RELN,SEMA5A,SHTN1,SYT17,SZT2,TSHR,ZNF521	ADCY1,ADGRB3,AGTPBP1,AIFM1,ALDH1A2,ALK,ANK3,ANKS1A,APBB2,APC,ARL3,ARSB,ASAP1,ATG7,ATP7A,ATP8B1,BEND6,BLOC1S6,BMP5,BRAF,CACNA1A,CAMK1D,CAPRIN1,CDH2,CDH23,CDH4,CDK5RAP2,CDKL5,CDON,CECR2,CHODL,CHRDL1,CLIC5,CNTN1,CNTN4,CNTNAP2,COL25A1,CRB1,CRMP1,CRTAC1,CTNNA1,CTNNA2,CTNND2,DAB1,DCC,DCDC2,DCLK2,DISC1,DLG2,DMD,DNM3,DNMT3A,DOCK7,DTNBP1,EGFR,EIF2AK4,EPB41L3,EPHA3,EPHA5,EPHB1,EPHB2,ERBB4,EVL,EZR,FAS,FGF13…
GO: Biological Process	GO:0031175	neuron projection development	GeneOntologyBiologicalProcess_GO:0031175_neuron projection development	3.65917	10	COBL,DAB1,DAB2IP,DMD,FAT3,FXN,LAMA2,LRRC4C,MEF2C,NRXN3,PARD3,PTPRA,PTPRD,RELN,SEMA5A,SHTN1,SYT17,SZT2	ADCY1,ADGRB3,ANK3,APBB2,APC,ARSB,ASAP1,ATG7,ATP7A,BLOC1S6,BMP5,BRAF,CACNA1A,CAMK1D,CAPRIN1,CDH2,CDH4,CDKL5,CHODL,CNTN1,CNTN4,CNTNAP2,COL25A1,CRMP1,CRTAC1,CTNNA1,CTNNA2,CTNND2,DAB1,DCC,DCDC2,DISC1,DMD,DNM3,DOCK7,DTNBP1,EGFR,EIF2AK4,EPB41L3,EPHA3,EPHA5,EPHB1,EPHB2,EVL,EZR,FAS,FGF13,FN1,FRYL,FSTL4,FXN,GAK,GAS7,GDPD5,GFRA1,GLI2,GNAO1,GOLGA4,GRID2,GSK3B,HMGB1,HTR7,IFRD1,IGF1R,IGSF9,IL1RAPL1,ISPD,IST1,…
GO: Biological Process	GO:0051960	regulation of nervous system development	GeneOntologyBiologicalProcess_GO:0051960_regulation of nervous system development	3.58683	10	COBL,DAB1,DAB2IP,DMD,FAT3,FXN,LRRC4C,MEF2C,NRG3,NRXN3,PARD3,PTPRA,PTPRD,RELN,SEMA5A,SHTN1,SYT17	ACE,ADGRB3,ADGRG1,AFDN,ARHGEF2,ARSB,ASAP1,ASIC2,ATXN1,BEND6,BMP5,BRAF,CACNA1A,CAMK1D,CAPRIN1,CDH2,CDH4,CDK5RAP2,CDKL5,CDON,CHD7,CHODL,CLSTN2,CNTN1,CNTN4,CRMP1,CTNNA1,DAB1,DCC,DISC1,DMD,DNM3,DOCK7,EIF2AK4,ENPP2,EPHA3,EPHB1,EPHB2,ERBB4,FGF13,FN1,FSTL4,FXN,GAK,GDPD5,GLI2,GOLGA4,GRID2,GRM5,GSK3B,HTR7,IFRD1,IGF1,IGF1R,IL1RAPL1,IST1,ITGB1,KANK1,KDM4C,KIDINS220,KIF20B,LINGO2,LMX1A,LRP4,LRRC4B,LRRC4C,LRR…
GO: Biological Process	GO:0061564	axon development	GeneOntologyBiologicalProcess_GO:0061564_axon development	3.37664	10	COBL,DAB1,FXN,LAMA2,LRRC4C,NRXN3,PARD3,PTPRA,RELN,SEMA5A,SHTN1,SZT2	ADCY1,ANK3,APBB2,APC,ATG7,BRAF,CACNA1A,CDH2,CDH4,CDKL5,CNTN4,COL25A1,CRMP1,CRTAC1,CTNNA1,CTNNA2,DAB1,DCC,DISC1,DOCK7,EPHA3,EPHA5,EPHB1,EPHB2,EVL,EZR,FGF13,FN1,FSTL4,FXN,GLI2,GOLGA4,GSK3B,IFRD1,IGF1R,ISPD,IST1,ITGB1,JAK2,KIF26B,KIF5C,LAMA2,LINGO2,LMX1A,LRFN5,LRP4,LRRC4C,MACF1,MATN2,MYCBP2,NFIB,NRAS,NRCAM,NREP,NRG1,NRXN1,NRXN3,NTF3,NTNG1,NTRK2,NTRK3,NUMB,OPHN1,PARD3,PICALM,PRKCA,PTPRM,PTPRZ1,RET,RN…
GO: Biological Process	GO:0007610	behavior	GeneOntologyBiologicalProcess_GO:0007610_behavior	3.36393	10	AMPH,DAB1,DYNLRB1,FGF12,FOXP2,FXN,LEPR,MAPK10,MEF2C,NRXN3,OXR1,PCDH15,RELN,TSHR	ACE,ADAM22,ADCY1,ADCY3,ADCY8,ADGRB3,AFF2,AGTPBP1,AHCY,AMPH,ANKH,ANXA7,APBA1,ARC,ATG7,ATP7A,ATXN1,AUTS2,BBS2,BRAF,BTBD9,CACNA1A,CACNA1C,CACNB4,CAMK4,CD36,CDH23,CHD7,CHRNA4,CNTNAP2,CNTNAP4,CTNND2,DAB1,DCDC2,EGFR,EIF2AK4,EPHB2,EPM2A,EPS8,ESR2,FGF12,FGF13,FOXP2,FXN,GHRHR,GNAO1,GNAQ,GPR39,GRID1,GRM5,GRM7,HOMER2,HRH1,HTR2A,HTR2C,HTR7,HTT,IGF1,ITGA8,ITGB1,KCNA2,KCNAB1,KCND2,KCNMA1,KLHL1,LEPR,LMX1A,LSAMP…
GO: Biological Process	GO:0007420	brain development	GeneOntologyBiologicalProcess_GO:0007420_brain development	3.34756	10	ALDH1A2,ARMC4,ATP6V0D1,DAB1,DAB2IP,DNAH5,FOXP2,IMMP2L,MACROD2,MAOB,NRG3,RELN,SEMA5A,SZT2,TWSG1	AARS,ADGRG1,AFDN,AFF2,AGTPBP1,AK4,ALDH1A2,APAF1,ARHGAP11B,ATG7,ATP6V0D1,ATP7A,ATRN,ATRX,BBS2,CA10,CACNA1A,CCDC85C,CDH2,CDH22,CDK5RAP2,CDON,CHD7,CNTN1,CNTN4,CNTNAP2,CRTAC1,CTNNA2,CTTNBP2,DAB1,DCLK2,DISC1,DLC1,DNAH5,DOCK7,EFHC1,EGFR,EML1,EPHA5,EPHB2,ERBB4,ESR2,FANCC,FAS,FGF13,FOXP2,FRS2,GAK,GDPD5,GHRHR,GLI2,GNAO1,GNAQ,GRID2,GSK3B,HTT,HYDIN,IGF1,IGF1R,IMMP2L,ITGA8,ITGB1,KCNAB1,KCNC2,KLHL1,LMX1A,LRP2…
GO: Biological Process	GO:0050767	regulation of neurogenesis	GeneOntologyBiologicalProcess_GO:0050767_regulation of neurogenesis	3.17841	10	COBL,DAB1,DAB2IP,DMD,FAT3,FXN,LRRC4C,MEF2C,NRG3,PTPRA,PTPRD,RELN,SEMA5A,SHTN1,SYT17	ACE,ADGRB3,ADGRG1,AFDN,ARHGEF2,ARSB,ASAP1,ATXN1,BEND6,BMP5,BRAF,CACNA1A,CAMK1D,CAPRIN1,CDH2,CDH4,CDK5RAP2,CDKL5,CDON,CHD7,CHODL,CNTN1,CNTN4,CRMP1,CTNNA1,DAB1,DCC,DISC1,DMD,DNM3,DOCK7,EIF2AK4,ENPP2,EPHA3,EPHB2,ERBB4,FGF13,FN1,FSTL4,FXN,GAK,GDPD5,GLI2,GOLGA4,GRID2,GRM5,GSK3B,HTR7,IFRD1,IGF1R,IL1RAPL1,IST1,ITGB1,KANK1,KDM4C,KIDINS220,KIF20B,LMX1A,LRP4,LRRC4C,LZTS1,MACF1,MAGI2,MAPK6,NEDD4L,NEGR1,NF1,…
GO: Biological Process	GO:0030900	forebrain development	GeneOntologyBiologicalProcess_GO:0030900_forebrain development	3.06099	10	ALDH1A2,DAB1,DAB2IP,DNAH5,FOXP2,NRG3,RELN,SEMA5A,SZT2,TWSG1	ADGRG1,AFDN,AGTPBP1,ALDH1A2,APAF1,ARHGAP11B,ATG7,ATP7A,ATRX,BBS2,CCDC85C,CDH2,CDON,CHD7,CNTNAP2,CRTAC1,DAB1,DCLK2,DISC1,DLC1,DNAH5,DOCK7,EFHC1,EGFR,EPHA5,EPHB2,ERBB4,ESR2,FAS,FGF13,FOXP2,FRS2,GAK,GDPD5,GHRHR,GLI2,GNAO1,GNAQ,GSK3B,HTT,KCNC2,LMX1A,LRP2,MKL1,NF1,NFIB,NRG1,NRG3,NTRK2,NUMB,PCDH9,PGAP1,PHLPP2,PLCB1,PRKG1,PTPRZ1,RBPJ,ROBO1,ROBO2,SECISBP2,SEMA3A,SEMA5A,SLC4A10,SLC8A1,TACC2,TNR,TRAPPC9,TW…
GO: Biological Process	GO:0045664	regulation of neuron differentiation	GeneOntologyBiologicalProcess_GO:0045664_regulation of neuron differentiation	2.95839	10	COBL,DAB1,DAB2IP,DMD,FAT3,FXN,LRRC4C,MEF2C,PTPRD,RELN,SEMA5A,SHTN1,SYT17	ADGRB3,ARSB,ASAP1,BEND6,BMP5,BRAF,CACNA1A,CAMK1D,CAPRIN1,CDH2,CDH4,CDK5RAP2,CDKL5,CDON,CHODL,CNTN1,CNTN4,CRMP1,DAB1,DCC,DISC1,DMD,DNM3,EIF2AK4,EPHA3,EPHB2,FGF13,FN1,FSTL4,FXN,GAK,GDPD5,GLI2,GOLGA4,GRID2,GSK3B,HTR7,IFRD1,IGF1R,IL1RAPL1,IST1,ITGB1,KANK1,KDM4C,KIDINS220,LMX1A,LRP4,LRRC4C,LZTS1,MACF1,MAGI2,MAPK6,NEDD4L,NEGR1,NF1,NRCAM,NREP,NRG1,NTF3,NTM,NTRK2,NTRK3,NUMB,PACSIN1,PBX1,PIAS2,PLPPR5,PRKD…
GO: Biological Process	GO:0060284	regulation of cell development	GeneOntologyBiologicalProcess_GO:0060284_regulation of cell development	0	10		ACE,ADGRB3,ADGRG1,AFDN,AKAP6,ARHGEF2,ARSB,ASAP1,ATG7,ATXN1,BEND6,BMP5,BRAF,CACNA1A,CAMK1D,CAPRIN1,CARMIL1,CDH2,CDH4,CDK5RAP2,CDKL5,CDON,CHD7,CHODL,CLOCK,CNOT2,CNTN1,CNTN4,COL14A1,CRMP1,CTNNA1,DAB1,DACT3,DCC,DISC1,DMD,DNM3,DOCK7,EIF2AK4,ENPP2,EPHA3,EPHB2,ERBB4,FGF13,FN1,FSTL4,FXN,GAK,GDPD5,GLI2,GOLGA4,GRID2,GRM5,GSK3B,HMGA2,HTR7,IFRD1,IGF1,IGF1R,IL1RAPL1,IST1,ITGB1,KANK1,KDM4C,KIDINS220,KIF20B,LMX…
GO: Biological Process	GO:0050808	synapse organization	GeneOntologyBiologicalProcess_GO:0050808_synapse organization	0	10		ADGRB3,ANK3,ASIC2,CACNA1A,CACNB4,CDH2,CLSTN2,CTNNA2,CTNND2,DISC1,DNM3,EPHB1,EPHB2,ERBB4,FRMPD4,GLRA3,GPHN,IGSF9,IL1RAPL1,LINGO2,LMX1A,LRP4,LRP5,LRRC4B,LRRTM3,LRRTM4,MAGI2,MUSK,MYO6,NFIA,NLGN4X,NLGN4Y,NRCAM,NRG1,NRXN1,NRXN2,NRXN3,NTRK2,NTRK3,PCLO,PRKCA,PTPRD,ROBO2,SDK1,SEMA3E,SEZ6L,THBS2,TNR,UNC13B,WNT7A
GO: Biological Process	GO:0007158	neuron cell-cell adhesion	GeneOntologyBiologicalProcess_GO:0007158_neuron cell-cell adhesion	0	10		CNTN4,NCAM2,NINJ2,NLGN4X,NLGN4Y,NRXN1,NRXN2,NRXN3,RET,TNR
GO: Biological Process	GO:0050890	cognition	GeneOntologyBiologicalProcess_GO:0050890_cognition	0	10		ADCY1,ADCY3,ADCY8,ADGRB3,AFF2,AMPH,ARC,ATXN1,BRAF,BTBD9,CACNA1C,CAMK4,CHD7,CHRNA4,CNTNAP2,CTNND2,DCDC2,DOPEY2,EGFR,EIF2AK4,EPHB2,EPM2A,ESR2,FGF13,FOXP2,GRM5,GRM7,HRH1,HTR2A,HTR7,HTT,IGF1,ITGA8,ITGB1,KCNAB1,LMX1A,MUSK,NF1,NLGN4X,NLGN4Y,NRXN1,NRXN2,NRXN3,NTRK2,PLCB1,PRKAR1B,PRKCA,PRKN,PRNP,PTCHD1,PTPRZ1,SGK1,SHC3,SLC12A5,STRA6,TANC1,TNR,TUSC3
GO: Biological Process	GO:0007416	synapse assembly	GeneOntologyBiologicalProcess_GO:0007416_synapse assembly	0	10		ADGRB3,ASIC2,CACNA1A,CDH2,CLSTN2,DNM3,EPHB1,EPHB2,IL1RAPL1,LINGO2,LRP4,LRRC4B,LRRTM3,LRRTM4,MAGI2,MUSK,MYO6,NLGN4X,NLGN4Y,NRCAM,NRG1,NRXN1,NRXN2,NRXN3,NTRK2,NTRK3,PCLO,PRKCA,PTPRD,ROBO2,SDK1,THBS2,WNT7A
GO: Biological Process	GO:0048813	dendrite morphogenesis	GeneOntologyBiologicalProcess_GO:0048813_dendrite morphogenesis	0	10		ADGRB3,ATP7A,CACNA1A,CAPRIN1,CDKL5,CTNNA2,CTNND2,DCDC2,DNM3,DTNBP1,EPHA5,EPHB1,EPHB2,GSK3B,IL1RAPL1,ITGB1,KIDINS220,LRP4,LZTS1,NUMB,PIAS2,PICALM,PTPRD,PTPRZ1,RBFOX2,RERE,ROBO1,SDC2,SEMA3A,SGK1,SIPA1L1,TNIK,WNT7A
GO: Biological Process	GO:0048589	developmental growth	GeneOntologyBiologicalProcess_GO:0048589_developmental growth	0	10		ACVR1C,ADRA1A,AKAP6,ANKRD11,APBA1,ARID5B,ATRN,ATRX,BBS2,BNC2,C3orf58,CACNA1C,CDH4,CDKL5,CHD7,COL14A1,CPQ,CYP19A1,DCC,DISC1,EIF2AK4,ERBB4,ESR1,EYS,EZR,FGF13,FN1,FSTL4,FTO,FXN,GHR,GHRHR,GLI2,GOLGA4,GSK3B,HDAC3,IFRD1,IGF1,IL6R,IST1,ITGB1,KDM2A,KDM6A,KIF26B,KMT2D,LEPR,LRP4,MACF1,MAGI2,MBD5,MED12,MUSK,NCAPG2,NEDD4L,NEK1,NINJ2,NKD1,NLGN4X,NRCAM,NRG1,NTRK3,PALB2,PCDH15,PDE4D,PLAC1,PLCB1,PPP2R3A,PRKG1,PR…
GO: Biological Process	GO:0007611	learning or memory	GeneOntologyBiologicalProcess_GO:0007611_learning or memory	0	10		ADCY1,ADCY3,ADCY8,ADGRB3,AFF2,AMPH,ARC,ATXN1,BRAF,BTBD9,CACNA1C,CAMK4,CNTNAP2,CTNND2,DCDC2,EGFR,EIF2AK4,EPHB2,EPM2A,ESR2,FGF13,FOXP2,GRM5,GRM7,HRH1,HTR2A,HTR7,HTT,IGF1,ITGA8,ITGB1,KCNAB1,LMX1A,MUSK,NF1,NLGN4X,NLGN4Y,NRXN1,NRXN2,NRXN3,NTRK2,PLCB1,PRKAR1B,PRKCA,PRKN,PRNP,PTPRZ1,SGK1,SHC3,SLC12A5,STRA6,TANC1,TNR
GO: Biological Process	GO:0016358	dendrite development	GeneOntologyBiologicalProcess_GO:0016358_dendrite development	0	10		ADGRB3,ASAP1,ATP7A,BMP5,CACNA1A,CAMK1D,CAPRIN1,CDKL5,CTNNA2,CTNND2,DAB1,DCC,DCDC2,DISC1,DNM3,DTNBP1,EPHA5,EPHB1,EPHB2,FAS,FSTL4,GSK3B,IGSF9,IL1RAPL1,ITGB1,KIDINS220,KLHL1,LRP4,LZTS1,MAPK6,MATN2,MYO6,NRG1,NTRK2,NUMB,PACSIN1,PIAS2,PICALM,PRKG1,PTPRD,PTPRZ1,RBFOX2,RERE,ROBO1,SDC2,SDK1,SEMA3A,SGK1,SIPA1L1,SLC12A5,STRN,TNIK,WNT7A
GO: Biological Process	GO:0022604	regulation of cell morphogenesis	GeneOntologyBiologicalProcess_GO:0022604_regulation of cell morphogenesis	0	10		ADAMTS16,ADGRB3,ANXA7,ARC,ATG3,BMP5,BRAF,BRWD1,CACNA1A,CAPRIN1,CARMIL1,CDH2,CDH4,CDKL5,CSNK1G1,CSNK1G3,DAB1,DACT3,DCC,DCDC2,DISC1,DLC1,DNM3,ENPP2,EPB41L3,EPB42,EPHA3,EPHB2,EPS8,EZR,FGD4,FGF13,FMNL2,FN1,FSTL4,FXN,GAS2,GAS7,GOLGA4,GSK3B,HTT,IFRD1,IL1RAPL1,IST1,KANK1,LARP4,LRP4,LRRC4C,LZTS1,MACF1,MYO10,NEDD4L,NRCAM,NRG1,NTRK2,NTRK3,NUMB,OVOL2,PALMD,PDPN,PDZD8,PHIP,PIAS2,PRKN,PRPF40A,PTPRD,PTPRZ1,RET…
